# Supplementary material for: Cellular toxicity pathways of inorganic and methyl mercury in the green microalga Chlamydomonas reinhardtii
Source: Sci Rep. 2017 Aug 14;7:8034. doi: 10.1038/s41598-017-08515-8 (PMC5556115; doi:10.1038/s41598-017-08515-8)
Supplement: Supplementary file 2 — Table S3 [file 41598_2017_8515_MOESM2_ESM.xls]

## Sheet: Legend
Table S3: Significantly up- and down-regulated genes in response to 2h exposure to 10-11, -10, -8 M IHg or 10-11, -10, -9, -8 M MeHg in Chlamydomonas reinhardtii (Gene ID, EdgeR log2FC, FDR and Phytozome V9.0 description) (XLSX).

## Sheet: IHg-10-11-down
Gene ID	log2FC (EdgeR)	FDR (EdgeR)	Description (Phytozome V9.0)
Cre02.g144600.t1.2	-2.08	2.29e-05	phosphate transporter 2;1
Cre17.g703800.t1.3	-1.69	3.82e-05	solute:sodium symporters;urea transmembrane transporters
Cre16.g647500.t1.3	-1.41	9.57e-09	Insulinase (Peptidase family M16) protein
Cre13.g567400.t1.3	-1.33	2.19e-07	-
Cre10.g463750.t1.3	-1.26	6.1e-05	-
Cre06.g260550.t1.3	-1.26	3.6e-08	-
Cre06.g305100.t1.3	-1.23	5.31e-06	-
Cre01.g004157.t1.2	-1.22	0.000438	-
Cre09.g389050.t1.3	-1.21	1.68e-09	-
Cre12.g508650.t1.3	-1.21	2.44e-08	-
Cre14.g623125.t1.1	-1.2	0.00023	-
Cre16.g661200.t1.2	-1.19	4.64e-08	-
Cre17.g696950.t1.3	-1.18	0.000254	Protein kinase superfamily protein
g8874.t1	-1.17	1.54e-05	-
Cre16.g648150.t1.3	-1.17	5.8e-07	-
Cre14.g616450.t1.3	-1.15	5.87e-06	-
g1119.t1	-1.14	3.65e-07	-
Cre10.g466600.t1.3	-1.14	1.53e-06	-
Cre02.g108500.t1.3	-1.14	6.98e-06	-
Cre05.g247850.t1.3	-1.14	5.19e-07	-
Cre02.g074800.t1.3	-1.12	1.32e-08	-
Cre06.g304876.t1.3	-1.12	0.000929	-
g742.t1	-1.12	2.38e-05	Protein kinase superfamily protein
Cre01.g008200.t1.3	-1.11	0.000397	-
Cre14.g631300.t1.2	-1.11	0.000489	-
Cre09.g404050.t1.3	-1.11	9.88e-06	Protein kinase superfamily protein
Cre16.g679850.t1.3	-1.1	0.000608	-
Cre14.g631400.t1.3	-1.1	4.79e-07	-
g15673.t1	-1.09	4.64e-05	-
Cre08.g362600.t1.2	-1.09	8.15e-05	-
Cre08.g358700.t1.2	-1.08	0.000486	-
g6368.t1	-1.07	3.15e-07	-
Cre06.g290200.t1.2	-1.07	0.00013	-
Cre17.g727800.t1.3	-1.07	2.41e-08	-
g949.t1	-1.06	1.59e-05	-
Cre11.g483000.t1.2	-1.06	0.000845	Protein kinase superfamily protein
Cre07.g351825.t1.3	-1.06	4.96e-08	Protein kinase superfamily protein with octicosapeptide/Phox/Bem1p domain
Cre14.g612400.t1.3	-1.05	0.000127	-
g2877.t1	-1.04	1.39e-06	Protein kinase superfamily protein
Cre03.g172750.t1.3	-1.04	8.3e-08	ubiquitin-specific protease 16
Cre13.g603550.t1.2	-1.03	7.1e-07	-
Cre02.g085100.t1.2	-1.02	6.25e-07	-
Cre07.g322850.t1.3	-1.02	0.000453	-
g2740.t1	-1.02	2.62e-08	Protein kinase superfamily protein with octicosapeptide/Phox/Bem1p domain
g1268.t1	-1.01	2.85e-10	Protein kinase superfamily protein with octicosapeptide/Phox/Bem1p domain
g14744.t1	-1.01	3.31e-07	Transducin family protein / WD-40 repeat family protein
Cre05.g236700.t1.3	-1	2.13e-06	-
g4408.t1	-1	8.02e-09	-
g2908.t1	-1	2.13e-06	RNI-like superfamily protein
Cre06.g305251.t1.2	-1	5.15e-06	WD-40 repeat family protein / small nuclear ribonucleoprotein Prp4p-related
g1918.t1	-0.99	2.14e-07	-
g8380.t1	-0.99	3.94e-05	-
Cre01.g042700.t1.2	-0.99	4.55e-07	-
Cre14.g633789.t1.2	-0.98	6.38e-07	myb domain protein 118
g2937.t1	-0.98	5.12e-06	tubulin-tyrosine ligases;tubulin-tyrosine ligases
g4187.t1	-0.97	0.000294	-
g16833.t1	-0.97	1.75e-07	ataurora3
Cre12.g542900.t1.3	-0.97	2.33e-05	PB1 domain-containing protein tyrosine kinase
g15069.t1	-0.95	1.48e-05	-
Cre13.g590905.t1.2	-0.95	2.92e-06	-
Cre06.g260500.t1.3	-0.95	2.18e-07	-
Cre05.g233500.t1.2	-0.95	2.44e-08	squamosa promoter binding protein-like 9
Cre13.g606100.t1.3	-0.94	1.23e-05	-
Cre14.g609550.t1.2	-0.94	6.11e-07	-
Cre09.g401550.t1.3	-0.94	9.32e-09	-
Cre01.g008800.t1.3	-0.94	0.000325	-
Cre12.g546500.t1.2	-0.94	4.66e-07	Cytochrome b561/ferric reductase transmembrane with DOMON related domain
Cre03.g153950.t1.3	-0.93	0.000778	-
Cre07.g326900.t1.2	-0.93	8.98e-07	-
Cre16.g673050.t1.3	-0.93	3.51e-05	-
Cre11.g479550.t1.3	-0.93	6.5e-07	-
Cre10.g439750.t1.2	-0.93	1.94e-08	RNI-like superfamily protein
g11863.t1	-0.93	1.2e-08	TUDOR-SN protein 2
Cre10.g431250.t1.3	-0.92	4.39e-05	-
Cre13.g563400.t1.3	-0.92	4.58e-05	-
Cre17.g710700.t1.2	-0.92	9.7e-07	-
g11604.t1	-0.92	3.31e-07	-
Cre16.g694700.t1.2	-0.92	0.000942	-
Cre02.g084450.t1.2	-0.92	1.48e-06	2-oxoglutarate (2OG) and Fe(II)-dependent oxygenase superfamily protein
g2953.t1	-0.92	1.37e-05	Polynucleotidyl transferase, ribonuclease H fold protein with HRDC domain
Cre03.g177650.t1.2	-0.91	3.08e-05	-
g4479.t1	-0.91	2.17e-07	-
Cre03.g162900.t1.3	-0.91	1.24e-07	-
Cre06.g298550.t1.3	-0.91	5.18e-07	flavin-dependent monooxygenase 1
Cre17.g709900.t1.3	-0.91	8.9e-05	Protein kinase superfamily protein
Cre02.g147450.t1.2	-0.91	0.000317	Sodium Bile acid symporter family
Cre12.g534050.t1.2	-0.9	1.57e-05	-
Cre10.g448150.t1.3	-0.9	0.000694	-
Cre06.g254850.t1.3	-0.9	1.58e-07	-
Cre04.g227950.t1.3	-0.9	5.58e-07	-
Cre14.g621050.t1.3	-0.9	7.26e-06	myb domain protein 1
Cre02.g116700.t1.2	-0.9	3.31e-07	Protein kinase superfamily protein
Cre12.g552050.t1.3	-0.89	0.000355	-
Cre04.g220800.t1.2	-0.89	2.6e-05	-
Cre06.g264850.t1.3	-0.89	0.000457	-
g14584.t1	-0.89	3.76e-05	Leucine-rich repeat (LRR) family protein
Cre09.g400800.t1.2	-0.89	2.08e-07	Protein kinase family protein
Cre03.g159350.t1.3	-0.89	2.78e-06	Transducin/WD40 repeat-like superfamily protein
Cre02.g117179.t1.2	-0.88	4.31e-05	-
Cre07.g354850.t1.2	-0.88	0.000143	-
Cre08.g362100.t1.3	-0.88	6.12e-05	-
Cre12.g543000.t1.3	-0.88	1.27e-07	-
Cre03.g170900.t1.3	-0.88	0.000122	-
g11289.t1	-0.88	8.52e-06	-
Cre17.g715200.t1.3	-0.88	1.01e-07	plant intracellular ras group-related LRR 4
g18121.t1	-0.88	2.26e-08	P-loop containing nucleoside triphosphate hydrolases superfamily protein
Cre13.g567200.t1.3	-0.88	0.000454	Protein kinase superfamily protein
Cre01.g053700.t1.3	-0.88	0.000575	STELAR K+ outward rectifier
Cre17.g723450.t1.3	-0.88	0.0005	Transducin family protein / WD-40 repeat family protein
Cre08.g367950.t1.3	-0.87	2.13e-06	-
Cre01.g043800.t1.2	-0.87	0.000251	-
Cre12.g529850.t1.3	-0.87	2.13e-05	-
Cre04.g223550.t1.3	-0.87	0.000618	-
Cre01.g001200.t1.3	-0.87	2.92e-06	Protein kinase superfamily protein with octicosapeptide/Phox/Bem1p domain
g16942.t1	-0.86	5.48e-07	-
Cre02.g143400.t1.1	-0.86	3.67e-05	-
Cre12.g495000.t1.3	-0.86	5.56e-06	-
Cre14.g628850.t1.3	-0.86	0.000922	-
g2636.t1	-0.86	3.31e-07	-
Cre01.g037100.t1.1	-0.86	0.000142	Calcium-dependent protein kinase (CDPK) family protein
Cre08.g360500.t1.3	-0.86	1.98e-05	ERD (early-responsive to dehydration stress) family protein
Cre08.g369850.t1.3	-0.86	0.000367	multidrug resistance-associated protein 13
g11541.t1	-0.85	3.06e-06	-
Cre09.g397850.t1.2	-0.85	1.35e-05	-
g4971.t1	-0.85	1.02e-06	-
Cre03.g180450.t1.2	-0.85	2.38e-05	-
Cre12.g553900.t1.3	-0.85	3.58e-07	potassium transport 2/3
Cre02.g110050.t1.3	-0.85	2.33e-05	Transducin/WD40 repeat-like superfamily protein
Cre12.g540300.t1.2	-0.84	5.69e-07	-
g9856.t1	-0.84	0.00075	-
Cre17.g735750.t1.2	-0.84	2.29e-05	-
Cre04.g211650.t1.2	-0.84	3.8e-07	-
Cre02.g141700.t1.3	-0.84	1.98e-05	-
g7283.t1	-0.84	0.000154	-
Cre05.g234700.t1.3	-0.84	3.11e-06	Pyruvate kinase family protein
Cre17.g741400.t1.3	-0.83	0.000647	-
Cre01.g009000.t1.3	-0.83	0.000881	-
g2964.t1	-0.83	0.000552	-
g4881.t1	-0.83	2.63e-06	-
Cre16.g665850.t1.3	-0.83	3.19e-06	-
Cre06.g293800.t1.3	-0.83	0.000105	-
Cre04.g224650.t1.2	-0.83	4.7e-06	importin alpha isoform 2
Cre13.g574300.t1.2	-0.83	5.77e-06	Protein kinase superfamily protein
g5309.t1	-0.83	7.7e-06	Transducin/WD40 repeat-like superfamily protein
Cre07.g313850.t1.2	-0.83	0.00054	Transducin/WD40 repeat-like superfamily protein
g10636.t1	-0.82	4.53e-05	-
Cre03.g149600.t1.3	-0.82	0.000285	-
Cre08.g360450.t1.3	-0.82	2.9e-06	-
Cre16.g686300.t1.2	-0.82	0.000379	-
Cre12.g540050.t1.2	-0.82	5.86e-05	-
Cre11.g475600.t1.2	-0.82	1.17e-05	-
Cre13.g567550.t1.3	-0.82	7.35e-05	NIMA (never in mitosis, gene A)-related 6
g18130.t1	-0.82	1.81e-06	Protein kinase superfamily protein
g1551.t1	-0.82	8.99e-05	receptor like protein 9
Cre15.g637000.t1.3	-0.81	0.000706	-
Cre16.g661300.t1.3	-0.81	1.53e-06	-
Cre02.g143500.t1.1	-0.81	0.000675	-
Cre16.g680950.t1.3	-0.81	6.86e-06	-
Cre02.g084400.t1.2	-0.81	0.00031	P4H isoform 2
Cre16.g654900.t1.3	-0.81	6.47e-05	PAS domain-containing protein tyrosine kinase family protein
Cre10.g451450.t1.3	-0.81	8.69e-06	Protein kinase superfamily protein
Cre10.g462350.t1.3	-0.81	9.15e-06	protein tyrosine kinase family protein
Cre11.g477900.t1.2	-0.8	0.000748	-
g15617.t1	-0.8	0.000771	-
Cre01.g020650.t1.3	-0.8	2.38e-05	-
Cre01.g049300.t1.3	-0.8	6.22e-06	-
Cre02.g109100.t1.3	-0.8	0.000415	-
Cre05.g238550.t1.3	-0.8	0.000992	-
g4496.t1	-0.8	0.00023	-
Cre17.g737800.t1.2	-0.8	2.13e-05	-
Cre13.g585000.t1.2	-0.8	4.42e-06	-
Cre16.g658900.t1.3	-0.8	6.94e-06	-
Cre13.g570500.t1.3	-0.8	0.000154	-
g140.t1	-0.8	0.000932	-
Cre13.g587550.t1.3	-0.8	1.51e-05	-
Cre02.g081950.t1.3	-0.8	3.84e-06	Protein kinase superfamily protein
Cre07.g314500.t1.3	-0.8	5.38e-05	Protein kinase superfamily protein with octicosapeptide/Phox/Bem1p domain
g8387.t1	-0.8	4.49e-05	Seven transmembrane MLO family protein
Cre02.g112100.t1.1	-0.79	6.97e-06	-
Cre05.g241700.t1.3	-0.79	4.42e-06	-
Cre03.g181950.t1.3	-0.79	6.97e-06	-
Cre16.g655200.t1.2	-0.79	0.000132	phosphate transporter 2;1
Cre16.g647800.t1.3	-0.79	2.6e-05	Protein phosphatase 2C family protein
Cre16.g696050.t1.3	-0.78	6.99e-05	-
Cre03.g200950.t1.2	-0.78	2.01e-05	-
g4395.t1	-0.78	7.69e-07	-
Cre17.g732300.t1.2	-0.78	3.56e-05	Mevalonate/galactokinase family protein
Cre12.g537750.t1.2	-0.78	2.51e-05	RabGAP/TBC domain-containing protein
g18155.t1	-0.77	0.000344	-
Cre02.g141350.t1.2	-0.77	3.87e-06	-
Cre01.g045950.t1.1	-0.77	6.94e-05	-
Cre01.g013900.t1.3	-0.77	9.23e-06	-
Cre03.g159078.t1.2	-0.77	3.19e-05	-
Cre07.g343850.t1.2	-0.77	1.36e-05	ARM repeat superfamily protein
Cre09.g413400.t1.3	-0.77	0.000181	Protein kinase superfamily protein with octicosapeptide/Phox/Bem1p domain
g9007.t1	-0.77	0.000416	Transducin/WD40 repeat-like superfamily protein
g14087.t1	-0.76	7.68e-05	-
Cre16.g665450.t1.3	-0.76	0.00019	-
Cre12.g489250.t1.2	-0.76	0.000633	-
Cre17.g714400.t1.3	-0.76	0.000107	-
Cre15.g640150.t1.3	-0.76	3.51e-05	-
Cre03.g156850.t1.3	-0.76	0.000373	-
Cre14.g617750.t1.3	-0.76	0.000114	-
Cre14.g624450.t1.3	-0.76	9.63e-06	-
Cre07.g351900.t1.3	-0.76	0.000154	protein tyrosine kinase family protein
g13961.t1	-0.75	1.54e-05	-
Cre11.g475300.t1.3	-0.75	0.000886	-
Cre07.g313750.t1.3	-0.75	0.000598	-
Cre16.g655750.t1.2	-0.75	1.54e-05	-
Cre07.g316900.t1.3	-0.75	0.000159	-
Cre10.g452850.t1.3	-0.75	0.000768	-
Cre06.g275950.t1.3	-0.75	0.000457	-
Cre14.g616550.t1.3	-0.75	2.68e-05	-
g18050.t1	-0.75	9.6e-05	ankyrin repeat family protein
Cre01.g003750.t1.3	-0.75	0.000272	gated outwardly-rectifying K+ channel
g1280.t1	-0.75	3.51e-05	genomes uncoupled 1
Cre15.g641300.t1.2	-0.75	0.000398	Nucleotide/sugar transporter family protein
Cre17.g739900.t1.2	-0.75	0.000923	P-loop containing nucleoside triphosphate hydrolases superfamily protein
Cre02.g098750.t1.2	-0.75	0.000282	STELAR K+ outward rectifier
Cre17.g728650.t1.3	-0.75	8.3e-06	transducin family protein / WD-40 repeat family protein
Cre04.g227900.t1.2	-0.75	3.85e-05	WD-40 repeat family protein / small nuclear ribonucleoprotein Prp4p-related
Cre07.g352500.t1.3	-0.74	0.00026	-
g11522.t1	-0.74	0.000227	bidirectional amino acid transporter 1
Cre05.g248300.t1.3	-0.74	0.000192	natural resistance associated macrophage protein 4
Cre02.g107800.t1.3	-0.74	2.38e-05	NIMA-related kinase 2
g18134.t1	-0.74	0.000646	Protein kinase superfamily protein
g5262.t1	-0.74	5.05e-05	Protein of unknown function (duplicated DUF1399)
g1898.t1	-0.74	0.00074	Regulator of chromosome condensation (RCC1) family protein
Cre10.g458700.t1.2	-0.74	1.18e-05	stress-inducible protein, putative
g11510.t1	-0.73	9.09e-05	-
g16850.t1	-0.73	8.89e-05	-
Cre08.g366900.t1.2	-0.73	0.000341	-
Cre12.g489500.t1.3	-0.73	0.000397	-
Cre13.g567327.t1.2	-0.73	0.00035	-
Cre14.g617700.t1.3	-0.73	3.22e-05	-
Cre07.g327250.t1.3	-0.73	2.95e-05	-
Cre08.g367250.t1.2	-0.73	0.000507	-
g5485.t1	-0.73	0.000887	-
Cre14.g616700.t1.1	-0.73	2.96e-05	-
Cre16.g695218.t1.2	-0.73	0.00067	Protein kinase superfamily protein
Cre01.g039500.t1.2	-0.73	3.08e-05	Transducin family protein / WD-40 repeat family protein
Cre06.g300250.t1.3	-0.73	0.0004	tubulin-tyrosine ligases;tubulin-tyrosine ligases
Cre02.g104450.t1.3	-0.73	0.000347	U-box domain-containing protein kinase family protein
Cre16.g679700.t1.3	-0.72	1.18e-05	-
Cre01.g002900.t1.2	-0.72	0.000405	-
Cre10.g443750.t1.2	-0.72	0.000489	-
Cre10.g420800.t1.3	-0.72	5.3e-05	-
g9874.t1	-0.72	0.000682	-
Cre17.g730300.t1.2	-0.72	9.05e-05	-
Cre12.g548500.t1.2	-0.72	5.3e-05	-
Cre12.g538050.t1.2	-0.72	0.000544	-
g4449.t1	-0.72	6.52e-05	-
Cre16.g680150.t1.3	-0.72	0.000682	-
Cre12.g518550.t1.1	-0.72	0.000575	-
Cre02.g116400.t1.1	-0.72	6.51e-05	Ankyrin repeat family protein
Cre06.g265550.t1.2	-0.72	6.54e-05	calcium-dependent protein kinase 16
g5261.t1	-0.72	6.62e-05	hydroxyproline-rich glycoprotein family protein
Cre08.g374200.t1.3	-0.72	3.24e-05	Protein kinase superfamily protein
g2304.t1	-0.72	3.19e-05	protein tyrosine kinase family protein
Cre02.g103800.t1.3	-0.72	0.000431	RAN GTPase activating protein 1
g18061.t1	-0.72	4.26e-05	Tetratricopeptide repeat (TPR)-like superfamily protein
Cre14.g625200.t1.2	-0.72	8.33e-05	Transcription factor IIA, alpha/beta subunit
Cre04.g212550.t1.3	-0.72	0.000118	tubulin-tyrosine ligases;tubulin-tyrosine ligases
Cre07.g334150.t1.3	-0.71	0.000564	-
Cre16.g668700.t1.2	-0.71	9.6e-05	-
g1865.t1	-0.71	0.000144	-
Cre05.g246150.t1.3	-0.71	0.000412	-
Cre15.g636600.t1.2	-0.71	0.000656	-
Cre12.g486200.t1.3	-0.71	3.62e-05	-
Cre01.g019900.t1.2	-0.71	2.33e-05	-
Cre16.g674550.t1.3	-0.71	0.000285	-
Cre14.g622800.t1.1	-0.71	0.000545	alpha/beta-Hydrolases superfamily protein
g3970.t1	-0.71	4.37e-05	Leucine-rich repeat (LRR) family protein
Cre12.g495250.t1.3	-0.71	2.4e-05	Tetratricopeptide repeat (TPR)-like superfamily protein
Cre02.g079650.t1.3	-0.7	0.000218	-
Cre06.g303400.t1.1	-0.7	0.000799	-
Cre12.g489550.t1.3	-0.7	8.99e-05	-
Cre06.g294100.t1.2	-0.7	0.000154	-
g16753.t1	-0.7	0.000339	-
Cre16.g661250.t1.2	-0.7	4.33e-05	-
Cre10.g456600.t1.2	-0.7	0.000459	-
Cre06.g296700.t1.2	-0.7	6.58e-05	-
Cre12.g486700.t1.2	-0.7	5.3e-05	-
Cre09.g386850.t1.3	-0.7	0.000331	-
Cre13.g562250.t1.3	-0.7	0.000154	-
Cre02.g146150.t1.3	-0.7	0.000813	-
Cre02.g080500.t1.2	-0.7	0.000116	-
Cre17.g729850.t1.2	-0.7	0.00033	Histone H3 K4-specific methyltransferase SET7/9 family protein
g17895.t1	-0.7	0.000167	Outer arm dynein light chain 1 protein
Cre13.g602400.t1.2	-0.7	4.49e-05	P-loop containing nucleoside triphosphate hydrolases superfamily protein
Cre01.g043550.t1.2	-0.7	0.000352	squamosa promoter binding protein-like 10
Cre10.g440950.t1.2	-0.69	0.000558	-
g9593.t1	-0.69	0.000954	-
Cre03.g200700.t1.2	-0.69	0.000452	-
g12529.t1	-0.69	0.000729	-
g2971.t1	-0.69	0.00042	-
Cre07.g348650.t1.2	-0.69	0.000442	-
Cre08.g358850.t1.2	-0.69	0.000133	-
Cre07.g354650.t1.2	-0.69	0.000442	-
Cre01.g050650.t1.2	-0.69	8.45e-05	-
g18112.t1	-0.69	0.000298	-
Cre12.g514650.t1.2	-0.69	0.00016	NPK1-related protein kinase 2
Cre01.g043650.t1.2	-0.69	0.000371	Outer arm dynein light chain 1 protein
Cre02.g146500.t1.3	-0.69	0.000465	yeast YAK1-related gene 1
g1051.t1	-0.68	0.000455	-
Cre06.g289800.t1.2	-0.68	5.3e-05	-
g6322.t1	-0.68	0.000575	-
g10241.t1	-0.68	0.000501	-
Cre14.g617250.t1.2	-0.68	0.000447	-
Cre13.g580950.t1.3	-0.68	0.00071	-
Cre03.g163400.t1.3	-0.68	8.18e-05	-
g5360.t1	-0.68	0.000457	-
Cre10.g443050.t1.2	-0.68	0.000942	2-oxoglutarate (2OG) and Fe(II)-dependent oxygenase superfamily protein
Cre16.g662951.t1.2	-0.68	0.00077	Ankyrin repeat family protein
Cre10.g448850.t1.2	-0.68	0.000633	calpain-type cysteine protease family
Cre01.g017100.t1.3	-0.68	0.000189	Esterase/lipase/thioesterase family protein
Cre17.g733300.t1.3	-0.68	0.000129	NPK1-related protein kinase 2
Cre13.g576850.t1.2	-0.67	0.000282	-
Cre08.g361200.t1.2	-0.67	0.000657	-
Cre06.g271150.t1.3	-0.67	0.000602	-
Cre03.g175550.t1.3	-0.67	0.000475	-
Cre11.g467950.t1.3	-0.67	0.000154	-
Cre13.g583350.t1.3	-0.67	0.000136	-
Cre07.g325750.t1.2	-0.67	0.000156	AAA-type ATPase family protein
g4397.t1	-0.67	0.000265	Calcium-binding EF-hand family protein
g6329.t1	-0.67	0.000625	Disease resistance protein (TIR-NBS-LRR class) family
Cre09.g411950.t1.3	-0.67	0.000317	myb domain protein 26
g14415.t1	-0.67	0.000365	starch synthase 3
g6376.t1	-0.66	0.000225	-
Cre07.g351100.t1.2	-0.66	0.00016	-
Cre15.g635950.t1.3	-0.66	0.000567	-
g15100.t1	-0.66	0.000436	-
g12293.t1	-0.66	0.000416	-
Cre07.g315432.t1.2	-0.66	0.000114	-
Cre10.g444600.t1.3	-0.66	0.00033	-
Cre01.g051250.t1.2	-0.66	0.000127	calmodulin 1
g18129.t1	-0.66	0.000665	calmodulin-domain protein kinase 5
Cre13.g563550.t1.3	-0.66	0.000653	Endonuclease/exonuclease/phosphatase family protein
Cre02.g113850.t1.3	-0.66	0.000304	hydroxymethylbilane synthase
Cre02.g113450.t1.3	-0.66	0.000331	myb domain protein 27
Cre17.g704050.t1.3	-0.65	0.000173	-
Cre01.g015850.t1.1	-0.65	0.000603	-
Cre09.g401650.t1.2	-0.65	0.000696	-
Cre12.g488600.t1.3	-0.65	0.000682	-
Cre06.g278650.t1.1	-0.65	0.000105	-
Cre12.g525350.t1.3	-0.65	0.000294	-
Cre03.g149550.t1.3	-0.65	0.000453	-
Cre12.g528250.t1.3	-0.65	0.000452	-
Cre06.g289400.t1.2	-0.65	0.000391	-
Cre09.g403650.t1.3	-0.65	0.000654	ataurora3
Cre03.g153150.t1.2	-0.65	0.000831	calcium-dependent protein kinase 4
Cre09.g407200.t1.2	-0.65	0.000481	FAD/NAD(P)-binding oxidoreductase family protein
g12052.t1	-0.65	0.000358	Protein kinase superfamily protein
Cre09.g410150.t1.3	-0.64	0.000391	-
g2635.t1	-0.64	0.000963	-
g16801.t1	-0.64	0.000148	-
Cre08.g358750.t1.3	-0.64	0.000331	-
Cre03.g192050.t1.1	-0.64	0.000354	-
Cre07.g336800.t1.3	-0.64	0.000489	-
Cre03.g195300.t1.2	-0.64	0.000415	-
g3008.t1	-0.64	0.000192	-
Cre06.g279900.t1.3	-0.64	0.000363	-
Cre17.g729550.t1.3	-0.64	0.000668	-
Cre02.g085257.t1.2	-0.64	0.000575	-
Cre09.g387900.t1.3	-0.64	0.000331	inflorescence meristem receptor-like kinase 2
Cre09.g389300.t1.3	-0.64	0.000318	Leucine-rich repeat (LRR) family protein
Cre03.g201900.t1.3	-0.64	0.00052	Phosphatidylinositol-4-phosphate 5-kinase family protein
g17878.t1	-0.64	0.000294	Protein kinase superfamily protein with octicosapeptide/Phox/Bem1p domain
Cre03.g156700.t1.3	-0.64	0.000832	Tetratricopeptide repeat (TPR)-like superfamily protein
Cre05.g245600.t1.2	-0.64	0.00042	TRAF-like family protein
Cre01.g052150.t1.1	-0.63	0.000346	-
Cre08.g372350.t1.3	-0.63	0.000415	-
Cre14.g614850.t1.3	-0.63	0.000455	Ankyrin repeat family protein
g16980.t1	-0.63	0.00058	ataurora3
Cre12.g529550.t1.2	-0.63	0.000155	ataurora3
g4418.t1	-0.63	0.000429	Leucine-rich repeat transmembrane protein kinase
Cre12.g513650.t1.2	-0.62	0.000463	-
g6337.t1	-0.62	0.000493	-
Cre07.g324350.t1.1	-0.62	0.000536	-
Cre09.g402550.t1.3	-0.62	0.000452	-
g9960.t1	-0.62	0.000575	ataurora1
Cre10.g466650.t1.2	-0.62	0.000737	calcium-dependent protein kinase 20
Cre04.g222000.t1.3	-0.62	0.000192	periodic tryptophan protein 2
Cre10.g427750.t1.2	-0.62	0.000656	P-loop containing nucleoside triphosphate hydrolases superfamily protein
g8400.t1	-0.62	0.000607	Protein phosphatase 2C family protein
g13819.t1	-0.61	0.000706	-
g8377.t1	-0.61	0.000391	-
g10586.t1	-0.61	0.000646	-
Cre10.g449700.t1.3	-0.61	0.000821	-
Cre09.g389150.t1.2	-0.61	0.000668	-
Cre02.g144450.t1.2	-0.61	0.000951	-
Cre03.g157250.t1.3	-0.61	0.000633	Protein kinase superfamily protein with octicosapeptide/Phox/Bem1p domain
Cre01.g022750.t1.3	-0.6	0.000825	-
Cre17.g723200.t1.2	-0.6	0.000262	-
Cre06.g255200.t1.1	-0.6	0.000985	-
Cre13.g573500.t1.2	-0.6	0.000683	-
Cre09.g396600.t1.1	-0.6	0.000881	ferredoxin hydrogenases
Cre08.g377350.t1.3	-0.6	0.000785	guanylate kinase
Cre01.g030200.t1.2	-0.6	0.00075	Protein phosphatase 2C family protein
Cre02.g141950.t1.3	-0.6	0.000591	Sec14p-like phosphatidylinositol transfer family protein
Cre12.g489750.t1.2	-0.6	0.000942	Transducin family protein / WD-40 repeat family protein
Cre05.g245700.t1.3	-0.59	0.000954	-
Cre09.g416550.t1.2	-0.59	0.00077	-
Cre03.g176600.t1.2	-0.59	0.000785	-
Cre03.g177550.t1.2	-0.59	0.000716	Ankyrin repeat family protein
Cre03.g148900.t1.3	-0.59	0.000583	flavin-dependent monooxygenase 1
Cre12.g511300.t1.2	-0.58	0.000726	-
g5487.t1	-0.58	0.000838	-
Cre16.g657100.t1.3	-0.57	0.000969	-
Cre06.g268650.t1.3	-0.57	0.000813	-
Cre10.g420500.t1.3	-0.57	0.000496	-
Cre09.g416950.t1.3	-0.57	0.000986	mitogen-activated protein kinase phosphatase 1
Cre17.g706900.t1.2	-0.57	0.000889	STELAR K+ outward rectifier
Cre10.g466800.t1.1	-0.56	0.000942	-

## Sheet: IHg-10-11-up
Gene ID	log2FC (EdgeR)	FDR (EdgeR)	Description (Phytozome V9.0)
Cre03.g152750.t1.3	2.14	2.09e-20	BCL-2-associated athanogene 6
Cre03.g162800.t1.2	1.99	8.56e-11	-
g4485.t1	1.82	2e-13	histone acetyltransferase of the CBP family 1
Cre10.g459050.t1.3	1.81	0.000701	Prolyl oligopeptidase family protein
Cre07.g318800.t1.2	1.8	1.44e-08	HSP20-like chaperones superfamily protein
Cre06.g309000.t1.2	1.78	6.17e-17	-
Cre02.g088500.t1.3	1.71	0.00031	Nuclear transport factor 2 (NTF2) family protein
Cre07.g318850.t1.2	1.68	3.31e-07	HSP20-like chaperones superfamily protein
Cre04.g220850.t1.2	1.66	0.000888	ABC-2 type transporter family protein
Cre13.g586450.t1.2	1.6	9.7e-07	-
Cre04.g222750.t1.1	1.58	1.09e-13	Mitochondrial substrate carrier family protein
Cre16.g662600.t1.2	1.55	5.4e-06	Bestrophin-like protein
g99.t1	1.5	5.46e-08	-
Cre01.g019950.t1.2	1.48	8.66e-08	DNAJ heat shock family protein
Cre16.g650350.t1.3	1.42	0.000285	-
g12635.t1	1.42	0.000482	NAD(P)-binding Rossmann-fold superfamily protein
g1923.t1	1.38	1.25e-09	ABC-2 and Plant PDR ABC-type transporter family protein
Cre04.g222800.t1.2	1.36	2.04e-10	-
Cre03.g207800.t1.2	1.36	5.94e-07	elicitor-activated gene 3-2
Cre10.g439700.t1.2	1.34	8.6e-09	CTC-interacting domain 11
g4462.t1	1.34	2e-13	12-oxophytodienoate reductase 2
Cre02.g097800.t1.3	1.33	1.94e-08	multidrug resistance-associated protein 2
Cre06.g253000.t1.3	1.33	2.64e-06	-
g11944.t1	1.33	0.00063	phosphoenolpyruvate carboxylase-related kinase 1
Cre02.g093600.t1.2	1.33	6.04e-09	-
Cre07.g332800.t1.2	1.31	1.35e-05	-
Cre06.g263550.t1.2	1.3	2.34e-06	Thioredoxin superfamily protein
Cre02.g093500.t1.2	1.3	6.82e-08	Patched family protein
Cre09.g410750.t1.2	1.28	1.39e-08	nitrite reductase 1
Cre05.g236650.t1.3	1.28	4.96e-08	-
Cre01.g053950.t1.3	1.27	8.79e-08	-
Cre06.g307500.t1.1	1.27	6.04e-09	-
Cre14.g616050.t1.3	1.26	3.47e-08	Pleckstrin homology (PH) domain superfamily protein
Cre02.g079100.t1.3	1.26	0.00058	-
g11061.t1	1.24	3e-09	-
Cre07.g355150.t1.3	1.23	0.000591	zinc transporter 5 precursor
Cre11.g477350.t1.3	1.22	2.71e-05	-
Cre12.g527250.t1.2	1.22	6.04e-09	-
Cre06.g249350.t1.3	1.21	1.2e-06	DNA methyltransferase 2
Cre08.g365900.t1.2	1.21	8.56e-11	chlorophyll A/B binding protein 1
Cre07.g340850.t1.2	1.19	2.04e-10	cytochrome P450, family 711, subfamily A, polypeptide 1
Cre10.g424350.t1.3	1.18	1.75e-11	DA1
Cre07.g349800.t1.2	1.17	7.93e-09	-
Cre09.g402600.t1.1	1.16	2.33e-05	-
Cre16.g684000.t1.3	1.16	0.000813	-
Cre12.g487200.t1.1	1.15	3.16e-08	transducin family protein / WD-40 repeat family protein
Cre09.g389750.t1.3	1.15	5.54e-08	zinc finger (C2H2 type, AN1-like) family protein
Cre10.g419000.t1.2	1.15	1.76e-09	glycine-rich protein
g11575.t1	1.14	4.42e-06	heat shock protein 101
Cre06.g281600.t1.2	1.13	4.76e-07	-
g9457.t1	1.12	2.01e-06	-
Cre04.g223300.t1.2	1.11	1.03e-06	Mitochondrial substrate carrier family protein
Cre17.g716451.t1.2	1.11	0.000189	-
Cre06.g294150.t1.3	1.11	0.000133	-
g13341.t1	1.09	1.73e-07	-
Cre12.g487650.t1.3	1.07	1.75e-07	-
Cre01.g048550.t1.3	1.07	4.95e-06	-
Cre02.g086150.t1.2	1.07	0.000137	-
Cre16.g659800.t1.2	1.07	3e-09	-
Cre10.g459800.t1.2	1.06	4.84e-08	Ypt/Rab-GAP domain of gyp1p superfamily protein
Cre17.g700000.t1.2	1.06	0.000778	-
Cre15.g637100.t1.2	1.06	3.31e-07	ubiquitin family protein
g1850.t1	1.06	0.000646	zinc induced facilitator 1
Cre16.g694500.t1.3	1.06	5.1e-06	DNAJ heat shock family protein
Cre12.g525450.t1.3	1.06	1.39e-08	-
Cre09.g403250.t1.3	1.05	2.05e-05	ataurora3
Cre14.g615350.t1.2	1.04	0.000743	-
Cre12.g537900.t1.3	1.03	0.000712	-
Cre01.g053000.t1.2	1.02	5.41e-06	NAD-dependent glycerol-3-phosphate dehydrogenase family protein
Cre01.g015500.t1.2	1.02	1.65e-07	Calcium-dependent lipid-binding (CaLB domain) family protein
g9785.t1	1.02	1.89e-06	Carbohydrate-binding-like fold
g9817.t1	1.02	0.0008	Molecular chaperone Hsp40/DnaJ family protein
Cre03.g170250.t1.3	1.01	1.19e-06	Protein phosphatase 2C family protein
Cre09.g397450.t1.3	1	3.75e-06	-
Cre02.g143550.t1.2	1	3.47e-08	-
g6388.t1	0.98	7.87e-06	-
Cre02.g109650.t1.3	0.98	2.07e-06	BEL1-like homeodomain 10
g18292.t1	0.97	2.35e-06	-
Cre12.g551100.t1.2	0.97	4.16e-07	-
Cre01.g043950.t1.3	0.96	9.56e-06	-
Cre09.g413350.t1.3	0.95	2.63e-06	-
Cre06.g260450.t1.2	0.95	7.23e-07	dicarboxylate transport 2.1
Cre05.g234500.t1.3	0.94	2.33e-05	transducin family protein / WD-40 repeat family protein
Cre09.g410100.t1.2	0.94	0.000136	ER-type Ca2+-ATPase 1
Cre16.g663450.t1.2	0.93	4.5e-06	Bestrophin-like protein
Cre09.g398350.t1.2	0.9	2.15e-06	U-box domain-containing protein
Cre16.g663400.t1.2	0.9	1.08e-06	Bestrophin-like protein
Cre06.g295400.t1.2	0.9	2.15e-06	Mitochondrial substrate carrier family protein
Cre01.g031650.t1.3	0.89	2.13e-05	Galactosyl transferase GMA12/MNN10 family protein
g3160.t1	0.88	3.18e-07	isoamylase 1
Cre10.g452800.t1.2	0.88	1.3e-05	-
g11558.t1	0.88	3.3e-06	-
Cre03.g189850.t1.2	0.87	0.000437	-
Cre12.g510500.t1.3	0.87	0.000172	-
Cre10.g444550.t1.2	0.87	0.000862	signal peptide peptidase
Cre16.g653850.t1.1	0.86	8.27e-07	CSL zinc finger domain-containing protein
Cre09.g413150.t1.3	0.85	5.87e-07	-
Cre17.g714300.t1.2	0.84	0.000271	-
Cre09.g411700.t1.3	0.84	1.54e-05	-
Cre02.g143650.t1.2	0.83	0.000575	-
Cre17.g722200.t1.2	0.82	5.4e-06	mitochondrial ribosomal protein L11
Cre03.g177400.t1.3	0.81	1.98e-05	-
Cre04.g224800.t1.2	0.8	3.2e-06	vesicle-associated membrane protein 726
Cre13.g581700.t1.3	0.8	0.000283	-
Cre17.g720950.t1.1	0.8	0.000143	3-oxo-5-alpha-steroid 4-dehydrogenase family protein
g9610.t1	0.8	5.15e-06	alpha/beta-Hydrolases superfamily protein
Cre01.g029950.t1.2	0.79	0.000192	-
Cre07.g334750.t1.3	0.79	0.00023	Protein phosphatase 2C family protein
Cre13.g566850.t1.2	0.79	1.51e-05	SOUL heme-binding family protein
Cre09.g415700.t1.2	0.79	0.000284	alpha carbonic anhydrase 7
Cre12.g489900.t1.3	0.79	0.000449	-
Cre06.g249500.t1.3	0.79	3.87e-06	DNA methyltransferase 2
Cre01.g037700.t1.2	0.78	0.000455	Fatty acid/sphingolipid desaturase
Cre17.g726850.t1.2	0.78	3.79e-05	-
g9638.t1	0.77	1.57e-05	Peroxisomal membrane 22 kDa (Mpv17/PMP22) family protein
g16880.t1	0.77	6.12e-05	DNAJ heat shock family protein
Cre03.g179100.t1.2	0.77	7.34e-05	Ubiquitin fusion degradation UFD1 family protein
Cre01.g009350.t1.2	0.76	1.08e-05	porphyromonas-type peptidyl-arginine deiminase family protein
Cre07.g346600.t1.2	0.76	3.77e-05	ARG1-like 2
g16720.t1	0.76	0.000431	ataurora3
Cre16.g656300.t1.3	0.75	3.44e-05	Dihydrodipicolinate reductase, bacterial/plant
Cre02.g090850.t1.3	0.75	0.000455	casein lytic proteinase B3
g9787.t1	0.75	0.000252	-
Cre06.g260200.t1.2	0.75	0.000889	Mitochondrial substrate carrier family protein
Cre16.g685050.t1.1	0.74	0.000665	Cobalamin biosynthesis CobW-like protein
Cre03.g199050.t1.2	0.73	0.000127	Protein kinase family protein
g4561.t1	0.73	0.000608	Senescence/dehydration-associated protein-related
Cre10.g461550.t1.2	0.73	0.000831	-
Cre13.g589700.t1.2	0.73	0.00022	vacuolar protein sorting-associated protein 20.2
Cre02.g144800.t1.3	0.72	7.29e-05	N-acetyl-l-glutamate synthase 2
g9784.t1	0.71	0.000825	Carbohydrate-binding-like fold
Cre17.g735450.t1.3	0.7	6.81e-05	Subtilisin-like serine endopeptidase family protein
Cre09.g398050.t1.3	0.69	0.00038	-
Cre10.g437900.t1.3	0.69	0.000132	Plant protein of unknown function (DUF946)
Cre17.g698400.t1.2	0.69	0.000963	-
g5976.t1	0.69	0.000156	Protein kinase superfamily protein with octicosapeptide/Phox/Bem1p domain
g1877.t1	0.68	0.000534	SPT2 chromatin protein
g10020.t1	0.68	0.000968	Copper amine oxidase family protein
Cre09.g404450.t1.2	0.66	0.000588	Mitochondrial substrate carrier family protein
Cre01.g035650.t1.2	0.64	0.000738	-
g5380.t1	0.63	0.00042	P-loop containing nucleoside triphosphate hydrolases superfamily protein
Cre01.g001400.t1.1	0.61	0.000367	metalloendopeptidases;zinc ion binding
Cre07.g336900.t1.3	0.59	0.000849	-

## Sheet: IHg-10-10-down
Gene ID	log2FC (EdgeR)	FDR (EdgeR)	Description (Phytozome V9.0)
g12152.t1	-2.87	9.06e-06	-
g4853.t1	-2.57	0.000648	-
Cre06.g305100.t1.3	-2.18	1.32e-17	-
g9976.t1	-2.18	2.95e-06	-
Cre13.g567400.t1.3	-2.03	1.24e-16	-
Cre02.g143858.t1.2	-1.99	4.54e-10	-
Cre14.g631300.t1.2	-1.96	1.23e-11	-
Cre11.g483000.t1.2	-1.95	3.3e-11	Protein kinase superfamily protein
g8380.t1	-1.93	1.88e-18	-
Cre14.g623125.t1.1	-1.83	5.61e-10	-
Cre08.g362600.t1.2	-1.81	1.59e-12	-
g10904.t1	-1.8	0.000594	-
Cre02.g074800.t1.3	-1.8	0	-
Cre07.g322850.t1.3	-1.76	2.73e-11	-
Cre16.g648150.t1.3	-1.69	1.74e-14	-
g18405.t1	-1.69	0.000606	-
Cre06.g288908.t1.2	-1.68	3.04e-06	AGC kinase 1.5
Cre17.g696950.t1.3	-1.67	1e-08	Protein kinase superfamily protein
Cre12.g500850.t1.3	-1.67	0.000294	-
Cre06.g305251.t1.2	-1.66	3.01e-16	WD-40 repeat family protein / small nuclear ribonucleoprotein Prp4p-related
Cre10.g448150.t1.3	-1.66	1.05e-12	-
Cre14.g633789.t1.2	-1.63	3.39e-19	myb domain protein 118
Cre03.g205500.t1.3	-1.63	1.87e-08	-
Cre10.g466600.t1.3	-1.62	2.24e-13	-
g2877.t1	-1.62	3.65e-16	Protein kinase superfamily protein
g2728.t1	-1.62	2.35e-08	-
Cre10.g448550.t1.3	-1.61	1.62e-08	-
Cre07.g326700.t1.3	-1.6	1.44e-08	-
Cre02.g144600.t1.2	-1.6	8.67e-05	phosphate transporter 2;1
Cre13.g570500.t1.3	-1.6	4.4e-17	-
Cre16.g673050.t1.3	-1.59	6.67e-15	-
g1268.t1	-1.59	0	Protein kinase superfamily protein with octicosapeptide/Phox/Bem1p domain
g2487.t1	-1.58	7.21e-07	-
Cre09.g389050.t1.3	-1.57	0	-
Cre04.g220800.t1.2	-1.56	1.22e-15	-
Cre16.g679850.t1.3	-1.56	2.55e-07	-
Cre03.g172750.t1.3	-1.55	2.75e-17	ubiquitin-specific protease 16
g15069.t1	-1.55	0	-
g2740.t1	-1.55	4.86e-20	Protein kinase superfamily protein with octicosapeptide/Phox/Bem1p domain
Cre04.g227950.t1.3	-1.54	2.24e-20	-
Cre03.g173100.t1.2	-1.54	2.96e-07	-
Cre04.g223550.t1.3	-1.54	1.5e-11	-
g8874.t1	-1.54	7.83e-10	-
Cre09.g404050.t1.3	-1.53	3.94e-11	Protein kinase superfamily protein
Cre07.g351825.t1.3	-1.53	3.39e-17	Protein kinase superfamily protein with octicosapeptide/Phox/Bem1p domain
Cre17.g727800.t1.3	-1.52	0	-
Cre14.g612400.t1.3	-1.52	8e-10	-
g18117.t1	-1.51	6.79e-06	-
Cre08.g358700.t1.2	-1.51	8.77e-08	-
g8002.t1	-1.5	0.000445	Glycosyl hydrolase superfamily protein
g11489.t1	-1.5	4.34e-10	ARM-repeat/Tetratricopeptide repeat (TPR)-like protein
Cre03.g157950.t1.3	-1.49	3.11e-07	Tetratricopeptide repeat (TPR)-like superfamily protein
g2937.t1	-1.48	9.98e-14	tubulin-tyrosine ligases;tubulin-tyrosine ligases
Cre06.g260500.t1.3	-1.46	9.08e-18	-
Cre10.g463750.t1.3	-1.46	3.24e-07	-
Cre08.g366874.t1.2	-1.46	1.71e-07	-
Cre02.g143850.t1.3	-1.45	0.000396	RING/U-box superfamily protein with ARM repeat domain
Cre09.g397850.t1.2	-1.45	0	-
Cre12.g542900.t1.3	-1.45	4.5e-12	PB1 domain-containing protein tyrosine kinase
g6368.t1	-1.44	7.5e-14	-
Cre05.g236700.t1.3	-1.44	8.84e-14	-
Cre11.g479550.t1.3	-1.44	1.48e-16	-
g4479.t1	-1.44	3.07e-19	-
Cre12.g546500.t1.2	-1.44	0	Cytochrome b561/ferric reductase transmembrane with DOMON related domain
Cre17.g735750.t1.2	-1.43	4.69e-15	-
Cre13.g563475.t1.2	-1.43	0.000306	-
Cre12.g534050.t1.2	-1.43	3.41e-14	-
Cre06.g260550.t1.3	-1.42	4.04e-11	-
Cre16.g660900.t1.2	-1.42	2.72e-08	P-loop containing nucleoside triphosphate hydrolases superfamily protein
g2908.t1	-1.42	3.67e-13	RNI-like superfamily protein
g1918.t1	-1.42	8.37e-16	-
Cre17.g705450.t1.2	-1.42	1.22e-06	U-box domain-containing protein kinase family protein
Cre01.g008200.t1.3	-1.42	3.52e-07	-
Cre10.g456550.t1.3	-1.41	0.000836	-
Cre06.g282350.t1.3	-1.41	1.49e-06	-
Cre03.g153950.t1.3	-1.41	8.96e-09	-
Cre01.g042700.t1.2	-1.41	6.45e-15	-
Cre12.g490800.t1.3	-1.4	3.73e-10	Mitogen activated protein kinase kinase kinase-related
Cre02.g110050.t1.3	-1.4	1.13e-14	Transducin/WD40 repeat-like superfamily protein
Cre12.g490250.t1.2	-1.39	7.66e-07	ARM repeat superfamily protein
Cre10.g439750.t1.2	-1.39	0	RNI-like superfamily protein
Cre08.g367950.t1.3	-1.39	1.26e-16	-
Cre13.g567200.t1.3	-1.39	7.14e-10	Protein kinase superfamily protein
Cre01.g009000.t1.3	-1.38	6.56e-10	-
Cre06.g263200.t1.1	-1.38	2.44e-09	-
g16833.t1	-1.38	7.6e-16	ataurora3
Cre06.g254850.t1.3	-1.38	2.08e-18	-
Cre07.g313850.t1.2	-1.37	1.44e-10	Transducin/WD40 repeat-like superfamily protein
Cre12.g516300.t1.3	-1.37	2.18e-08	-
Cre10.g423600.t1.3	-1.37	2.63e-06	WD-40 repeat family protein
Cre16.g694700.t1.2	-1.36	5.61e-08	-
Cre01.g043800.t1.2	-1.36	7.52e-11	-
Cre12.g555800.t1.2	-1.36	2.39e-10	Leucine-rich repeat transmembrane protein kinase
Cre06.g303400.t1.1	-1.36	7.5e-14	-
Cre16.g671050.t1.2	-1.36	0.000564	ubiquitin-specific protease 17
Cre04.g224650.t1.2	-1.36	0	importin alpha isoform 2
Cre06.g308000.t1.2	-1.36	1.44e-08	-
Cre11.g475600.t1.2	-1.36	0	-
g9856.t1	-1.35	8.39e-10	-
Cre17.g710700.t1.2	-1.35	8.79e-15	-
Cre17.g718750.t1.2	-1.35	3.47e-13	Calcium-binding EF hand family protein
g742.t1	-1.35	2.33e-08	Protein kinase superfamily protein
g5309.t1	-1.34	0	Transducin/WD40 repeat-like superfamily protein
Cre07.g354850.t1.2	-1.34	7.55e-11	-
Cre03.g177650.t1.2	-1.34	1.61e-11	-
Cre02.g085000.t1.3	-1.34	1.54e-09	MOS4-associated complex 3B
Cre03.g179500.t1.2	-1.34	0.000986	2-oxoglutarate (2OG) and Fe(II)-dependent oxygenase superfamily protein
Cre14.g608550.t1.2	-1.33	3.08e-05	-
g4425.t1	-1.33	2.3e-05	-
g10497.t1	-1.33	5.19e-10	RNI-like superfamily protein
Cre16.g647500.t1.3	-1.33	3.94e-09	Insulinase (Peptidase family M16) protein
Cre03.g180450.t1.2	-1.33	3.2e-13	-
g4395.t1	-1.33	0	-
Cre13.g605550.t1.3	-1.33	3.11e-06	-
Cre16.g665450.t1.3	-1.32	1.71e-13	-
Cre16.g665850.t1.3	-1.32	0	-
g4881.t1	-1.32	4.53e-16	-
Cre13.g605600.t1.3	-1.32	0.000431	-
g7712.t1	-1.31	4.19e-08	Acyl-CoA N-acyltransferases (NAT) superfamily protein
Cre12.g489500.t1.3	-1.31	9.03e-13	-
Cre17.g709900.t1.3	-1.31	4.75e-10	Protein kinase superfamily protein
Cre06.g290200.t1.2	-1.31	2.35e-07	-
g15673.t1	-1.31	8.77e-08	-
Cre17.g706250.t1.3	-1.31	1.59e-09	Tetratricopeptide repeat (TPR)-like superfamily protein
g9144.t1	-1.3	4.93e-05	-
Cre12.g508650.t1.3	-1.3	1.3e-10	-
g1119.t1	-1.3	3.39e-10	-
Cre08.g358750.t1.3	-1.3	0	-
g9879.t1	-1.3	3.59e-09	RNI-like superfamily protein
Cre13.g562800.t1.3	-1.3	3.41e-07	pleiotropic regulatory locus 1
Cre05.g247850.t1.3	-1.3	3.74e-10	-
Cre03.g158700.t1.2	-1.3	0.000356	-
Cre01.g044300.t1.2	-1.29	2.6e-06	-
Cre12.g488173.t1.2	-1.29	1.35e-09	-
Cre08.g374700.t1.3	-1.29	3.36e-08	-
g4545.t1	-1.29	3.18e-05	Transducin/WD40 repeat-like superfamily protein
Cre14.g631400.t1.3	-1.29	2.03e-10	-
Cre13.g602400.t1.2	-1.29	0	P-loop containing nucleoside triphosphate hydrolases superfamily protein
g13961.t1	-1.28	0	-
g683.t1	-1.28	3.78e-05	protein kinase family protein / protein phosphatase 2C ( PP2C) family protein
Cre02.g108500.t1.3	-1.28	5.94e-08	-
Cre14.g610400.t1.2	-1.28	5.81e-06	-
Cre17.g739900.t1.2	-1.28	2.79e-10	P-loop containing nucleoside triphosphate hydrolases superfamily protein
Cre08.g374200.t1.3	-1.28	2.08e-16	Protein kinase superfamily protein
Cre06.g293800.t1.3	-1.27	5.38e-11	-
Cre12.g552050.t1.3	-1.27	1.07e-08	-
Cre01.g037100.t1.1	-1.27	2.81e-10	Calcium-dependent protein kinase (CDPK) family protein
Cre12.g543000.t1.3	-1.26	0	-
g9593.t1	-1.26	5.21e-12	-
Cre16.g652400.t1.2	-1.26	2.3e-11	-
Cre05.g234700.t1.3	-1.26	0	Pyruvate kinase family protein
Cre12.g540050.t1.2	-1.26	8.48e-12	-
Cre13.g590905.t1.2	-1.26	1.8e-11	-
g11289.t1	-1.26	5.93e-12	-
g2923.t1	-1.26	2.83e-05	-
Cre07.g350451.t1.2	-1.26	1.1e-06	Transducin/WD40 repeat-like superfamily protein
Cre02.g112100.t1.1	-1.25	0	-
Cre01.g005400.t1.3	-1.25	0.000566	NAD(P)-binding Rossmann-fold superfamily protein
g11604.t1	-1.25	7.6e-14	-
Cre06.g264850.t1.3	-1.25	3.79e-08	-
Cre03.g159350.t1.3	-1.25	5.5e-13	Transducin/WD40 repeat-like superfamily protein
Cre01.g049300.t1.3	-1.25	0	-
Cre05.g241700.t1.3	-1.25	0	-
Cre10.g431250.t1.3	-1.25	1.02e-09	-
Cre07.g347050.t1.2	-1.24	2.26e-07	calcium-dependent protein kinase 19
Cre13.g583350.t1.3	-1.24	5.89e-15	-
Cre03.g162900.t1.3	-1.24	8.58e-15	-
g7283.t1	-1.24	5.28e-10	-
Cre02.g143500.t1.1	-1.24	4.26e-09	-
Cre11.g480600.t1.2	-1.24	1.95e-10	-
Cre14.g612700.t1.2	-1.23	6.81e-13	Galactose oxidase/kelch repeat superfamily protein
Cre02.g141700.t1.3	-1.23	1.17e-11	-
Cre16.g686300.t1.2	-1.23	2.37e-09	-
Cre13.g603550.t1.2	-1.23	1.43e-10	-
Cre12.g484250.t1.3	-1.22	6.38e-08	-
Cre02.g109100.t1.3	-1.22	9.06e-10	-
Cre06.g304700.t1.2	-1.21	4.1e-11	-
Cre12.g531500.t1.2	-1.21	1.02e-08	Outer arm dynein light chain 1 protein
Cre03.g204150.t1.2	-1.21	3.27e-08	WD-40 repeat family protein
g1833.t1	-1.21	3.92e-05	-
Cre16.g658900.t1.3	-1.21	7.5e-14	-
Cre08.g362650.t1.3	-1.21	1.3e-06	Transducin/WD40 repeat-like superfamily protein
Cre12.g489550.t1.3	-1.21	0	-
Cre06.g288900.t1.3	-1.21	3.92e-06	-
Cre14.g624950.t1.3	-1.21	1.23e-09	-
Cre01.g013900.t1.3	-1.21	0	-
Cre02.g112800.t1.3	-1.21	1.33e-07	Ankyrin repeat family protein
Cre07.g322600.t1.3	-1.21	1.48e-06	-
Cre07.g314500.t1.3	-1.21	1e-11	Protein kinase superfamily protein with octicosapeptide/Phox/Bem1p domain
Cre17.g706700.t1.3	-1.21	1.78e-09	Galactose oxidase/kelch repeat superfamily protein
g18121.t1	-1.2	0	P-loop containing nucleoside triphosphate hydrolases superfamily protein
Cre14.g611100.t1.2	-1.2	6.47e-10	-
Cre06.g298550.t1.3	-1.2	9.27e-13	flavin-dependent monooxygenase 1
g4971.t1	-1.2	8.89e-14	-
g5109.t1	-1.2	3.36e-08	Glycosyl hydrolase family protein with chitinase insertion domain
Cre13.g576850.t1.2	-1.2	1.05e-13	-
Cre07.g326900.t1.2	-1.2	6.42e-12	-
Cre10.g449400.t1.3	-1.2	4.11e-05	-
Cre16.g696050.t1.3	-1.2	7.44e-12	-
Cre17.g730550.t1.2	-1.2	3.42e-05	glycosyl hydrolase 9C3
Cre16.g663000.t1.2	-1.2	8.59e-06	-
Cre06.g280227.t1.2	-1.2	5.99e-11	-
Cre05.g244250.t1.2	-1.2	8.32e-08	-
Cre02.g143861.t1.2	-1.2	1.23e-05	-
g10036.t1	-1.2	5.26e-08	tubulin-tyrosine ligases;tubulin-tyrosine ligases
g4404.t1	-1.2	2.23e-06	-
g11541.t1	-1.19	8.82e-13	-
Cre03.g156850.t1.3	-1.19	4.34e-10	-
Cre07.g317750.t1.3	-1.19	8.85e-07	-
Cre02.g147450.t1.2	-1.19	1.12e-07	Sodium Bile acid symporter family
Cre04.g222550.t1.3	-1.19	3.03e-06	-
g13247.t1	-1.19	0.000176	-
Cre14.g624450.t1.3	-1.19	4.02e-14	-
g15155.t1	-1.19	2.37e-05	-
Cre07.g327250.t1.3	-1.19	4.02e-14	-
Cre03.g158400.t1.2	-1.19	6.27e-10	-
Cre04.g211650.t1.2	-1.19	0	-
g4408.t1	-1.19	7.6e-14	-
Cre03.g175550.t1.3	-1.18	6.57e-12	-
Cre06.g293900.t1.3	-1.18	1.76e-09	-
g9720.t1	-1.18	1.82e-09	-
g15193.t1	-1.18	0.000362	-
g1551.t1	-1.18	3.07e-10	receptor like protein 9
g5261.t1	-1.18	4.03e-13	hydroxyproline-rich glycoprotein family protein
Cre07.g352500.t1.3	-1.18	6.31e-11	-
Cre17.g714700.t1.3	-1.18	2.67e-07	-
Cre02.g116400.t1.1	-1.18	2.32e-13	Ankyrin repeat family protein
Cre09.g393850.t1.3	-1.18	7.68e-05	Protein kinase family protein
g3970.t1	-1.18	4.02e-14	Leucine-rich repeat (LRR) family protein
Cre01.g004157.t1.2	-1.18	0.000201	-
Cre16.g661200.t1.2	-1.18	4.94e-09	-
Cre01.g019900.t1.2	-1.18	0	-
Cre07.g313750.t1.3	-1.18	1.53e-09	-
Cre01.g050650.t1.2	-1.18	4.02e-14	-
g18066.t1	-1.18	3.26e-06	-
Cre13.g572700.t1.2	-1.18	4.09e-08	FIZZY-related 3
Cre08.g369200.t1.3	-1.18	0.000188	-
g15724.t1	-1.17	5.72e-09	RING/U-box superfamily protein
Cre03.g159078.t1.2	-1.17	4.44e-12	-
Cre17.g730600.t1.1	-1.17	5.07e-07	glycosyl hydrolase 9C3
g15617.t1	-1.17	1.96e-08	-
Cre12.g497450.t1.2	-1.17	4.63e-09	plant intracellular ras group-related LRR 9
Cre04.g218200.t1.3	-1.17	1.05e-05	-
g10241.t1	-1.17	1.22e-11	-
Cre14.g616450.t1.3	-1.17	8.45e-07	-
Cre02.g143150.t1.3	-1.17	1.66e-11	-
Cre12.g529850.t1.3	-1.17	3.67e-10	-
Cre08.g369850.t1.3	-1.17	4.55e-08	multidrug resistance-associated protein 13
g9913.t1	-1.16	2.42e-06	-
Cre02.g147250.t1.3	-1.16	2.41e-07	-
Cre17.g717150.t1.2	-1.16	1.42e-10	-
Cre12.g505250.t1.2	-1.16	1.94e-11	calcium-dependent protein kinase 24
g2953.t1	-1.16	2.19e-09	Polynucleotidyl transferase, ribonuclease H fold protein with HRDC domain
Cre07.g343850.t1.2	-1.16	6.81e-13	ARM repeat superfamily protein
Cre08.g361200.t1.2	-1.16	3.14e-11	-
g17904.t1	-1.16	0.000203	-
Cre13.g567500.t1.3	-1.16	2.41e-06	-
Cre03.g200700.t1.2	-1.16	1.41e-11	-
Cre08.g380350.t1.2	-1.16	8.24e-06	ubiquitin-specific protease 17
Cre14.g617750.t1.3	-1.16	3.55e-11	-
Cre10.g447500.t1.3	-1.16	1.61e-08	P-loop containing nucleoside triphosphate hydrolases superfamily protein
Cre12.g495000.t1.3	-1.15	4.18e-11	-
g1280.t1	-1.15	1.54e-12	genomes uncoupled 1
Cre01.g025400.t1.2	-1.15	5.42e-09	-
Cre03.g167300.t1.2	-1.15	5.38e-07	-
Cre17.g723450.t1.3	-1.15	3.28e-07	Transducin family protein / WD-40 repeat family protein
Cre07.g321150.t1.3	-1.15	1.59e-07	-
Cre05.g243354.t1.2	-1.15	7.44e-09	-
Cre12.g553900.t1.3	-1.15	4.02e-14	potassium transport 2/3
g5241.t1	-1.15	0.000194	-
Cre16.g679700.t1.3	-1.15	0	-
Cre07.g342200.t1.2	-1.15	7.83e-10	-
Cre04.g227900.t1.2	-1.15	1.53e-12	WD-40 repeat family protein / small nuclear ribonucleoprotein Prp4p-related
g2855.t1	-1.15	2.45e-07	Transducin/WD40 repeat-like superfamily protein
Cre11.g482200.t1.2	-1.14	5.49e-11	-
Cre01.g043650.t1.2	-1.14	5.4e-11	Outer arm dynein light chain 1 protein
Cre06.g271150.t1.3	-1.14	3.77e-11	-
Cre16.g655750.t1.2	-1.14	3.2e-13	-
g15117.t1	-1.14	2.59e-06	-
Cre03.g149550.t1.3	-1.14	2.78e-12	-
g14087.t1	-1.14	3.33e-11	-
Cre03.g174250.t1.2	-1.14	2.08e-10	U2 small nuclear ribonucleoprotein A
Cre02.g146150.t1.3	-1.14	5.43e-10	-
Cre02.g090050.t1.3	-1.14	9.27e-11	-
Cre12.g518550.t1.1	-1.14	6.49e-10	-
Cre06.g300250.t1.3	-1.14	4.12e-10	tubulin-tyrosine ligases;tubulin-tyrosine ligases
g4449.t1	-1.14	2.37e-12	-
Cre10.g458700.t1.2	-1.14	7.5e-14	stress-inducible protein, putative
Cre10.g456600.t1.2	-1.14	7.55e-11	-
Cre06.g275950.t1.3	-1.13	4.26e-09	-
Cre17.g704300.t1.3	-1.13	7.18e-07	-
Cre01.g036800.t1.3	-1.13	3.66e-11	P-loop containing nucleoside triphosphate hydrolases superfamily protein
Cre07.g330400.t1.3	-1.13	1.71e-12	K+ transporter 5
Cre13.g580950.t1.3	-1.13	1.3e-10	-
Cre10.g420800.t1.3	-1.13	1.29e-12	-
Cre16.g692200.t1.1	-1.13	1.36e-10	-
Cre13.g568250.t1.3	-1.13	2.79e-07	-
g16776.t1	-1.13	5.91e-06	-
Cre01.g003750.t1.3	-1.13	6.86e-10	gated outwardly-rectifying K+ channel
Cre06.g270800.t1.2	-1.13	2.74e-10	-
g17895.t1	-1.13	6.42e-12	Outer arm dynein light chain 1 protein
Cre16.g661300.t1.3	-1.13	2.04e-13	-
Cre12.g540300.t1.2	-1.13	1.71e-13	-
Cre02.g073500.t1.3	-1.13	3.12e-12	-
Cre13.g562250.t1.3	-1.13	5.82e-12	-
Cre10.g427750.t1.2	-1.13	1.05e-12	P-loop containing nucleoside triphosphate hydrolases superfamily protein
Cre02.g077600.t1.2	-1.13	1.41e-10	-
Cre04.g228300.t1.3	-1.13	6.26e-07	ataurora3
Cre14.g617250.t1.2	-1.12	4.09e-11	-
Cre01.g017100.t1.3	-1.12	3.23e-12	Esterase/lipase/thioesterase family protein
Cre09.g403800.t1.2	-1.12	0.000202	-
Cre13.g574300.t1.2	-1.12	2.96e-11	Protein kinase superfamily protein
Cre17.g727150.t1.3	-1.12	3.49e-09	-
g15045.t1	-1.12	9.35e-05	-
g779.t1	-1.12	7.15e-06	-
Cre11.g475300.t1.3	-1.12	1.23e-08	-
g12818.t1	-1.12	0.000146	P-loop containing nucleoside triphosphate hydrolases superfamily protein
Cre12.g528250.t1.3	-1.12	7.19e-12	-
Cre12.g489250.t1.2	-1.12	9.68e-09	-
Cre17.g729850.t1.2	-1.12	5.07e-11	Histone H3 K4-specific methyltransferase SET7/9 family protein
Cre08.g366800.t1.3	-1.12	1.7e-11	-
g4435.t1	-1.12	0.00059	-
Cre01.g039800.t1.3	-1.12	3.95e-09	-
Cre13.g606100.t1.3	-1.12	8.78e-09	-
Cre17.g728650.t1.3	-1.12	1.05e-13	transducin family protein / WD-40 repeat family protein
Cre16.g662951.t1.2	-1.11	6.29e-10	Ankyrin repeat family protein
Cre01.g020650.t1.3	-1.11	8.4e-11	-
Cre06.g296850.t1.2	-1.11	1.28e-10	-
Cre10.g452850.t1.3	-1.11	1.81e-08	-
Cre01.g043750.t1.1	-1.11	2.08e-10	-
Cre06.g268800.t1.2	-1.11	2.57e-06	-
Cre01.g002900.t1.2	-1.11	4.02e-10	-
Cre07.g328350.t1.2	-1.11	4.01e-06	phosphatidyl inositol monophosphate 5 kinase
Cre07.g351900.t1.3	-1.11	6.27e-10	protein tyrosine kinase family protein
g9020.t1	-1.11	2.01e-08	-
g18107.t1	-1.11	7.45e-10	-
Cre01.g001200.t1.3	-1.11	6.96e-11	Protein kinase superfamily protein with octicosapeptide/Phox/Bem1p domain
g9007.t1	-1.11	8.51e-09	Transducin/WD40 repeat-like superfamily protein
Cre06.g279900.t1.3	-1.11	2.47e-12	-
Cre09.g395500.t1.2	-1.11	2.93e-06	-
Cre02.g110950.t1.1	-1.1	9.82e-11	Transducin family protein / WD-40 repeat family protein
g3008.t1	-1.1	6.31e-13	-
Cre09.g411350.t1.3	-1.1	6.03e-08	-
g1039.t1	-1.1	0.000301	-
Cre12.g506000.t1.2	-1.1	2.04e-05	-
Cre02.g103800.t1.3	-1.1	1.23e-09	RAN GTPase activating protein 1
g9637.t1	-1.1	3.49e-06	-
Cre12.g514650.t1.2	-1.1	1.08e-11	NPK1-related protein kinase 2
Cre03.g200950.t1.2	-1.1	2.3e-11	-
Cre16.g674550.t1.3	-1.1	2.3e-10	-
Cre08.g366579.t1.2	-1.1	2.67e-07	-
Cre02.g085100.t1.2	-1.1	4.38e-09	-
Cre09.g401550.t1.3	-1.1	2.63e-13	-
g18129.t1	-1.09	1.38e-10	calmodulin-domain protein kinase 5
Cre08.g367250.t1.2	-1.09	4.91e-09	-
g16942.t1	-1.09	5.49e-12	-
g1888.t1	-1.09	1e-07	-
Cre16.g654900.t1.3	-1.09	1.85e-09	PAS domain-containing protein tyrosine kinase family protein
Cre02.g117179.t1.2	-1.09	1.84e-08	-
Cre10.g443750.t1.2	-1.09	1.67e-09	-
Cre16.g650450.t1.2	-1.09	1.21e-10	-
Cre01.g032150.t1.3	-1.09	3.23e-06	Transducin/WD40 repeat-like superfamily protein
Cre09.g396550.t1.2	-1.09	3.93e-10	-
Cre03.g201900.t1.3	-1.09	1.8e-11	Phosphatidylinositol-4-phosphate 5-kinase family protein
g2891.t1	-1.09	9.28e-06	-
Cre10.g440950.t1.2	-1.09	3.99e-10	-
g18130.t1	-1.09	5.49e-12	Protein kinase superfamily protein
Cre12.g520950.t1.2	-1.09	2.72e-11	structural molecules
Cre16.g680950.t1.3	-1.09	3.42e-11	-
Cre17.g737800.t1.2	-1.08	2.24e-10	-
g2971.t1	-1.08	4.28e-10	-
Cre12.g518000.t1.3	-1.08	6.39e-08	Albino or Glassy Yellow 1
Cre09.g410150.t1.3	-1.08	7.76e-12	-
Cre15.g640150.t1.3	-1.08	8.88e-11	-
g17998.t1	-1.08	1.36e-06	-
Cre07.g325750.t1.2	-1.08	5.32e-12	AAA-type ATPase family protein
Cre03.g170900.t1.3	-1.08	1.89e-07	-
Cre13.g589750.t1.3	-1.08	1.82e-07	-
Cre06.g294100.t1.2	-1.08	4.93e-11	-
g87.t1	-1.08	2.66e-08	-
Cre06.g249900.t1.2	-1.08	2.59e-10	-
Cre03.g195150.t1.3	-1.08	4.93e-09	-
Cre10.g466650.t1.2	-1.08	1.94e-11	calcium-dependent protein kinase 20
Cre06.g308200.t1.3	-1.08	1.13e-11	-
Cre01.g001800.t1.3	-1.08	5.74e-10	NIMA-related kinase 2
Cre06.g285900.t1.3	-1.08	4.26e-11	RNI-like superfamily protein
Cre07.g324350.t1.1	-1.08	5.8e-12	-
g11754.t1	-1.08	3.23e-08	-
Cre01.g039500.t1.2	-1.08	5.82e-12	Transducin family protein / WD-40 repeat family protein
Cre10.g449700.t1.3	-1.07	2.38e-11	-
Cre09.g389300.t1.3	-1.07	8.28e-12	Leucine-rich repeat (LRR) family protein
Cre12.g486650.t1.2	-1.07	9.06e-10	-
Cre01.g029400.t1.2	-1.07	8.9e-08	-
Cre01.g011550.t1.3	-1.07	2.83e-05	-
Cre17.g720600.t1.3	-1.07	2.22e-07	two-pore channel 1
Cre06.g310900.t1.2	-1.07	2.96e-07	-
Cre13.g563400.t1.3	-1.07	1.78e-07	-
Cre03.g163266.t1.2	-1.07	4.37e-05	-
g1614.t1	-1.07	1.65e-05	-
Cre07.g317850.t1.2	-1.07	3.8e-07	-
Cre07.g347450.t1.2	-1.07	4.81e-05	-
Cre06.g291450.t1.2	-1.06	2.78e-10	-
Cre16.g685450.t1.3	-1.06	2.5e-06	-
Cre09.g400800.t1.2	-1.06	2.79e-11	Protein kinase family protein
Cre02.g098750.t1.2	-1.06	8.91e-09	STELAR K+ outward rectifier
Cre12.g502150.t1.2	-1.06	4.52e-05	-
g10636.t1	-1.06	7.36e-09	-
Cre09.g394900.t1.3	-1.06	1.55e-06	-
Cre01.g031450.t1.2	-1.06	1.92e-05	-
Cre12.g497000.t1.2	-1.06	5e-10	protein phosphatase 2A subunit A3
g11546.t1	-1.06	1.26e-09	-
Cre14.g632350.t1.1	-1.06	4.46e-09	-
Cre12.g545850.t1.2	-1.06	0.000525	mitochondrial HSO70 2
Cre02.g079450.t1.3	-1.06	0.000306	-
g11510.t1	-1.06	1.59e-10	-
Cre12.g558700.t1.2	-1.06	6.73e-07	Nucleoside diphosphate kinase family protein
g12041.t1	-1.06	9.71e-11	-
g2920.t1	-1.06	4.38e-05	Galactose oxidase/kelch repeat superfamily protein
Cre13.g570200.t1.3	-1.05	1.24e-07	-
Cre08.g364600.t1.2	-1.05	3.61e-09	-
Cre12.g525350.t1.3	-1.05	3.95e-11	-
Cre08.g358850.t1.2	-1.05	7.48e-11	-
g9095.t1	-1.05	1.51e-07	-
Cre01.g045350.t1.2	-1.05	5.15e-10	RNI-like superfamily protein
Cre08.g360450.t1.3	-1.05	6.21e-11	-
Cre12.g502700.t1.2	-1.05	8.35e-08	-
Cre12.g486700.t1.2	-1.05	1.5e-11	-
g14744.t1	-1.05	9.86e-09	Transducin family protein / WD-40 repeat family protein
Cre13.g585000.t1.2	-1.05	3.95e-11	-
Cre03.g181950.t1.3	-1.05	5.84e-11	-
Cre14.g624900.t1.2	-1.05	1.33e-09	-
Cre02.g080500.t1.2	-1.05	9.74e-11	-
Cre06.g258363.t1.2	-1.05	3.75e-05	Leucine-rich repeat (LRR) family protein
Cre02.g141800.t1.2	-1.05	7.58e-09	ataurora3
Cre02.g093850.t1.3	-1.05	2.22e-09	Leucine-rich repeat (LRR) family protein
Cre14.g617700.t1.3	-1.05	3.93e-11	-
g2636.t1	-1.04	2.92e-11	-
Cre07.g335750.t1.1	-1.04	9.85e-11	Tetratricopeptide repeat (TPR)-like superfamily protein
Cre03.g149600.t1.3	-1.04	2.79e-07	-
Cre12.g488600.t1.3	-1.04	6.52e-10	-
Cre02.g095300.t1.3	-1.04	2.28e-09	Protein kinase superfamily protein
Cre02.g141350.t1.2	-1.04	6.98e-12	-
Cre16.g675750.t1.3	-1.04	1.47e-06	Protein kinase superfamily protein
Cre04.g212550.t1.3	-1.04	4.5e-10	tubulin-tyrosine ligases;tubulin-tyrosine ligases
Cre12.g484450.t1.3	-1.04	5.55e-09	-
Cre12.g538050.t1.2	-1.04	1.25e-08	-
Cre17.g704050.t1.3	-1.04	1.08e-11	-
Cre11.g468150.t1.3	-1.04	1.35e-09	-
Cre07.g343650.t1.3	-1.03	1.86e-07	-
g9693.t1	-1.03	2.94e-07	ACT-like protein tyrosine kinase family protein
Cre07.g343200.t1.2	-1.03	1.37e-06	-
g11545.t1	-1.03	2.68e-07	wall associated kinase 3
Cre07.g345400.t1.2	-1.03	7.57e-08	-
Cre07.g354650.t1.2	-1.03	3.39e-09	-
g8387.t1	-1.03	6.75e-09	Seven transmembrane MLO family protein
Cre01.g012800.t1.3	-1.03	0.000632	-
Cre05.g242550.t1.2	-1.03	1.55e-10	-
Cre10.g419850.t1.2	-1.03	4.52e-08	-
Cre13.g567550.t1.3	-1.03	4e-08	NIMA (never in mitosis, gene A)-related 6
Cre16.g652000.t1.3	-1.03	9.1e-05	-
g949.t1	-1.03	3.86e-06	-
Cre13.g586650.t1.3	-1.03	4.51e-09	-
Cre01.g015850.t1.1	-1.03	4.81e-10	-
Cre06.g278950.t1.1	-1.03	2.78e-07	-
Cre12.g496250.t1.3	-1.03	2.37e-08	-
Cre13.g607150.t1.3	-1.03	9.17e-05	-
Cre03.g171800.t1.2	-1.03	2.33e-08	-
Cre02.g111016.t1.2	-1.03	0.000105	MAP kinase 9
Cre01.g040600.t1.3	-1.03	1.25e-08	-
Cre03.g178000.t1.1	-1.03	0.000395	-
Cre09.g401950.t1.3	-1.03	2.96e-07	-
Cre11.g475000.t1.3	-1.03	4.34e-10	-
Cre01.g018700.t1.3	-1.02	3.79e-08	-
Cre02.g103650.t1.3	-1.02	1.84e-05	-
g4477.t1	-1.02	3.9e-09	-
g14584.t1	-1.02	2.55e-07	Leucine-rich repeat (LRR) family protein
Cre01.g053700.t1.3	-1.02	1.14e-05	STELAR K+ outward rectifier
Cre03.g185950.t1.1	-1.02	5.42e-09	-
Cre14.g622800.t1.1	-1.02	2.08e-08	alpha/beta-Hydrolases superfamily protein
Cre12.g537750.t1.2	-1.02	1e-09	RabGAP/TBC domain-containing protein
Cre01.g040850.t1.2	-1.02	2.24e-06	-
Cre05.g241350.t1.3	-1.02	5.86e-08	non-intrinsic ABC protein 12
Cre03.g178350.t1.1	-1.02	5.62e-06	calmodulin 4
g9977.t1	-1.02	0.000278	-
Cre13.g562100.t1.2	-1.02	7.17e-09	-
Cre01.g012700.t1.2	-1.02	1.43e-09	gated outwardly-rectifying K+ channel
Cre16.g669750.t1.2	-1.02	0.000215	-
g1898.t1	-1.02	1.53e-07	Regulator of chromosome condensation (RCC1) family protein
Cre17.g741400.t1.3	-1.02	2.22e-06	-
Cre10.g440550.t1.3	-1.02	3.75e-06	Regulator of chromosome condensation (RCC1) family protein
Cre05.g240900.t1.2	-1.02	1.04e-06	-
g11587.t1	-1.02	6.18e-08	-
Cre01.g052150.t1.1	-1.02	3.33e-11	-
g2894.t1	-1.02	2.77e-06	-
Cre16.g671200.t1.3	-1.02	4.37e-07	-
Cre07.g348650.t1.2	-1.01	6.91e-09	-
Cre13.g607750.t1.2	-1.01	6.91e-09	-
g5479.t1	-1.01	5.64e-06	ankyrin repeat family protein
Cre17.g728300.t1.1	-1.01	1.32e-09	calpain-type cysteine protease family
Cre16.g690450.t1.3	-1.01	1.16e-05	phosphatidylinositol- 4-phosphate 5-kinase 5
Cre07.g322550.t1.2	-1.01	7.98e-08	-
Cre07.g338200.t1.2	-1.01	2.85e-05	Leucine-rich repeat (LRR) family protein
Cre03.g183750.t1.3	-1.01	2.45e-05	-
Cre09.g401650.t1.2	-1.01	2.18e-09	-
Cre07.g340400.t1.2	-1.01	2.68e-07	-
g1272.t1	-1.01	1.12e-10	Transducin/WD40 repeat-like superfamily protein
g12212.t1	-1.01	1.53e-06	-
Cre10.g450450.t1.2	-1.01	1.63e-05	-
Cre11.g467950.t1.3	-1.01	1.69e-10	-
Cre02.g143400.t1.1	-1.01	8.67e-08	-
Cre10.g425350.t1.2	-1.01	1.15e-10	Leucine-rich repeat protein kinase family protein
g6373.t1	-1.01	3.24e-07	ataurora3
Cre12.g486200.t1.3	-1.01	6.84e-11	-
Cre02.g116700.t1.2	-1.01	3.99e-10	Protein kinase superfamily protein
g4804.t1	-1	4.35e-05	ARM repeat protein interacting with ABF2
g13819.t1	-1	2.7e-10	-
Cre17.g715200.t1.3	-1	6.93e-11	plant intracellular ras group-related LRR 4
g6322.t1	-1	9.73e-09	-
Cre09.g413950.t1.3	-1	0.000789	centrin2
Cre10.g444600.t1.3	-1	6.44e-10	-
Cre02.g084450.t1.2	-1	1.54e-08	2-oxoglutarate (2OG) and Fe(II)-dependent oxygenase superfamily protein
Cre17.g723200.t1.2	-1	5.25e-12	-
Cre10.g448850.t1.2	-1	1.26e-08	calpain-type cysteine protease family
g4418.t1	-1	2.82e-10	Leucine-rich repeat transmembrane protein kinase
Cre17.g699500.t1.2	-1	4.41e-10	tubulin-tyrosine ligases;tubulin-tyrosine ligases
Cre13.g568050.t1.3	-1	7.09e-09	Protein kinase superfamily protein
Cre06.g289800.t1.2	-1	2.47e-11	-
g5040.t1	-1	0.00013	-
Cre05.g233500.t1.2	-1	3.23e-10	squamosa promoter binding protein-like 9
Cre16.g664200.t1.3	-1	0.000316	-
Cre02.g085257.t1.2	-1	9.97e-10	-
Cre12.g513650.t1.2	-1	1.08e-10	-
g16801.t1	-1	1.94e-11	-
Cre03.g159000.t1.3	-1	9.71e-05	-
Cre10.g462350.t1.3	-1	1.87e-09	protein tyrosine kinase family protein
Cre01.g025450.t1.2	-1	3.86e-08	-
g4397.t1	-1	4.88e-10	Calcium-binding EF-hand family protein
Cre17.g732600.t1.2	-1	1.94e-05	glyoxal oxidase-related protein
Cre13.g587400.t1.3	-0.99	1.49e-06	-
g426.t1	-0.99	1.59e-07	-
Cre16.g665050.t1.2	-0.99	2.97e-05	two-pore channel 1
Cre03.g156700.t1.3	-0.99	4.5e-09	Tetratricopeptide repeat (TPR)-like superfamily protein
Cre02.g141950.t1.3	-0.99	1.19e-10	Sec14p-like phosphatidylinositol transfer family protein
g2756.t1	-0.99	8.56e-05	-
g9926.t1	-0.99	1.86e-06	-
Cre16.g688650.t1.2	-0.99	7.28e-11	phosphatidyl inositol monophosphate 5 kinase
Cre06.g278650.t1.1	-0.99	3.42e-11	-
g17567.t1	-0.99	0.000405	-
Cre14.g612750.t1.2	-0.99	2.84e-06	-
g18155.t1	-0.99	2.73e-07	-
Cre01.g051250.t1.2	-0.99	1.12e-10	calmodulin 1
Cre16.g665100.t1.3	-0.99	6.29e-06	two-pore channel 1
Cre12.g518050.t1.2	-0.99	1.21e-09	-
g5262.t1	-0.99	1.93e-09	Protein of unknown function (duplicated DUF1399)
Cre07.g318400.t1.3	-0.99	0.000388	-
Cre06.g304050.t1.3	-0.99	3.51e-06	Protein kinase superfamily protein
Cre01.g012850.t1.2	-0.99	2.22e-07	gated outwardly-rectifying K+ channel
Cre02.g146500.t1.3	-0.99	1.19e-08	yeast YAK1-related gene 1
g6329.t1	-0.99	6.49e-09	Disease resistance protein (TIR-NBS-LRR class) family
g1846.t1	-0.99	2.88e-07	-
Cre10.g466950.t1.3	-0.99	1.39e-05	-
g1865.t1	-0.99	2.06e-09	-
Cre06.g256450.t1.2	-0.99	2.48e-08	-
Cre13.g586700.t1.3	-0.99	5.51e-05	-
g4496.t1	-0.99	2.69e-07	-
Cre07.g342850.t1.2	-0.99	4.33e-08	-
g6337.t1	-0.99	2.08e-10	-
g9672.t1	-0.99	1.32e-07	-
Cre04.g222000.t1.3	-0.99	1.81e-11	periodic tryptophan protein 2
Cre17.g732300.t1.2	-0.99	6.44e-09	Mevalonate/galactokinase family protein
Cre02.g114700.t1.2	-0.98	3.82e-08	peptidyl-prolyl cis-trans isomerase / cyclophilin-40 (CYP40) / rotamase
Cre12.g490700.t1.2	-0.98	3.16e-08	-
g17878.t1	-0.98	2.79e-10	Protein kinase superfamily protein with octicosapeptide/Phox/Bem1p domain
g14575.t1	-0.98	1.18e-07	Serine/threonine protein phosphatase family protein
g16305.t1	-0.98	1.01e-07	STELAR K+ outward rectifier
Cre11.g476050.t1.2	-0.98	5.16e-09	-
Cre14.g616700.t1.1	-0.98	5.63e-10	-
Cre12.g495250.t1.3	-0.98	1.3e-10	Tetratricopeptide repeat (TPR)-like superfamily protein
g11967.t1	-0.98	4.16e-06	ankyrin repeat family protein
g11863.t1	-0.98	9.11e-11	TUDOR-SN protein 2
Cre14.g618750.t1.3	-0.98	0.000234	Leucine-rich repeat (LRR) family protein
Cre12.g548500.t1.2	-0.98	9.8e-10	-
Cre13.g564400.t1.2	-0.98	1.25e-08	-
Cre02.g078600.t1.2	-0.98	6.91e-09	-
Cre17.g731500.t1.2	-0.98	5.68e-05	-
Cre16.g680500.t1.3	-0.97	7.15e-06	centrin2
Cre12.g558526.t1.3	-0.97	1.11e-06	-
g15386.t1	-0.97	2.58e-05	-
Cre12.g544100.t1.3	-0.97	0.000411	-
Cre06.g249850.t1.3	-0.97	5.46e-08	-
Cre01.g043550.t1.2	-0.97	2.02e-08	squamosa promoter binding protein-like 10
g7847.t1	-0.97	2.62e-06	ubiquitin-specific protease 16
Cre03.g168200.t1.2	-0.97	3.93e-08	-
Cre10.g438500.t1.2	-0.97	1.14e-09	RNI-like superfamily protein
Cre10.g444400.t1.3	-0.97	1.41e-06	-
Cre01.g024500.t1.3	-0.97	3.57e-06	-
Cre11.g477700.t1.3	-0.97	1.65e-05	-
Cre15.g637000.t1.3	-0.97	5.33e-06	-
Cre09.g405250.t1.2	-0.97	1.47e-08	-
g7565.t1	-0.97	6.27e-10	-
Cre02.g103450.t1.3	-0.97	7.15e-08	myb domain protein 88
Cre08.g360500.t1.3	-0.97	1.29e-07	ERD (early-responsive to dehydration stress) family protein
Cre01.g018750.t1.2	-0.97	3.45e-10	-
g15189.t1	-0.97	5.45e-05	phytosylfokine-alpha receptor 2
Cre09.g416550.t1.2	-0.97	2.74e-10	-
g13800.t1	-0.97	1.45e-07	-
Cre12.g489750.t1.2	-0.97	5.48e-10	Transducin family protein / WD-40 repeat family protein
Cre16.g661100.t1.2	-0.97	5.05e-09	Protein kinase superfamily protein
Cre12.g536550.t1.2	-0.97	4.22e-10	Transducin/WD40 repeat-like superfamily protein
Cre14.g628200.t1.3	-0.97	2.37e-09	Protein kinase superfamily protein
g140.t1	-0.96	1.29e-05	-
Cre02.g145628.t1.2	-0.96	5.83e-06	-
Cre17.g715050.t1.2	-0.96	1.87e-06	RAB GTPase homolog 8
Cre03.g185650.t1.2	-0.96	1e-08	-
Cre06.g297800.t1.2	-0.96	1.56e-06	-
Cre11.g477900.t1.2	-0.96	4.86e-06	-
Cre01.g005450.t1.2	-0.96	3.27e-08	Phosphatidylinositol-4-phosphate 5-kinase family protein
g18050.t1	-0.96	2.85e-08	ankyrin repeat family protein
Cre17.g737100.t1.2	-0.96	4.22e-09	-
Cre10.g439450.t1.1	-0.96	4.59e-05	-
Cre01.g039850.t1.3	-0.96	1.44e-05	Putative lysine decarboxylase family protein
g18115.t1	-0.96	1.05e-08	-
Cre17.g740050.t1.3	-0.96	5.51e-06	-
g9777.t1	-0.96	1.1e-09	ARM repeat superfamily protein
Cre07.g334450.t1.3	-0.96	3.41e-06	-
Cre03.g195300.t1.2	-0.96	2.19e-09	-
g4187.t1	-0.96	0.000119	-
Cre08.g372350.t1.3	-0.96	1.12e-09	-
Cre02.g104450.t1.3	-0.96	1.48e-07	U-box domain-containing protein kinase family protein
Cre02.g081950.t1.3	-0.96	1.29e-09	Protein kinase superfamily protein
Cre06.g304150.t1.3	-0.96	1.75e-05	protein kinases;ubiquitin-protein ligases
g9904.t1	-0.96	5.04e-09	-
g2304.t1	-0.96	7.15e-10	protein tyrosine kinase family protein
Cre12.g555950.t1.2	-0.96	2.47e-06	-
Cre03.g157750.t1.3	-0.96	8.43e-05	-
Cre01.g051050.t1.2	-0.96	1.73e-09	calcium-dependent protein kinase 23
Cre13.g567327.t1.2	-0.96	1.11e-07	-
Cre17.g718900.t1.2	-0.96	7.56e-06	-
g6376.t1	-0.96	8.37e-10	-
Cre01.g001650.t1.2	-0.96	0.000616	Ankyrin repeat family protein
Cre12.g522150.t1.1	-0.96	3.17e-09	ARM repeat superfamily protein
g11010.t1	-0.95	3.26e-06	-
Cre08.g364550.t1.3	-0.95	3.99e-06	ubiquitin-protein ligase 1
g17581.t1	-0.95	5.84e-08	-
Cre01.g033500.t1.2	-0.95	5.84e-09	-
Cre12.g529150.t1.2	-0.95	1.05e-05	HOPW1-1-interacting 2
Cre07.g316900.t1.3	-0.95	7.86e-08	-
g18134.t1	-0.95	1.09e-06	Protein kinase superfamily protein
Cre13.g586500.t1.2	-0.95	1.24e-08	phragmoplast orienting kinesin 2
g4384.t1	-0.95	1.95e-06	-
Cre09.g413400.t1.3	-0.95	2.26e-07	Protein kinase superfamily protein with octicosapeptide/Phox/Bem1p domain
Cre15.g638750.t1.2	-0.95	0.000108	-
g8826.t1	-0.95	4.38e-09	Tetratricopeptide repeat (TPR)-like superfamily protein
Cre02.g084400.t1.2	-0.95	1.85e-06	P4H isoform 2
Cre02.g091900.t1.3	-0.95	9.89e-08	-
Cre02.g098600.t1.3	-0.95	2.88e-10	Protein kinase superfamily protein
Cre10.g444850.t1.3	-0.95	9.87e-07	two-pore channel 1
g9960.t1	-0.95	1.43e-09	ataurora1
Cre17.g730300.t1.2	-0.95	7.51e-09	-
g545.t1	-0.95	2.66e-05	bidirectional amino acid transporter 1
g10005.t1	-0.95	1.53e-07	P-loop containing nucleoside triphosphate hydrolases superfamily protein
Cre14.g616550.t1.3	-0.95	4.26e-09	-
g4788.t1	-0.95	3.34e-07	-
Cre17.g723950.t1.1	-0.95	3.27e-08	-
Cre01.g017650.t1.2	-0.95	1.59e-06	-
Cre05.g242050.t1.2	-0.95	4.84e-07	-
Cre15.g636600.t1.2	-0.95	2.47e-07	-
Cre02.g079650.t1.3	-0.95	9.57e-09	-
Cre03.g198200.t1.3	-0.95	2.78e-05	glucan synthase-like 11
g10586.t1	-0.94	2.33e-09	-
Cre17.g723600.t1.2	-0.94	1.25e-06	-
g1905.t1	-0.94	4.13e-07	-
Cre06.g267550.t1.2	-0.94	7.02e-07	-
Cre17.g703900.t1.2	-0.94	7.28e-09	Transducin/WD40 repeat-like superfamily protein
Cre08.g366900.t1.2	-0.94	1.73e-07	-
Cre01.g027950.t1.2	-0.94	1.28e-09	-
Cre05.g245700.t1.3	-0.94	1.58e-09	-
Cre07.g319650.t1.3	-0.94	3.24e-07	-
Cre17.g700200.t1.2	-0.94	2.22e-06	-
g9660.t1	-0.94	6.82e-08	Protein kinase superfamily protein with octicosapeptide/Phox/Bem1p domain
Cre02.g107500.t1.2	-0.94	2.51e-07	-
Cre17.g727750.t1.3	-0.94	5.54e-09	meristematic receptor-like kinase
Cre06.g250300.t1.2	-0.94	0.000107	-
Cre12.g511050.t1.2	-0.94	2.66e-07	DNAJ heat shock family protein
Cre16.g654300.t1.2	-0.94	2.73e-07	Nucleoside diphosphate kinase family protein
Cre04.g226150.t1.3	-0.94	1.01e-07	bidirectional amino acid transporter 1
Cre11.g476850.t1.2	-0.94	3.62e-07	-
Cre12.g517050.t1.2	-0.94	2.79e-07	-
Cre12.g505350.t1.2	-0.94	0.000337	autoinhibited Ca2+-ATPase 11
Cre08.g384900.t1.2	-0.94	5.87e-05	Protein kinase superfamily protein
Cre13.g604350.t1.3	-0.94	2.24e-06	PAS domain-containing protein tyrosine kinase family protein
Cre01.g038750.t1.2	-0.94	2.86e-07	-
Cre16.g678350.t1.2	-0.94	6.14e-05	calmodulin-like domain protein kinase 9
g11348.t1	-0.94	2.88e-07	ATP binding microtubule motor family protein
Cre15.g635700.t1.3	-0.94	8.72e-06	Mitogen activated protein kinase kinase kinase-related
g15025.t1	-0.94	1.24e-07	-
Cre17.g706900.t1.2	-0.93	6.05e-10	STELAR K+ outward rectifier
Cre03.g168750.t1.3	-0.93	3.47e-05	-
g4514.t1	-0.93	0.000427	Transducin/WD40 repeat-like superfamily protein
Cre05.g247200.t1.2	-0.93	1.32e-05	-
g12293.t1	-0.93	1.65e-08	-
Cre16.g680650.t1.3	-0.93	3.55e-05	-
Cre15.g638650.t1.3	-0.93	0.000469	-
Cre02.g107800.t1.3	-0.93	4.26e-09	NIMA-related kinase 2
Cre03.g164250.t1.3	-0.93	8e-08	Protein kinase superfamily protein
Cre02.g142650.t1.3	-0.93	7.29e-07	-
Cre12.g529550.t1.2	-0.93	4.37e-10	ataurora3
Cre03.g148900.t1.3	-0.93	5e-10	flavin-dependent monooxygenase 1
Cre17.g732150.t1.2	-0.93	1.9e-09	-
Cre16.g680300.t1.2	-0.93	0.000266	-
Cre07.g355950.t1.2	-0.93	0.000225	-
g2722.t1	-0.93	3.76e-07	-
Cre09.g389150.t1.2	-0.93	3.82e-09	-
g1285.t1	-0.93	5.95e-08	-
Cre17.g696800.t1.3	-0.93	2.36e-06	-
g6788.t1	-0.93	0.00015	ammonium transporter 1;1
g1922.t1	-0.93	9.44e-07	-
g11522.t1	-0.93	1.81e-07	bidirectional amino acid transporter 1
g16422.t1	-0.93	0.000156	squamosa promoter binding protein-like 9
Cre14.g631200.t1.2	-0.92	2.91e-07	-
g2004.t1	-0.92	5.9e-05	PAS domain-containing protein tyrosine kinase family protein
Cre04.g224250.t1.3	-0.92	5.07e-08	-
Cre06.g299100.t1.2	-0.92	2.52e-08	-
g1854.t1	-0.92	4.52e-08	-
Cre01.g008700.t1.2	-0.92	0.000226	-
Cre03.g180900.t1.3	-0.92	2.06e-08	-
g11512.t1	-0.92	5.84e-08	-
Cre16.g694950.t1.3	-0.92	0.000237	Protein kinase superfamily protein
Cre01.g012750.t1.3	-0.92	2.77e-09	gated outwardly-rectifying K+ channel
Cre06.g291500.t1.2	-0.92	7e-09	RWP-RK domain-containing protein
g16844.t1	-0.92	9.01e-07	Tetratricopeptide repeat (TPR)-like superfamily protein
g9671.t1	-0.92	5.57e-08	alpha/beta-Hydrolases superfamily protein
Cre17.g727550.t1.3	-0.92	2.96e-05	-
Cre03.g150450.t1.2	-0.92	1.45e-06	-
Cre09.g386850.t1.3	-0.92	1.24e-07	-
Cre01.g041500.t1.1	-0.92	1.02e-07	-
Cre13.g603600.t1.3	-0.92	1.4e-06	Protein kinase superfamily protein
Cre05.g242500.t1.2	-0.92	7.45e-07	-
Cre12.g519950.t1.1	-0.92	2.62e-05	adenylate kinase family protein
Cre05.g245600.t1.2	-0.92	6.64e-09	TRAF-like family protein
g9768.t1	-0.92	2.52e-06	-
Cre13.g573500.t1.2	-0.91	5.3e-09	-
g10031.t1	-0.91	2.4e-06	-
g2970.t1	-0.91	4.37e-05	-
Cre17.g729400.t1.2	-0.91	0.0004	-
Cre06.g307900.t1.2	-0.91	9.97e-05	-
Cre01.g025700.t1.3	-0.91	3.97e-05	-
Cre03.g186300.t1.2	-0.91	9.57e-09	-
Cre06.g251200.t1.2	-0.91	2.44e-08	-
g12529.t1	-0.91	4.35e-07	-
g1032.t1	-0.91	1.85e-06	-
Cre10.g432850.t1.2	-0.91	7.46e-09	-
Cre12.g527750.t1.2	-0.91	6.62e-08	-
Cre13.g584400.t1.2	-0.91	3.75e-07	-
g1978.t1	-0.91	9.67e-06	-
Cre02.g073750.t1.2	-0.91	1.96e-07	P-loop containing nucleoside triphosphate hydrolases superfamily protein
Cre14.g632650.t1.3	-0.91	3.01e-05	root hair specific 16
Cre07.g315432.t1.2	-0.91	2.11e-09	-
Cre13.g563550.t1.3	-0.91	6.8e-08	Endonuclease/exonuclease/phosphatase family protein
g18061.t1	-0.91	7.73e-09	Tetratricopeptide repeat (TPR)-like superfamily protein
Cre10.g421950.t1.2	-0.91	6.54e-09	aminopeptidases
Cre06.g270500.t1.3	-0.9	7.52e-06	glycosyl hydrolase 9C3
Cre14.g618300.t1.1	-0.9	9.82e-07	-
Cre12.g496100.t1.2	-0.9	1.03e-07	-
Cre10.g421900.t1.3	-0.9	0.000151	-
g8400.t1	-0.9	1.23e-08	Protein phosphatase 2C family protein
Cre09.g402550.t1.3	-0.9	9.69e-09	-
g2956.t1	-0.9	7e-05	PA-domain containing subtilase family protein
Cre17.g712100.t1.2	-0.9	0.000258	monodehydroascorbate reductase 1
g17444.t1	-0.9	2.94e-08	-
Cre03.g153700.t1.3	-0.9	1.35e-05	-
Cre14.g619900.t1.3	-0.9	7.56e-06	2-oxoglutarate (2OG) and Fe(II)-dependent oxygenase superfamily protein
g207.t1	-0.9	1.12e-07	CCCH-type zinc finger protein with ARM repeat domain
g9826.t1	-0.9	4.37e-08	ataurora3
Cre14.g617500.t1.2	-0.9	1.11e-05	armadillo repeat kinesin 2
Cre14.g628850.t1.3	-0.9	0.000163	-
Cre02.g144350.t1.2	-0.89	6.72e-08	RAB GTPase homolog B1A
Cre14.g630200.t1.2	-0.89	8.66e-05	-
Cre05.g238550.t1.3	-0.89	3.56e-05	-
Cre10.g452950.t1.3	-0.89	1.07e-08	-
Cre17.g704250.t1.2	-0.89	2.67e-06	-
Cre16.g695218.t1.2	-0.89	4.39e-06	Protein kinase superfamily protein
Cre04.g219250.t1.2	-0.89	5.87e-09	-
Cre16.g669350.t1.3	-0.89	1.96e-05	RING/U-box superfamily protein
Cre12.g488350.t1.3	-0.89	3.58e-07	nine-cis-epoxycarotenoid dioxygenase 4
Cre03.g177550.t1.2	-0.89	5.38e-09	Ankyrin repeat family protein
Cre03.g152550.t1.3	-0.89	0.000231	receptor for activated C kinase 1C
Cre04.g212100.t1.3	-0.89	8.24e-06	ankyrin repeat family protein
Cre16.g669900.t1.2	-0.89	5.82e-07	-
Cre09.g396750.t1.3	-0.89	0.000144	-
Cre16.g656350.t1.3	-0.89	7.65e-07	-
Cre12.g498400.t1.3	-0.89	2.11e-09	-
Cre06.g275250.t1.2	-0.89	1.09e-06	-
Cre05.g243472.t1.2	-0.89	3.72e-09	-
Cre05.g244500.t1.2	-0.89	1.46e-07	-
g4493.t1	-0.89	2.2e-08	-
Cre05.g246150.t1.3	-0.88	8.55e-07	-
Cre10.g457450.t1.2	-0.88	3.05e-08	guanylyl cyclase 1
Cre08.g377350.t1.3	-0.88	2.82e-08	guanylate kinase
Cre16.g648950.t1.3	-0.88	4.69e-05	-
Cre01.g000750.t1.3	-0.88	9.21e-08	RING/U-box superfamily protein
Cre01.g045950.t1.1	-0.88	5.61e-07	-
Cre17.g733300.t1.3	-0.88	3.11e-08	NPK1-related protein kinase 2
Cre12.g533900.t1.2	-0.88	3.11e-08	-
Cre08.g364000.t1.3	-0.88	1.7e-07	Transducin family protein / WD-40 repeat family protein
Cre06.g289400.t1.2	-0.88	7.24e-08	-
g12771.t1	-0.88	0.000307	-
g2194.t1	-0.88	8.29e-06	-
g8977.t1	-0.88	2.22e-06	-
Cre08.g372050.t1.2	-0.88	5.36e-05	-
g5360.t1	-0.88	4.16e-07	-
Cre03.g181050.t1.3	-0.88	2.45e-09	-
Cre17.g721250.t1.2	-0.88	1.23e-08	-
Cre10.g447735.t1.2	-0.88	7.94e-06	-
Cre14.g612950.t1.3	-0.88	1.44e-05	-
Cre10.g427300.t1.2	-0.88	1.41e-07	-
Cre17.g709800.t1.2	-0.88	6.54e-07	-
g8377.t1	-0.88	4.51e-09	-
Cre04.g219200.t1.2	-0.88	5.24e-05	Hydrolase-like protein family
g5332.t1	-0.87	1.88e-07	-
Cre17.g729550.t1.3	-0.87	2.41e-07	-
Cre02.g105300.t1.1	-0.87	5.98e-06	ankyrin repeat family protein
Cre03.g185050.t1.1	-0.87	4.37e-05	-
Cre12.g542250.t1.1	-0.87	2.19e-06	tubulin beta chain 2
Cre02.g076700.t1.2	-0.87	6.06e-06	-
Cre12.g509800.t1.2	-0.87	0.000335	-
Cre02.g145133.t1.2	-0.87	2.31e-06	-
Cre10.g450100.t1.3	-0.87	4.77e-06	potassium transport 2/3
Cre01.g022150.t1.1	-0.87	3.37e-09	-
Cre10.g442700.t1.2	-0.87	1.88e-05	P-loop containing nucleoside triphosphate hydrolases superfamily protein
g16722.t1	-0.87	1.05e-05	-
g16146.t1	-0.87	0.000377	-
Cre12.g485350.t1.2	-0.87	4.92e-08	-
g9599.t1	-0.87	2.67e-06	-
Cre06.g265150.t1.3	-0.87	2.26e-08	ubiquitin-specific protease 8
Cre01.g025750.t1.3	-0.87	0.000764	-
Cre02.g091700.t1.2	-0.87	3.16e-07	-
Cre10.g443600.t1.3	-0.87	6.03e-05	-
Cre17.g714400.t1.3	-0.87	7.21e-07	-
Cre12.g509350.t1.2	-0.87	2.92e-07	centrin 2
Cre14.g625200.t1.2	-0.87	1.02e-07	Transcription factor IIA, alpha/beta subunit
Cre04.g216000.t1.2	-0.87	9.67e-08	-
g9673.t1	-0.87	5.43e-05	Mono-/di-acylglycerol lipase, N-terminal;Lipase, class 3
g6372.t1	-0.87	5.99e-06	ataurora3
Cre03.g160050.t1.2	-0.87	1.96e-08	-
Cre12.g546100.t1.3	-0.86	9.41e-05	P-loop containing nucleoside triphosphate hydrolases superfamily protein
Cre12.g556100.t1.2	-0.86	2.28e-07	Tetratricopeptide repeat (TPR)-like superfamily protein
Cre16.g657750.t1.2	-0.86	1.65e-06	-
Cre14.g614850.t1.3	-0.86	7.97e-08	Ankyrin repeat family protein
g2964.t1	-0.86	9.01e-05	-
Cre01.g004550.t1.2	-0.86	2.32e-07	-
Cre06.g289050.t1.2	-0.86	2.35e-08	-
Cre02.g144450.t1.2	-0.86	1.56e-07	-
Cre12.g536600.t1.3	-0.86	5.91e-05	-
g12880.t1	-0.86	1.09e-06	-
Cre03.g159150.t1.3	-0.86	6.39e-07	Protein kinase superfamily protein
Cre10.g453800.t1.3	-0.86	0.000281	-
Cre04.g228950.t1.2	-0.86	0.00075	-
Cre03.g174800.t1.2	-0.86	0.000496	-
Cre16.g691200.t1.3	-0.86	8.64e-05	-
Cre07.g317950.t1.3	-0.86	8.01e-07	-
g11669.t1	-0.86	0.00041	-
Cre17.g699050.t1.3	-0.86	5.26e-08	-
Cre12.g511000.t1.3	-0.86	5.93e-05	-
Cre10.g432050.t1.2	-0.86	1.52e-07	-
Cre09.g403650.t1.3	-0.86	2.77e-07	ataurora3
Cre16.g668700.t1.2	-0.86	1.2e-07	-
g15100.t1	-0.86	2.02e-07	-
Cre12.g531800.t1.1	-0.86	4.67e-08	-
Cre16.g666150.t1.2	-0.86	1.33e-07	-
Cre01.g044900.t1.2	-0.86	3.8e-08	-
Cre02.g115450.t1.3	-0.86	0.000186	-
Cre17.g701250.t1.2	-0.86	1.58e-06	-
Cre02.g103950.t1.2	-0.86	9.74e-08	-
Cre01.g029350.t1.2	-0.86	3.03e-06	-
Cre01.g044250.t1.3	-0.86	2.33e-08	centrin 2
Cre16.g664500.t1.2	-0.86	7.24e-08	ADP-ribosylation factor A1B
Cre03.g157100.t1.1	-0.85	1.87e-08	-
g2834.t1	-0.85	1.53e-07	-
Cre12.g557250.t1.2	-0.85	6.13e-05	EPS15 homology domain 2
Cre16.g685650.t1.3	-0.85	0.000235	glutamate receptor 3.6
Cre13.g564500.t1.3	-0.85	1.04e-06	calcium-dependent protein kinase 2
Cre14.g625500.t1.3	-0.85	2.82e-06	ankyrin repeat protein
g9088.t1	-0.85	5.2e-05	-
Cre07.g335050.t1.3	-0.85	4.67e-07	-
Cre06.g268650.t1.3	-0.85	1.47e-08	-
Cre07.g334150.t1.3	-0.85	3.15e-06	-
g4666.t1	-0.85	2.06e-05	-
Cre09.g413900.t1.2	-0.85	6.73e-07	-
Cre08.g359850.t1.3	-0.85	1.13e-07	-
Cre05.g240700.t1.3	-0.85	9.42e-08	-
g15441.t1	-0.85	3.87e-07	-
g18112.t1	-0.85	5.68e-07	-
Cre03.g201600.t1.3	-0.85	4.32e-08	-
Cre03.g192050.t1.1	-0.85	7.7e-08	-
Cre03.g157250.t1.3	-0.85	6.33e-08	Protein kinase superfamily protein with octicosapeptide/Phox/Bem1p domain
Cre12.g537950.t1.3	-0.85	0.000889	-
Cre12.g515200.t1.2	-0.84	2.72e-07	F-box family protein
g12052.t1	-0.84	2.55e-07	Protein kinase superfamily protein
Cre10.g444450.t1.3	-0.84	0.000789	-
g9118.t1	-0.84	5.47e-05	periodic tryptophan protein 2
Cre10.g465250.t1.2	-0.84	2.42e-05	-
Cre13.g606150.t1.1	-0.84	2.99e-07	-
Cre11.g477100.t1.2	-0.84	0.000151	-
g2876.t1	-0.84	9.51e-06	-
Cre07.g323250.t1.3	-0.84	0.000273	-
Cre01.g035100.t1.2	-0.84	2.18e-07	-
Cre13.g584100.t1.3	-0.84	5.83e-07	PB1 domain-containing protein tyrosine kinase
Cre01.g011400.t1.3	-0.84	1.95e-05	-
Cre08.g363450.t1.2	-0.84	5.89e-05	-
Cre12.g511300.t1.2	-0.84	2.1e-08	-
Cre09.g416950.t1.3	-0.84	1.89e-08	mitogen-activated protein kinase phosphatase 1
Cre06.g261900.t1.2	-0.84	5.82e-07	-
g5358.t1	-0.84	0.000279	TCP-1/cpn60 chaperonin family protein
g1051.t1	-0.84	8.85e-07	-
Cre11.g468850.t1.2	-0.84	0.000673	-
Cre09.g403200.t1.2	-0.84	0.000176	Fatty acid/sphingolipid desaturase
Cre04.g213950.t1.3	-0.84	0.000614	Leucine-rich receptor-like protein kinase family protein
Cre06.g255200.t1.1	-0.84	1.41e-07	-
Cre16.g681850.t1.2	-0.83	5.06e-08	uridine kinase-like 5
g10637.t1	-0.83	1.21e-07	Duplicated homeodomain-like superfamily protein
Cre09.g387900.t1.3	-0.83	1.24e-07	inflorescence meristem receptor-like kinase 2
g16980.t1	-0.83	2.44e-07	ataurora3
Cre09.g411600.t1.3	-0.83	4.91e-05	myb domain protein 3r-4
Cre07.g351100.t1.2	-0.83	1.01e-07	-
Cre01.g022750.t1.3	-0.83	1.42e-07	-
Cre14.g623350.t1.2	-0.83	2.01e-07	-
Cre17.g730950.t1.2	-0.83	0.000262	phragmoplast orienting kinesin 1
Cre10.g446400.t1.3	-0.83	2.68e-07	P-loop containing nucleoside triphosphate hydrolases superfamily protein
Cre03.g190950.t1.2	-0.83	2.76e-05	tubulin alpha-2 chain
Cre10.g459650.t1.3	-0.83	4.07e-06	protein kinases;ubiquitin-protein ligases
Cre16.g669050.t1.3	-0.83	2.24e-06	-
Cre16.g689600.t1.2	-0.83	1.93e-06	-
Cre06.g298750.t1.2	-0.83	2.81e-07	Transmembrane amino acid transporter family protein
Cre11.g469000.t1.2	-0.83	1.24e-06	-
g2856.t1	-0.83	1.29e-07	-
Cre03.g167600.t1.2	-0.83	1.38e-05	-
g4512.t1	-0.83	3.41e-06	tubulin alpha-2 chain
Cre16.g689300.t1.3	-0.83	2.74e-07	ACT-like protein tyrosine kinase family protein
g4387.t1	-0.82	4.55e-05	-
Cre12.g518100.t1.3	-0.82	3.41e-08	-
Cre06.g287100.t1.3	-0.82	1.04e-06	calmodulin 1
g1229.t1	-0.82	2.68e-07	centrin2
Cre16.g695100.t1.3	-0.82	8.77e-05	acyl-CoA oxidase 4
Cre12.g487950.t1.3	-0.82	2.24e-06	metalloendopeptidases;zinc ion binding
Cre10.g424250.t1.2	-0.82	8.05e-06	-
Cre12.g557500.t1.3	-0.82	6.55e-06	-
Cre10.g434400.t1.2	-0.82	5.82e-06	-
Cre03.g183200.t1.2	-0.82	5.91e-07	adenosine monophosphate kinase
Cre03.g205900.t1.2	-0.82	2.34e-07	S-adenosylmethionine decarboxylase
g11491.t1	-0.82	0.000184	-
g11651.t1	-0.82	0.000204	-
Cre17.g696600.t1.3	-0.82	6.87e-08	succinate dehydrogenase 1-1
Cre07.g331100.t1.2	-0.82	3.27e-05	-
Cre12.g544000.t1.2	-0.82	1.36e-07	NAD(P)-linked oxidoreductase superfamily protein
Cre01.g030200.t1.2	-0.82	1.57e-07	Protein phosphatase 2C family protein
g13235.t1	-0.81	1.33e-07	cell division control 2
Cre03.g185150.t1.1	-0.81	6e-07	-
Cre10.g466800.t1.1	-0.81	5.49e-08	-
Cre12.g498200.t1.2	-0.81	3.02e-07	-
Cre05.g247350.t1.2	-0.81	0.00027	-
Cre12.g546400.t1.2	-0.81	6.22e-05	-
Cre17.g735350.t1.3	-0.81	4.62e-07	ankyrin repeat family protein
g13178.t1	-0.81	5.27e-06	Tetratricopeptide repeat (TPR)-like superfamily protein
g16143.t1	-0.81	7.79e-07	-
Cre10.g431150.t1.1	-0.81	3.04e-06	Tetratricopeptide repeat (TPR)-like superfamily protein
Cre17.g707300.t1.2	-0.81	0.000162	Phospholipid/glycerol acyltransferase family protein
g11562.t1	-0.81	5.58e-07	-
Cre03.g187200.t1.2	-0.81	0.000486	Dynein light chain type 1 family protein
Cre01.g008800.t1.3	-0.81	0.000994	-
Cre13.g589350.t1.2	-0.81	1.44e-05	-
Cre01.g054000.t1.2	-0.81	1.82e-05	D111/G-patch domain-containing protein
Cre07.g340000.t1.3	-0.81	2.81e-06	-
Cre12.g488100.t1.2	-0.81	0.000593	Smg-4/UPF3 family protein
Cre01.g028000.t1.3	-0.81	0.0004	-
Cre17.g706200.t1.2	-0.81	7.2e-07	-
g16704.t1	-0.81	0.000144	-
Cre02.g078550.t1.2	-0.81	3.41e-05	-
g5485.t1	-0.81	4.14e-05	-
g9620.t1	-0.81	3.2e-06	Protein kinase superfamily protein with octicosapeptide/Phox/Bem1p domain
Cre07.g345450.t1.3	-0.81	1.11e-06	-
Cre09.g411950.t1.3	-0.8	1.81e-06	myb domain protein 26
Cre01.g054600.t1.3	-0.8	0.00051	-
Cre13.g570700.t1.3	-0.8	1.52e-05	Glycosyl hydrolase family protein with chitinase insertion domain
Cre17.g720700.t1.3	-0.8	0.000619	ankyrin repeat family protein
Cre03.g180150.t1.2	-0.8	1.78e-05	ARM repeat superfamily protein
Cre13.g591300.t1.3	-0.8	0.000427	-
Cre12.g509700.t1.1	-0.8	1.51e-05	-
g5039.t1	-0.8	3.51e-06	-
Cre03.g205450.t1.3	-0.8	7.73e-05	-
g11490.t1	-0.8	1.33e-06	-
Cre02.g143350.t1.3	-0.8	6.56e-07	-
Cre10.g441350.t1.3	-0.8	3.24e-07	-
Cre02.g087750.t1.2	-0.8	0.000125	Protein kinase superfamily protein with octicosapeptide/Phox/Bem1p domain
g16875.t1	-0.8	3.75e-07	-
g2751.t1	-0.8	1.29e-05	-
g10019.t1	-0.8	2.64e-05	ACT-like protein tyrosine kinase family protein
Cre01.g030600.t1.3	-0.8	3.91e-06	Protein kinase superfamily protein
Cre12.g533700.t1.3	-0.8	0.000374	-
Cre17.g720261.t1.3	-0.8	7.71e-06	Putative serine esterase family protein
Cre07.g354551.t1.2	-0.8	4.92e-07	-
Cre12.g543500.t1.2	-0.8	2.22e-06	-
Cre01.g034200.t1.3	-0.8	3.62e-05	-
g2736.t1	-0.79	0.000818	PAS domain-containing protein tyrosine kinase family protein
Cre14.g621050.t1.3	-0.79	2.43e-05	myb domain protein 1
Cre11.g478800.t1.2	-0.79	7.72e-07	-
Cre03.g151150.t1.2	-0.79	0.000374	-
Cre06.g291850.t1.2	-0.79	1.09e-05	RNI-like superfamily protein
Cre08.g385100.t1.2	-0.79	3.73e-06	-
Cre01.g034550.t1.2	-0.79	2.2e-06	-
g4472.t1	-0.79	8.97e-07	Adenine nucleotide alpha hydrolases-like superfamily protein
g7361.t1	-0.79	0.000764	-
Cre03.g205850.t1.2	-0.79	1.06e-06	MATE efflux family protein
Cre09.g407200.t1.2	-0.79	1.84e-06	FAD/NAD(P)-binding oxidoreductase family protein
Cre08.g385000.t1.2	-0.79	0.00011	Leucine-rich repeat protein kinase family protein
Cre06.g304750.t1.2	-0.79	0.000131	ARF-GAP domain 5
Cre07.g336800.t1.3	-0.79	1.3e-06	-
Cre13.g574150.t1.1	-0.79	4.26e-07	FAD-dependent oxidoreductase family protein
g14303.t1	-0.79	6.83e-05	-
g16319.t1	-0.79	7.97e-05	-
Cre07.g340250.t1.3	-0.79	0.000827	Protein kinase superfamily protein with octicosapeptide/Phox/Bem1p domain
Cre06.g257250.t1.3	-0.78	4.14e-07	-
Cre10.g429250.t1.3	-0.78	2.25e-06	ACT-like protein tyrosine kinase family protein
g1885.t1	-0.78	0.000214	-
Cre16.g695700.t1.2	-0.78	0.000164	PLAC8 family protein
Cre03.g163400.t1.3	-0.78	6.47e-07	-
Cre14.g622900.t1.2	-0.78	1.99e-06	-
Cre12.g531850.t1.2	-0.78	6.99e-08	-
Cre14.g610500.t1.2	-0.78	9.18e-08	NAD(P)-binding Rossmann-fold superfamily protein
Cre05.g231000.t1.2	-0.78	0.000357	-
g9874.t1	-0.78	3.62e-05	-
Cre14.g624400.t1.2	-0.78	9.61e-07	-
Cre06.g280350.t1.2	-0.78	2.24e-06	Transducin/WD40 repeat-like superfamily protein
Cre03.g176600.t1.2	-0.78	5.94e-07	-
g9829.t1	-0.78	0.000445	-
Cre12.g509250.t1.1	-0.78	8.26e-06	APS reductase 1
Cre04.g224450.t1.3	-0.78	2.72e-05	Protein kinase superfamily protein
Cre06.g297850.t1.3	-0.78	0.000439	-
Cre10.g429000.t1.3	-0.78	7.92e-05	ubiquitin-conjugating enzyme 29
g8099.t1	-0.77	6.19e-05	bidirectional amino acid transporter 1
Cre14.g609550.t1.2	-0.77	1.82e-05	-
g6235.t1	-0.77	0.000255	-
Cre06.g288950.t1.2	-0.77	3.11e-06	-
g8345.t1	-0.77	2.57e-05	-
Cre12.g529700.t1.2	-0.77	1.11e-06	-
g17053.t1	-0.77	2.54e-05	-
Cre09.g397200.t1.2	-0.77	2.06e-05	TCP-1/cpn60 chaperonin family protein
Cre02.g147300.t1.1	-0.77	5.59e-06	-
Cre08.g366850.t1.2	-0.77	1.46e-05	-
g7853.t1	-0.77	2.61e-05	-
g9682.t1	-0.77	1.69e-06	-
Cre01.g004250.t1.2	-0.77	2.42e-06	-
g11476.t1	-0.77	3.66e-06	Endonuclease/exonuclease/phosphatase family protein
Cre01.g025200.t1.2	-0.77	0.000372	-
Cre16.g657200.t1.1	-0.77	0.000353	glyoxal oxidase-related protein
Cre02.g112250.t1.2	-0.76	2.87e-05	calpain-type cysteine protease family
Cre17.g710750.t1.3	-0.76	0.000125	-
Cre09.g415650.t1.2	-0.76	4.57e-05	-
Cre17.g723500.t1.3	-0.76	5.44e-06	pleiotropic drug resistance 3
g4582.t1	-0.76	0.000231	-
Cre13.g587300.t1.3	-0.76	5.83e-06	-
Cre09.g395900.t1.2	-0.76	7.87e-06	-
Cre09.g414050.t1.2	-0.76	0.000159	P-loop containing nucleoside triphosphate hydrolases superfamily protein
g2635.t1	-0.76	9.85e-06	-
Cre01.g036150.t1.2	-0.76	7.28e-06	Calcium-binding EF-hand family protein
g15856.t1	-0.76	9.64e-07	-
Cre07.g330700.t1.2	-0.76	0.000558	-
g86.t1	-0.76	3.39e-06	calcium-dependent protein kinase 17
Cre16.g693650.t1.3	-0.76	3.56e-05	-
Cre07.g346672.t1.3	-0.76	0.000529	-
Cre03.g174100.t1.3	-0.76	0.000491	Leucine-rich repeat (LRR) family protein
Cre14.g610800.t1.3	-0.76	3.89e-07	-
Cre16.g692100.t1.3	-0.75	2.65e-06	-
Cre03.g203300.t1.3	-0.75	6.28e-05	-
Cre16.g680150.t1.3	-0.75	0.000131	-
g9141.t1	-0.75	0.000244	-
Cre17.g739200.t1.2	-0.75	1.32e-06	-
Cre15.g641300.t1.2	-0.75	0.000129	Nucleotide/sugar transporter family protein
g6361.t1	-0.75	0.000371	CLIP-associated protein
g4544.t1	-0.75	2.06e-05	NAD+ transporter 1
g16736.t1	-0.75	6.87e-05	-
Cre17.g717750.t1.2	-0.75	1.37e-06	phosducin-like protein 3 homolog
Cre10.g443050.t1.2	-0.75	5.61e-05	2-oxoglutarate (2OG) and Fe(II)-dependent oxygenase superfamily protein
Cre01.g034900.t1.2	-0.75	0.000377	calcium-dependent protein kinase 20
Cre10.g447050.t1.1	-0.75	0.000415	-
g13285.t1	-0.75	1.52e-06	-
g16717.t1	-0.75	2.78e-06	ataurora3
Cre06.g251050.t1.3	-0.75	4.48e-06	SNF1 kinase homolog 11
Cre10.g418150.t1.2	-0.75	0.000173	-
Cre12.g548650.t1.3	-0.75	2.4e-06	Tetratricopeptide repeat (TPR)-like superfamily protein
Cre10.g420500.t1.3	-0.75	2.32e-07	-
Cre06.g289600.t1.2	-0.75	0.000434	-
Cre17.g703850.t1.2	-0.75	2.39e-06	-
g5487.t1	-0.75	1.04e-06	-
Cre10.g443300.t1.2	-0.75	7.08e-05	NIMA-related kinase 2
g18074.t1	-0.75	2.69e-06	-
Cre03.g176200.t1.2	-0.75	6.01e-06	tetratricopetide-repeat thioredoxin-like 3
Cre08.g371000.t1.3	-0.75	3.77e-05	-
g4574.t1	-0.75	0.000787	SNF1 kinase homolog 10
g5053.t1	-0.75	3.79e-05	plant intracellular ras group-related LRR 9
Cre03.g184350.t1.3	-0.75	0.000982	suppressor of abi3-5
Cre07.g322350.t1.3	-0.75	0.000402	Protein kinase superfamily protein with octicosapeptide/Phox/Bem1p domain
Cre13.g563700.t1.3	-0.74	0.000792	Transducin/WD40 repeat-like superfamily protein
Cre14.g631650.t1.3	-0.74	4.41e-05	-
Cre03.g168450.t1.2	-0.74	0.000626	TCP-1/cpn60 chaperonin family protein
Cre03.g188000.t1.3	-0.74	2.65e-05	-
Cre07.g319800.t1.2	-0.74	1.11e-05	-
Cre12.g487350.t1.2	-0.74	2.61e-05	-
Cre02.g078450.t1.3	-0.74	2.24e-06	-
Cre07.g353650.t1.3	-0.74	0.000211	-
Cre12.g516650.t1.3	-0.74	4.24e-05	PB1 domain-containing protein tyrosine kinase
Cre03.g199800.t1.1	-0.74	6.7e-06	ferredoxin hydrogenases
Cre16.g662750.t1.2	-0.74	3.43e-05	-
Cre03.g185250.t1.2	-0.74	2.64e-05	starch synthase 2
Cre03.g153000.t1.1	-0.74	0.000719	-
Cre12.g529250.t1.3	-0.74	1.39e-05	-
Cre02.g112200.t1.2	-0.74	0.000915	Transducin family protein / WD-40 repeat family protein
Cre10.g462400.t1.3	-0.74	1.45e-05	-
Cre03.g169750.t1.2	-0.74	2.4e-06	-
Cre06.g266350.t1.3	-0.74	2.7e-06	ubiquitin-specific protease 16
g4537.t1	-0.74	1.15e-06	-
g9446.t1	-0.74	0.000142	Cysteine proteinases superfamily protein
Cre10.g448900.t1.3	-0.73	5.85e-06	-
Cre04.g225200.t1.3	-0.73	6.07e-06	-
Cre03.g186050.t1.2	-0.73	1.96e-06	-
Cre09.g397100.t1.2	-0.73	6.26e-06	-
Cre13.g602800.t1.3	-0.73	0.000183	Protein kinase superfamily protein
Cre07.g345150.t1.2	-0.73	2.08e-05	-
Cre10.g451450.t1.3	-0.73	1.66e-05	Protein kinase superfamily protein
g10017.t1	-0.73	9.8e-06	-
Cre11.g482300.t1.2	-0.73	1.38e-06	Myosin family protein with Dil domain
Cre01.g011150.t1.3	-0.73	0.000215	-
Cre03.g150900.t1.2	-0.73	6.52e-06	-
Cre17.g707150.t1.2	-0.73	5.62e-05	-
Cre14.g624500.t1.2	-0.73	6e-05	Ribosomal protein S5 domain 2-like superfamily protein
g5203.t1	-0.73	0.000364	-
Cre03.g156750.t1.2	-0.73	0.000159	TCP-1/cpn60 chaperonin family protein
Cre12.g556200.t1.3	-0.73	2.32e-05	Pentatricopeptide repeat (PPR) superfamily protein
Cre06.g265550.t1.2	-0.73	9.76e-06	calcium-dependent protein kinase 16
Cre14.g618100.t1.3	-0.73	2.12e-06	-
Cre07.g349000.t1.3	-0.72	1.35e-05	PAS domain-containing protein tyrosine kinase family protein
Cre07.g319500.t1.3	-0.72	8.63e-05	phytochelatin synthase 1 (PCS1)
Cre13.g605650.t1.2	-0.72	6.86e-05	aldehyde dehydrogenase 10A8
Cre01.g008150.t1.3	-0.72	0.000287	Protein phosphatase 2C family protein
Cre17.g719450.t1.3	-0.72	0.000167	ataurora1
Cre04.g211600.t1.3	-0.72	2.05e-05	SNF1 kinase homolog 10
Cre10.g433900.t1.3	-0.72	0.000956	ubiquitin-protein ligase 1
Cre03.g160850.t1.3	-0.72	0.000672	-
Cre16.g647800.t1.3	-0.72	3.23e-05	Protein phosphatase 2C family protein
Cre01.g044200.t1.2	-0.72	4.36e-05	-
Cre01.g049132.t1.2	-0.72	9.07e-06	ARABIDILLO-1
Cre14.g618000.t1.2	-0.72	1.63e-05	calmodulin 5
g1433.t1	-0.72	4.81e-06	Presenilin-1
Cre12.g517700.t1.2	-0.71	0.000382	NAD(P)-binding Rossmann-fold superfamily protein
Cre12.g484650.t1.3	-0.71	4.15e-05	Emsy N Terminus (ENT)/ plant Tudor-like domains-containing protein
Cre17.g699100.t1.2	-0.71	3.38e-05	Patatin-like phospholipase family protein
g16753.t1	-0.71	6.18e-05	-
g18144.t1	-0.71	4.37e-06	-
g13221.t1	-0.71	1.35e-05	MBOAT (membrane bound O-acyl transferase) family protein
Cre09.g410050.t1.2	-0.71	1.65e-05	ER-type Ca2+-ATPase 1
g2892.t1	-0.71	8.05e-05	-
Cre09.g403600.t1.3	-0.71	0.000619	-
Cre09.g396650.t1.2	-0.71	1.6e-05	-
Cre02.g109329.t1.2	-0.71	0.00024	-
Cre03.g153150.t1.2	-0.71	5.06e-05	calcium-dependent protein kinase 4
Cre17.g696450.t1.3	-0.71	1.65e-05	ARM repeat superfamily protein
Cre06.g284150.t1.3	-0.71	5.74e-05	ammonium transporter 1;3
Cre06.g296700.t1.2	-0.71	9.28e-06	-
Cre12.g509100.t1.2	-0.71	4.46e-05	-
Cre03.g166800.t1.3	-0.71	6.08e-05	-
Cre06.g272350.t1.2	-0.7	4.62e-05	-
g2260.t1	-0.7	1.27e-05	squamosa promoter binding protein-like 14
Cre12.g531450.t1.2	-0.7	0.000588	-
Cre12.g492700.t1.2	-0.7	0.000246	-
g16872.t1	-0.7	3.46e-05	-
g16310.t1	-0.7	0.000477	two-pore channel 1
Cre14.g612250.t1.2	-0.7	1.67e-05	-
Cre12.g521500.t1.3	-0.7	3.21e-05	-
g9426.t1	-0.7	2.59e-05	-
g1829.t1	-0.7	0.000129	-
g6269.t1	-0.7	0.000123	-
Cre12.g536100.t1.2	-0.7	0.000227	-
g4911.t1	-0.7	0.000688	-
Cre15.g635950.t1.3	-0.7	4.37e-05	-
Cre02.g112550.t1.2	-0.7	0.000266	non-intrinsic ABC protein 12
Cre10.g419700.t1.3	-0.7	0.000317	Protein of unknown function (DUF803)
Cre03.g166450.t1.3	-0.7	5.74e-05	-
Cre10.g458600.t1.3	-0.69	7.91e-05	-
Cre02.g113450.t1.3	-0.69	3.53e-05	myb domain protein 27
Cre04.g219050.t1.3	-0.69	0.000645	-
Cre06.g305000.t1.2	-0.69	0.000276	Transducin family protein / WD-40 repeat family protein
Cre14.g629700.t1.3	-0.69	1.1e-05	NADP-malic enzyme 3
Cre03.g162850.t1.1	-0.69	1.56e-05	-
Cre08.g377550.t1.2	-0.69	9.51e-06	Yippee family putative zinc-binding protein
Cre10.g452250.t1.3	-0.69	0.000331	-
Cre02.g097500.t1.2	-0.69	0.000107	protein tyrosine kinase family protein
Cre06.g284450.t1.2	-0.69	3.46e-05	SCP1-like small phosphatase 5
Cre07.g335900.t1.2	-0.69	1.92e-05	carboxypeptidase D, putative
Cre03.g154100.t1.3	-0.69	0.000594	-
Cre16.g655200.t1.2	-0.69	0.000348	phosphate transporter 2;1
Cre16.g661250.t1.2	-0.69	1.07e-05	-
Cre16.g668450.t1.3	-0.69	0.000279	-
Cre13.g591650.t1.2	-0.69	0.000823	-
Cre09.g396600.t1.1	-0.69	2.2e-05	ferredoxin hydrogenases
g9659.t1	-0.69	2.3e-05	Protein kinase superfamily protein with octicosapeptide/Phox/Bem1p domain
Cre05.g232750.t1.2	-0.69	0.000336	NIMA-related kinase 5
Cre16.g687950.t1.2	-0.68	4.61e-06	electron transfer flavoprotein alpha
g16785.t1	-0.68	6.63e-05	RING/U-box superfamily protein
Cre12.g509500.t1.3	-0.68	0.000234	centrin2
Cre01.g014450.t1.3	-0.68	0.000413	-
Cre02.g106900.t1.2	-0.68	0.000152	-
Cre06.g279300.t1.2	-0.68	0.000131	Leucine-rich repeat transmembrane protein kinase
Cre02.g100950.t1.3	-0.68	0.000465	-
Cre16.g687350.t1.2	-0.68	0.000124	acyl-CoA oxidase 3
Cre16.g674600.t1.2	-0.68	5.94e-05	-
Cre12.g488750.t1.2	-0.68	0.000183	-
Cre16.g688450.t1.2	-0.68	9.67e-06	-
Cre02.g094350.t1.3	-0.68	6.7e-05	importin alpha isoform 6
Cre17.g707700.t1.2	-0.68	9.05e-05	NRAMP metal ion transporter 6
Cre16.g676800.t1.2	-0.68	2.08e-05	-
Cre08.g358400.t1.3	-0.68	1.89e-05	Protein of unknown function (DUF803)
g14668.t1	-0.68	0.000155	ubiquitin-specific protease 22
Cre17.g738600.t1.3	-0.68	3.77e-05	-
Cre11.g467350.t1.2	-0.68	0.000282	acyl-CoA oxidase 6
Cre15.g641450.t1.3	-0.67	0.00067	-
Cre07.g327750.t1.3	-0.67	5.41e-05	-
Cre07.g320700.t1.3	-0.67	8.62e-05	-
Cre02.g109250.t1.3	-0.67	0.000244	Radical SAM superfamily protein
Cre13.g574750.t1.3	-0.67	0.000555	-
Cre02.g076900.t1.1	-0.67	4.12e-05	serine/threonine protein kinase 2
Cre02.g141400.t1.2	-0.67	0.00087	phosphoenolpyruvate carboxykinase 1
Cre02.g099650.t1.2	-0.67	0.000646	-
g16850.t1	-0.67	8.5e-05	-
Cre05.g233750.t1.3	-0.67	0.000126	-
g9818.t1	-0.67	0.000465	-
Cre06.g305350.t1.3	-0.67	0.000522	-
Cre11.g469500.t1.3	-0.67	6.13e-05	-
g8011.t1	-0.67	0.000632	-
Cre10.g432600.t1.3	-0.67	0.000289	-
g11990.t1	-0.67	1.85e-05	-
Cre07.g335650.t1.3	-0.67	2.83e-05	Leucine-rich repeat protein kinase family protein
Cre17.g707800.t1.2	-0.67	8.12e-06	SNF1-related protein kinase 2.5
Cre16.g686500.t1.3	-0.67	0.000166	HAD superfamily, subfamily IIIB acid phosphatase
Cre01.g037800.t1.2	-0.66	2.93e-05	thioredoxin domain-containing protein 9 homolog
Cre13.g576150.t1.3	-0.66	8.31e-05	-
Cre12.g542700.t1.2	-0.66	0.000143	-
Cre14.g611350.t1.3	-0.66	7.96e-05	-
Cre06.g297950.t1.2	-0.66	0.000282	-
Cre16.g656200.t1.2	-0.66	5.64e-05	tetratricopeptide repeat (TPR)-containing protein
Cre02.g118100.t1.2	-0.66	0.000135	-
Cre12.g522400.t1.3	-0.66	0.000656	myb domain protein 3r-4
Cre16.g669250.t1.3	-0.66	0.000178	-
Cre17.g731700.t1.3	-0.66	0.00012	flavin-dependent monooxygenase 1
Cre07.g334300.t1.3	-0.66	0.000279	Transducin family protein / WD-40 repeat family protein
Cre01.g045500.t1.2	-0.66	0.000135	-
g16814.t1	-0.66	2.7e-05	-
Cre10.g432550.t1.2	-0.66	3.64e-05	-
Cre06.g305400.t1.2	-0.66	5.38e-05	-
Cre10.g422700.t1.2	-0.65	0.000491	-
g16741.t1	-0.65	4.62e-05	calmodulin 6
Cre13.g603050.t1.2	-0.65	0.000151	-
Cre06.g299900.t1.3	-0.65	0.000191	-
Cre03.g172900.t1.3	-0.65	0.000119	-
Cre07.g357550.t1.2	-0.65	7.21e-05	-
Cre06.g309750.t1.2	-0.65	0.0003	-
g11430.t1	-0.65	0.000365	Protein kinase superfamily protein
Cre01.g051300.t1.3	-0.65	0.000602	-
Cre12.g496400.t1.3	-0.65	0.000334	-
Cre12.g512750.t1.3	-0.65	0.000151	Transducin family protein / WD-40 repeat family protein
Cre14.g629200.t1.2	-0.65	9.85e-05	-
Cre08.g380400.t1.2	-0.65	0.000128	DNA-binding HORMA family protein
Cre09.g387850.t1.2	-0.65	0.000777	RWP-RK domain-containing protein
Cre08.g373300.t1.2	-0.65	0.000115	PAS domain-containing protein tyrosine kinase family protein
Cre08.g375050.t1.2	-0.65	0.000211	-
Cre02.g077800.t1.2	-0.65	0.000196	-
g5002.t1	-0.65	0.00024	-
Cre17.g723150.t1.3	-0.65	2.99e-05	endoplasmic reticulum oxidoreductins 2
Cre10.g454900.t1.2	-0.65	5.19e-05	-
Cre17.g698150.t1.3	-0.65	0.000304	CYCLIN A3;4
g7110.t1	-0.65	0.000519	Protein kinase superfamily protein
Cre13.g574700.t1.2	-0.64	0.000138	peroxin 13
g18087.t1	-0.64	0.000259	-
g9713.t1	-0.64	0.000172	-
Cre01.g000900.t1.2	-0.64	5.24e-05	Protein of unknown function (DUF1350)
Cre05.g248300.t1.3	-0.64	0.000574	natural resistance associated macrophage protein 4
Cre12.g552900.t1.2	-0.64	0.0004	Transducin/WD40 repeat-like superfamily protein
Cre16.g649050.t1.3	-0.64	0.000246	-
Cre04.g217950.t1.2	-0.64	0.000427	calcium-dependent protein kinase 21
g9576.t1	-0.64	6.99e-05	organic cation/carnitine transporter1
Cre16.g682850.t1.2	-0.64	0.000738	-
Cre02.g094004.t1.2	-0.64	0.000706	U2 snRNP auxilliary factor, large subunit, splicing factor
Cre08.g360250.t1.2	-0.64	0.000181	solute:sodium symporters;urea transmembrane transporters
g3290.t1	-0.64	0.000255	GATA transcription factor 5
Cre07.g324500.t1.2	-0.64	0.000774	-
Cre09.g390250.t1.3	-0.64	0.000889	-
Cre02.g106650.t1.3	-0.64	0.000136	Calcium-dependent protein kinase family protein
Cre12.g507750.t1.3	-0.64	7.8e-05	Integrin-linked protein kinase family
Cre02.g092700.t1.2	-0.64	8.61e-05	-
Cre06.g309900.t1.2	-0.64	0.000178	-
Cre12.g533600.t1.3	-0.64	5.31e-05	-
g2893.t1	-0.63	8.3e-05	-
g8363.t1	-0.63	0.000357	-
Cre07.g313900.t1.1	-0.63	0.000204	-
Cre12.g556300.t1.2	-0.63	0.000509	-
Cre10.g454000.t1.2	-0.63	0.000165	-
Cre02.g106850.t1.2	-0.63	9.05e-05	Tetratricopeptide repeat (TPR)-like superfamily protein
Cre15.g640050.t1.2	-0.63	0.000868	EIN3-binding F box protein 1
g7660.t1	-0.63	0.000519	MSCS-like 3
Cre12.g541400.t1.2	-0.63	0.000203	-
Cre14.g612000.t1.2	-0.63	0.000107	Protein kinase family protein with ARM repeat domain
Cre17.g707650.t1.1	-0.63	5.37e-05	SNF1-related protein kinase 2.5
g12114.t1	-0.63	0.000175	phosphate transporter 2;1
Cre07.g329850.t1.3	-0.63	0.000125	SNF1-related protein kinase 2.5
Cre03.g181100.t1.3	-0.63	0.000489	-
Cre01.g044800.t1.2	-0.63	0.000279	-
Cre05.g243100.t1.3	-0.63	0.000342	-
Cre06.g280450.t1.3	-0.63	0.000504	-
Cre04.g226400.t1.2	-0.63	0.000176	-
g2934.t1	-0.62	0.000356	-
g16387.t1	-0.62	0.000659	Galactose oxidase/kelch repeat superfamily protein
Cre08.g385700.t1.2	-0.62	0.000151	gamma-soluble NSF attachment protein
Cre05.g230900.t1.3	-0.62	0.000203	lipid phosphate phosphatase 3
Cre02.g113850.t1.3	-0.62	0.000216	hydroxymethylbilane synthase
g2922.t1	-0.62	0.000371	-
g16871.t1	-0.62	0.000377	Translation elongation factor EF1B, gamma chain
Cre01.g008650.t1.3	-0.62	0.000179	CDK-activating kinase 4
g2938.t1	-0.62	0.000818	-
Cre16.g681400.t1.3	-0.62	0.000173	-
g14415.t1	-0.62	0.000291	starch synthase 3
Cre04.g220500.t1.2	-0.61	0.000129	-
Cre09.g415750.t1.2	-0.61	0.000894	-
Cre07.g316650.t1.3	-0.61	7.25e-05	Protein kinase superfamily protein with octicosapeptide/Phox/Bem1p domain
Cre10.g427800.t1.2	-0.61	0.000435	-
Cre03.g178550.t1.1	-0.61	0.00013	Transducin/WD40 repeat-like superfamily protein
Cre02.g080750.t1.2	-0.61	0.000347	squamosa promoter binding protein-like 1
Cre10.g437150.t1.2	-0.61	0.000219	Pentatricopeptide repeat (PPR) superfamily protein
Cre02.g145850.t1.2	-0.61	0.00093	-
Cre06.g296400.t1.2	-0.61	0.000383	isovaleryl-CoA-dehydrogenase
Cre11.g479650.t1.2	-0.6	0.000166	carboxyl terminus of HSC70-interacting protein
Cre16.g683550.t1.2	-0.6	0.000179	P450 reductase 1
Cre01.g009850.t1.2	-0.6	0.000802	-
Cre02.g113600.t1.2	-0.6	0.000454	ataurora3
Cre10.g423250.t1.2	-0.6	0.000166	peroxisomal NAD-malate dehydrogenase 1
Cre08.g366550.t1.3	-0.6	0.000126	-
Cre12.g511850.t1.2	-0.6	0.000278	shaggy-like kinase 13
Cre12.g515000.t1.3	-0.6	0.000495	-
Cre16.g670050.t1.2	-0.6	0.000169	OSBP(oxysterol binding protein)-related protein 3B
Cre12.g495600.t1.3	-0.6	0.000784	-
Cre09.g401450.t1.3	-0.6	0.000587	-
Cre10.g462250.t1.2	-0.6	8e-05	RNA-binding (RRM/RBD/RNP motifs) family protein
g14337.t1	-0.59	0.000115	-
Cre08.g367000.t1.2	-0.59	0.000394	-
Cre06.g271100.t1.1	-0.59	0.000674	cell division control 2
Cre07.g353000.t1.2	-0.59	0.000797	cell division control 2
Cre05.g241400.t1.3	-0.59	0.00075	ferric reduction oxidase 8
Cre17.g738900.t1.2	-0.59	0.000889	-
Cre17.g736000.t1.3	-0.59	0.000797	-
Cre12.g538850.t1.3	-0.59	0.000253	LEUNIG_homolog
g7547.t1	-0.59	0.000515	-
Cre11.g469350.t1.3	-0.59	0.000524	-
Cre06.g268900.t1.2	-0.59	0.000302	-
Cre02.g099550.t1.3	-0.58	0.000531	PAS domain-containing protein tyrosine kinase family protein
Cre10.g458500.t1.2	-0.58	0.000621	aspartate kinase 1
g11012.t1	-0.58	0.000119	LSD1-like 3
Cre06.g253200.t1.3	-0.58	0.000451	Protein kinase superfamily protein with octicosapeptide/Phox/Bem1p domain
Cre11.g480100.t1.3	-0.58	0.000441	-
Cre03.g199500.t1.2	-0.58	0.000246	-
Cre02.g110550.t1.3	-0.58	0.000555	myb domain protein 45
Cre12.g489950.t1.2	-0.57	0.000658	-
Cre17.g699000.t1.2	-0.57	0.000522	-
Cre01.g002550.t1.3	-0.57	0.00051	Protein kinase family protein
g5168.t1	-0.57	0.000428	alpha/beta-Hydrolases superfamily protein
Cre14.g612200.t1.3	-0.57	0.00054	-
Cre10.g422750.t1.3	-0.57	0.000959	ankyrin repeat family protein
Cre04.g219850.t1.3	-0.57	0.000401	-
Cre01.g010000.t1.2	-0.56	0.000543	MAP kinase 4
g15901.t1	-0.56	0.000941	-
Cre09.g411500.t1.3	-0.56	0.000468	inosine-uridine preferring nucleoside hydrolase family protein
Cre09.g391500.t1.3	-0.56	0.000606	autophagy 9 (APG9)
Cre17.g699700.t1.3	-0.56	0.000645	-
Cre12.g545500.t1.3	-0.56	0.000672	centrin2
Cre05.g245550.t1.3	-0.56	0.000302	Phosphatidylinositol 3- and 4-kinase family protein
Cre03.g207950.t1.2	-0.55	0.000451	RNA polymerase I specific transcription initiation factor RRN3 protein
g1230.t1	-0.55	0.000532	MSCS-like 3
Cre01.g018350.t1.2	-0.55	0.000442	-
Cre16.g663200.t1.3	-0.55	0.000719	protein serine/threonine phosphatases;protein kinases;catalytics;cAMP-dependent protein kinase regulators;ATP binding;protein serine/threonine phosphatases
Cre07.g346050.t1.2	-0.55	0.000858	dicarboxylate diiron protein, putative (Crd1)
Cre14.g617650.t1.3	-0.55	0.00072	-
g12153.t1	-0.55	0.00062	phosphate transporter 2;1
g18012.t1	-0.54	0.00071	Protein of unknown function (DUF789)
Cre01.g004200.t1.2	-0.54	0.00071	-

## Sheet: IHg-10-10-up
Gene ID	log2FC (EdgeR)	FDR (EdgeR)	Description (Phytozome V9.0)
g4485.t1	2.84	6.72e-42	histone acetyltransferase of the CBP family 1
Cre06.g309000.t1.2	2.67	1.07e-39	-
Cre01.g025500.t1.3	2.67	0.00078	Tetratricopeptide repeat (TPR)-like superfamily protein
Cre03.g152750.t1.3	2.5	1.7e-29	BCL-2-associated athanogene 6
Cre16.g648250.t1.3	2.48	7.09e-05	-
Cre03.g162800.t1.2	2.47	3.15e-20	-
Cre01.g016750.t1.2	2.34	5.26e-08	Chlorophyll A-B binding family protein
Cre04.g211850.t1.2	2.33	5.59e-06	Chlorophyll A-B binding family protein
Cre13.g584700.t1.3	2.3	2.11e-08	Protein of unknown function (DUF185)
Cre03.g171500.t1.1	2.14	1.88e-05	-
Cre10.g439700.t1.2	2.11	3.14e-23	CTC-interacting domain 11
Cre02.g088500.t1.3	2.1	1.98e-07	Nuclear transport factor 2 (NTF2) family protein
Cre07.g318800.t1.2	2.05	4.64e-12	HSP20-like chaperones superfamily protein
Cre04.g222750.t1.1	2.05	5.63e-25	Mitochondrial substrate carrier family protein
g885.t1	2.04	0.000108	-
Cre02.g097800.t1.3	2.01	4.24e-20	multidrug resistance-associated protein 2
Cre07.g332800.t1.2	2.01	2.41e-16	-
Cre12.g527250.t1.2	2.01	8.22e-27	-
g16848.t1	1.99	3.62e-07	-
Cre05.g246750.t1.3	1.99	2.7e-06	-
Cre04.g223300.t1.2	1.96	2.76e-22	Mitochondrial substrate carrier family protein
Cre10.g459050.t1.3	1.96	2.78e-05	Prolyl oligopeptidase family protein
Cre04.g222800.t1.2	1.96	2.96e-24	-
Cre16.g662600.t1.2	1.94	7.55e-11	Bestrophin-like protein
Cre17.g731675.t1.2	1.93	0.000392	-
Cre14.g634200.t1.3	1.92	3.31e-05	-
g99.t1	1.92	4.93e-14	-
Cre11.g477350.t1.3	1.91	8.14e-14	-
Cre04.g215900.t1.3	1.89	5.51e-07	-
Cre07.g344500.t1.2	1.89	0.000237	-
g11654.t1	1.89	8.08e-07	-
Cre07.g355150.t1.3	1.87	1.64e-10	zinc transporter 5 precursor
Cre08.g384950.t1.2	1.87	2.8e-05	RNA-binding (RRM/RBD/RNP motifs) family protein
Cre06.g281600.t1.2	1.86	7.62e-20	-
Cre10.g442150.t1.3	1.84	6.43e-06	-
Cre04.g221600.t1.2	1.84	1.4e-06	-
g3327.t1	1.83	0.000343	ABC-2 and Plant PDR ABC-type transporter family protein
Cre07.g318850.t1.2	1.83	2.09e-09	HSP20-like chaperones superfamily protein
g11944.t1	1.8	4.85e-08	phosphoenolpyruvate carboxylase-related kinase 1
Cre03.g179000.t1.3	1.8	2.78e-08	-
Cre10.g456440.t1.2	1.8	0.00095	-
Cre01.g053950.t1.3	1.79	2.2e-16	-
Cre12.g555700.t1.3	1.79	2.67e-16	DNAJ heat shock family protein
Cre05.g248450.t1.2	1.79	7.38e-07	beta carbonic anhydrase 6
g11061.t1	1.78	1.74e-20	-
Cre12.g557400.t1.2	1.78	0.000174	DNA repair protein Rad4 family
Cre16.g650350.t1.3	1.77	1.31e-07	-
Cre02.g093600.t1.2	1.75	5.98e-17	-
g16153.t1	1.74	2.58e-11	pescadillo-related
Cre05.g248400.t1.2	1.74	2.1e-06	beta carbonic anhydrase 6
Cre07.g341925.t1.2	1.73	8.68e-07	-
Cre09.g410750.t1.2	1.72	2.79e-17	nitrite reductase 1
Cre17.g716650.t1.2	1.71	2.99e-11	-
Cre16.g653800.t1.2	1.7	4.8e-07	-
Cre06.g311400.t1.2	1.68	2.11e-08	Restriction endonuclease, type II-like superfamily protein
g9457.t1	1.67	1.1e-14	-
Cre05.g237800.t1.3	1.67	6.21e-09	-
Cre10.g428350.t1.2	1.65	0.000214	copper ion binding
Cre03.g159900.t1.3	1.64	1e-05	protein serine/threonine kinases;ATP binding;catalytics
Cre10.g426700.t1.3	1.63	4.42e-07	ent-kaurenoic acid hydroxylase 2
Cre17.g700000.t1.2	1.63	9.06e-10	-
Cre14.g616050.t1.3	1.63	1.52e-15	Pleckstrin homology (PH) domain superfamily protein
g9785.t1	1.62	1.76e-17	Carbohydrate-binding-like fold
Cre10.g460200.t1.2	1.61	1.19e-06	-
Cre17.g742400.t1.3	1.61	2.66e-05	Protein kinase superfamily protein
Cre17.g739600.t1.2	1.61	0.000187	-
Cre09.g389750.t1.3	1.61	1.01e-16	zinc finger (C2H2 type, AN1-like) family protein
Cre06.g307500.t1.1	1.6	1.64e-15	-
Cre13.g589100.t1.2	1.6	1.76e-08	-
Cre07.g331700.t1.3	1.59	0.000515	-
Cre02.g075750.t1.3	1.58	0.000901	-
g1923.t1	1.58	3.97e-14	ABC-2 and Plant PDR ABC-type transporter family protein
g11329.t1	1.57	8.52e-10	-
Cre16.g685050.t1.1	1.57	2.19e-17	Cobalamin biosynthesis CobW-like protein
Cre05.g236650.t1.3	1.57	2.24e-13	-
g4407.t1	1.57	1.41e-12	DNAJ heat shock N-terminal domain-containing protein
g4487.t1	1.56	0.000258	-
g6679.t1	1.56	0.000133	-
Cre01.g019950.t1.2	1.54	1.57e-09	DNAJ heat shock family protein
g4462.t1	1.54	4.3e-19	12-oxophytodienoate reductase 2
Cre16.g651300.t1.2	1.53	3.03e-05	-
Cre02.g093500.t1.2	1.53	6.57e-12	Patched family protein
Cre01.g000800.t1.2	1.53	0.000186	-
Cre01.g021550.t1.3	1.52	1.56e-06	-
Cre14.g621500.t1.3	1.52	3.98e-05	-
g11737.t1	1.52	0.000168	Phospholipid/glycerol acyltransferase family protein
Cre12.g515950.t1.2	1.51	0.000237	-
Cre09.g403250.t1.3	1.51	2.35e-12	ataurora3
g1649.t1	1.51	9.75e-09	-
Cre07.g340850.t1.2	1.51	1.14e-18	cytochrome P450, family 711, subfamily A, polypeptide 1
Cre08.g361500.t1.2	1.51	2.11e-05	-
Cre08.g365900.t1.2	1.5	1.72e-18	chlorophyll A/B binding protein 1
Cre12.g487200.t1.1	1.5	4.4e-15	transducin family protein / WD-40 repeat family protein
Cre06.g303700.t1.2	1.5	0.000252	-
Cre03.g190750.t1.3	1.5	4.87e-07	P-loop containing nucleoside triphosphate hydrolases superfamily protein
Cre16.g659800.t1.2	1.49	1.78e-20	-
Cre16.g694500.t1.3	1.49	3.24e-13	DNAJ heat shock family protein
Cre02.g141000.t1.3	1.48	1.83e-06	dicer-like 1
Cre09.g406000.t1.3	1.47	0.000232	holocarboxylase synthase 1
Cre15.g637100.t1.2	1.47	2.32e-15	ubiquitin family protein
Cre06.g249350.t1.3	1.47	3.78e-11	DNA methyltransferase 2
Cre16.g662650.t1.3	1.46	0.000762	Acyl-CoA N-acyltransferases (NAT) superfamily protein
Cre02.g143550.t1.2	1.46	8.9e-19	-
Cre07.g334750.t1.3	1.44	1.7e-14	Protein phosphatase 2C family protein
Cre10.g426550.t1.2	1.44	3.24e-05	-
g1850.t1	1.42	2.41e-07	zinc induced facilitator 1
Cre01.g007100.t1.3	1.42	2.44e-06	-
g7022.t1	1.42	0.000345	-
Cre01.g033524.t1.2	1.41	0.00066	D-aminoacid aminotransferase-like PLP-dependent enzymes superfamily protein
g18292.t1	1.41	5.31e-14	-
Cre06.g263550.t1.2	1.41	3.19e-08	Thioredoxin superfamily protein
Cre10.g466450.t1.3	1.4	0.000176	chloroplast RNA-binding protein 29
Cre01.g043950.t1.3	1.39	6.07e-13	-
Cre06.g263289.t1.2	1.39	0.000367	Undecaprenyl pyrophosphate synthetase family protein
Cre01.g012600.t1.3	1.39	2.77e-07	-
g5461.t1	1.39	6.91e-09	diaminopimelate epimerase family protein
Cre03.g194450.t1.3	1.39	2.83e-05	-
Cre10.g424800.t1.3	1.38	4.52e-08	P-type ATPase of Arabidopsis 2
g7542.t1	1.38	0.000931	Protein kinase superfamily protein
Cre08.g360100.t1.2	1.38	0.000152	translocon at the outer membrane of chloroplasts 64-V
Cre08.g367800.t1.2	1.37	0.000753	nudix hydrolase homolog 8
Cre07.g339000.t1.3	1.37	1.78e-07	Chaperonin-like RbcX protein
Cre05.g236501.t1.2	1.37	6.33e-09	-
Cre17.g698400.t1.2	1.36	9.68e-15	-
Cre09.g402600.t1.1	1.36	4.46e-08	-
Cre02.g086750.t1.3	1.36	6.87e-05	DNA-directed RNA polymerases
Cre10.g445150.t1.3	1.36	2.58e-05	Polynucleotidyl transferase, ribonuclease H-like superfamily protein
Cre10.g419000.t1.2	1.35	1.66e-14	glycine-rich protein
Cre01.g016600.t1.2	1.35	0.000544	Chlorophyll A-B binding family protein
Cre01.g009400.t1.2	1.34	5.38e-08	-
g11359.t1	1.34	3.15e-07	MAP kinase kinase 5
Cre06.g303650.t1.3	1.33	9.52e-05	eukaryotic translation initiation factor SUI1 family protein
g13341.t1	1.33	3.53e-12	-
Cre02.g080100.t1.3	1.33	7.47e-06	cleavage and polyadenylation specificity factor 73 kDa subunit-II
g9817.t1	1.33	2.82e-07	Molecular chaperone Hsp40/DnaJ family protein
g14212.t1	1.33	0.00014	RING/FYVE/PHD zinc finger superfamily protein
g9793.t1	1.33	3.23e-05	C3HC zinc finger-like
Cre03.g195700.t1.3	1.33	4.56e-05	Ypt/Rab-GAP domain of gyp1p superfamily protein
g11575.t1	1.32	7.41e-09	heat shock protein 101
Cre07.g350800.t1.3	1.32	1.03e-07	-
Cre01.g037700.t1.2	1.32	4.68e-12	Fatty acid/sphingolipid desaturase
Cre12.g529500.t1.2	1.32	1.49e-08	FtsJ-like methyltransferase family protein
Cre17.g702900.t1.2	1.31	3.45e-07	-
Cre07.g336400.t1.3	1.31	0.000679	-
Cre10.g438050.t1.3	1.31	3.29e-05	Beta-ketoacyl synthase
Cre12.g538350.t1.3	1.31	0.000102	frataxin homolog
Cre05.g234500.t1.3	1.31	1.54e-11	transducin family protein / WD-40 repeat family protein
g9873.t1	1.31	8.32e-06	-
Cre06.g266900.t1.3	1.3	9.68e-07	-
Cre17.g731050.t1.2	1.3	5.08e-05	non-intrinsic ABC protein 9
Cre10.g424350.t1.3	1.3	2.3e-15	DA1
Cre10.g450900.t1.2	1.3	3.91e-06	-
Cre01.g026150.t1.3	1.3	0.000156	-
Cre06.g260450.t1.2	1.3	5.33e-14	dicarboxylate transport 2.1
Cre16.g682950.t1.3	1.3	0.000248	cell cycle checkpoint control protein family
Cre10.g444550.t1.2	1.3	6.01e-09	signal peptide peptidase
Cre09.g398350.t1.2	1.29	2.34e-14	U-box domain-containing protein
Cre12.g493050.t1.2	1.29	1.13e-06	-
g5237.t1	1.29	2.85e-06	Mog1/PsbP/DUF1795-like photosystem II reaction center PsbP family protein
Cre16.g648300.t1.2	1.29	1.94e-09	phosphate transporter 4;5
Cre13.g589650.t1.2	1.29	0.000244	-
Cre13.g592550.t1.3	1.29	2.12e-05	-
g13734.t1	1.29	0.000125	uvrB/uvrC motif-containing protein
g271.t1	1.28	1.96e-06	Predicted pyridoxal phosphate-dependent enzyme, YBL036C type
Cre05.g248150.t1.2	1.28	0.000973	Phospholipid/glycerol acyltransferase family protein
Cre08.g362900.t1.3	1.28	5.9e-05	Photosystem II reaction center PsbP family protein
Cre01.g048102.t1.2	1.28	0.000201	-
g3648.t1	1.28	3.15e-05	SHK1 binding protein 1
Cre10.g426600.t1.2	1.27	2.45e-05	cytochrome P450, family 707, subfamily A, polypeptide 3
Cre12.g483650.t1.2	1.27	1.58e-06	Protein kinase superfamily protein
Cre09.g399300.t1.2	1.26	0.000132	FKBP-like peptidyl-prolyl cis-trans isomerase family protein
Cre12.g500200.t1.3	1.26	0.000306	purple acid phosphatase 27
Cre16.g677600.t1.2	1.26	4.8e-06	Leucine carboxyl methyltransferase
Cre01.g031250.t1.2	1.26	6.67e-05	Protein of unknown function (DUF1279)
Cre03.g202850.t1.3	1.26	4.08e-05	-
Cre16.g685100.t1.3	1.26	0.000105	Cobalamin biosynthesis CobW-like protein
Cre06.g262750.t1.3	1.25	0.000767	-
g11714.t1	1.25	3.75e-06	SOUL heme-binding family protein
Cre01.g015500.t1.2	1.25	5.16e-12	Calcium-dependent lipid-binding (CaLB domain) family protein
Cre02.g079100.t1.3	1.25	0.000169	-
Cre03.g193000.t1.3	1.24	2.66e-08	Haloacid dehalogenase-like hydrolase (HAD) superfamily protein
Cre06.g303050.t1.2	1.23	5.62e-05	cytochrome B5 isoform D
Cre01.g041050.t1.3	1.23	2.53e-05	amino acid transporter 1
Cre17.g703450.t1.3	1.23	6.84e-11	-
Cre06.g294800.t1.3	1.23	8.49e-05	Protein of unknown function DUF92, transmembrane
Cre06.g262650.t1.3	1.23	2.2e-05	-
Cre13.g581700.t1.3	1.23	8.52e-11	-
Cre04.g228000.t1.3	1.22	1.29e-05	-
Cre03.g207800.t1.2	1.22	1.57e-06	elicitor-activated gene 3-2
Cre06.g307550.t1.3	1.22	0.000685	-
Cre16.g665900.t1.3	1.22	1.43e-06	-
Cre01.g003150.t1.2	1.21	2.16e-05	-
g9127.t1	1.21	1.29e-07	-
Cre01.g037900.t1.3	1.21	1.47e-06	-
Cre08.g367400.t1.1	1.21	9.38e-12	chlorophyll A/B binding protein 1
Cre07.g333850.t1.3	1.21	4.81e-05	zinc ion binding
Cre08.g359650.t1.2	1.21	1.18e-06	-
Cre17.g707250.t1.2	1.2	1.77e-08	-
Cre11.g478300.t1.1	1.2	9.44e-05	-
Cre13.g583050.t1.3	1.2	6e-05	ACD1-like
g7235.t1	1.2	6.83e-05	-
Cre01.g000100.t1.3	1.19	3.66e-06	-
Cre08.g366700.t1.3	1.19	3.86e-08	-
Cre03.g148450.t1.3	1.19	5.7e-07	Thioesterase/thiol ester dehydrase-isomerase superfamily protein
g16806.t1	1.19	7.78e-05	-
Cre16.g661350.t1.2	1.19	4.83e-07	Rubisco methyltransferase family protein
Cre17.g732200.t1.2	1.19	4.11e-05	-
g9612.t1	1.19	0.000576	exostosin family protein
Cre13.g571000.t1.2	1.18	5.17e-05	-
Cre03.g205100.t1.2	1.18	1.96e-06	-
Cre16.g659050.t1.3	1.18	6.77e-06	magnesium ion binding;thiamin pyrophosphate binding;hydro-lyases;catalytics;2-succinyl-5-enolpyruvyl-6-hydroxy-3-cyclohexene-1-carboxylic-acid synthases
Cre17.g739150.t1.2	1.18	7.53e-09	Peptidase S41 family protein
Cre06.g271400.t1.3	1.18	3.03e-05	2-phosphoglycolate phosphatase 1
g15679.t1	1.18	2.38e-05	-
Cre10.g429800.t1.2	1.17	0.000356	ABC transporter 1
Cre03.g177950.t1.3	1.17	8.99e-05	-
Cre12.g548000.t1.2	1.17	1.63e-05	ARM repeat superfamily protein
g16720.t1	1.17	2.38e-10	ataurora3
Cre03.g170250.t1.3	1.17	5.28e-10	Protein phosphatase 2C family protein
Cre13.g586350.t1.3	1.17	0.000338	DNA photolyases;DNA photolyases
Cre03.g151650.t1.1	1.16	7.24e-08	S-adenosyl-L-methionine-dependent methyltransferases superfamily protein
Cre16.g650625.t1.3	1.16	0.00012	Prolyl oligopeptidase family protein
Cre12.g547950.t1.2	1.16	1.94e-05	CTC-interacting domain 7
g6320.t1	1.16	4.9e-05	DNA LIGASE 6
g12333.t1	1.16	1.92e-05	-
g9784.t1	1.16	4.09e-10	Carbohydrate-binding-like fold
g4379.t1	1.16	0.000229	-
Cre17.g711150.t1.2	1.16	1.23e-07	fatty acid desaturase 2
Cre16.g669450.t1.3	1.16	5.59e-06	ATP-dependent protease La (LON) domain protein
Cre03.g187950.t1.3	1.15	0.000371	P-loop containing nucleoside triphosphate hydrolases superfamily protein
Cre03.g187850.t1.2	1.15	0.000502	-
Cre10.g467200.t1.3	1.15	3.8e-08	Ataxia telangiectasia-mutated and RAD3-related
Cre16.g691950.t1.3	1.15	0.000164	-
Cre16.g663400.t1.2	1.15	8.56e-12	Bestrophin-like protein
Cre02.g111200.t1.3	1.15	7.1e-08	myb domain protein 3r-4
g5831.t1	1.15	3.15e-06	S-adenosyl-L-methionine-dependent methyltransferases superfamily protein
Cre16.g653850.t1.1	1.15	4.28e-13	CSL zinc finger domain-containing protein
Cre02.g109200.t1.3	1.15	2.3e-11	-
g3160.t1	1.14	2.98e-13	isoamylase 1
Cre07.g357300.t1.2	1.14	1.13e-05	Thioredoxin superfamily protein
Cre12.g525450.t1.3	1.14	3.68e-11	-
Cre12.g537900.t1.3	1.14	2.45e-05	-
Cre09.g415700.t1.2	1.14	2.7e-09	alpha carbonic anhydrase 7
Cre16.g684000.t1.3	1.14	0.000286	-
Cre12.g487650.t1.3	1.14	1.6e-09	-
Cre07.g334900.t1.3	1.14	5.06e-05	-
g10511.t1	1.13	2.62e-06	-
Cre06.g253000.t1.3	1.13	2.38e-05	-
Cre12.g530500.t1.2	1.13	4.78e-06	-
Cre06.g270650.t1.2	1.13	1.02e-06	mitochondrial ribosomal protein L51/S25/CI-B8 family protein
Cre12.g489900.t1.3	1.12	8.74e-09	-
g16770.t1	1.12	3.45e-05	Nucleotide-diphospho-sugar transferases superfamily protein
Cre02.g143650.t1.2	1.12	1.41e-07	-
Cre04.g224800.t1.2	1.12	1.22e-12	vesicle-associated membrane protein 726
Cre12.g551100.t1.2	1.12	2.11e-10	-
Cre07.g324150.t1.3	1.12	0.000465	-
Cre09.g403550.t1.2	1.12	4.55e-09	2-oxoglutarate (2OG) and Fe(II)-dependent oxygenase superfamily protein
Cre16.g655050.t1.2	1.12	1.56e-09	-
g14300.t1	1.12	2.11e-05	nudix hydrolase homolog 19
Cre07.g357800.t1.2	1.11	2.24e-05	cytochrome c biogenesis protein family
Cre01.g032800.t1.2	1.11	3.59e-09	magnesium transporter 9
Cre17.g726450.t1.2	1.11	0.000539	-
Cre03.g193700.t1.1	1.11	1.39e-06	alpha/beta-Hydrolases superfamily protein
Cre01.g014300.t1.3	1.11	3.7e-05	-
Cre03.g168850.t1.2	1.11	3.77e-07	-
Cre01.g047650.t1.2	1.11	0.000125	F-box/RNI-like superfamily protein
Cre08.g367500.t1.1	1.1	2.49e-09	chlorophyll A/B binding protein 1
Cre12.g533950.t1.3	1.1	0.000455	cobalt ion transmembrane transporters
g3262.t1	1.1	3.46e-05	-
Cre10.g459800.t1.2	1.1	1.13e-09	Ypt/Rab-GAP domain of gyp1p superfamily protein
Cre16.g670550.t1.3	1.1	0.000775	5\'-3\' exonuclease family protein
Cre03.g192400.t1.3	1.1	3.39e-05	-
Cre02.g082000.t1.2	1.09	9.36e-05	HhH-GPD base excision DNA repair family protein
Cre17.g701050.t1.2	1.09	0.000889	zinc ion binding
Cre07.g314000.t1.3	1.09	6.16e-07	-
Cre17.g720950.t1.1	1.09	3.94e-09	3-oxo-5-alpha-steroid 4-dehydrogenase family protein
Cre17.g722200.t1.2	1.09	2.3e-11	mitochondrial ribosomal protein L11
Cre13.g566750.t1.2	1.08	3.3e-05	Domain of unknown function (DUF220)
Cre12.g559350.t1.2	1.08	0.000229	NAD(P)-binding Rossmann-fold superfamily protein
g1664.t1	1.08	0.000203	proteolysis 6
g9638.t1	1.08	2.78e-11	Peroxisomal membrane 22 kDa (Mpv17/PMP22) family protein
g6388.t1	1.08	1.03e-07	-
Cre12.g492650.t1.2	1.08	7.59e-06	-
Cre10.g423200.t1.3	1.07	1.43e-06	ACT-like protein tyrosine kinase family protein
Cre16.g656300.t1.3	1.07	4.39e-11	Dihydrodipicolinate reductase, bacterial/plant
Cre06.g249555.t1.2	1.07	0.000229	-
Cre16.g665750.t1.2	1.07	4.25e-05	Pseudouridine synthase family protein
Cre09.g411700.t1.3	1.07	7.08e-10	-
Cre10.g437300.t1.3	1.07	0.000991	-
Cre09.g392700.t1.2	1.07	0.000161	-
g9569.t1	1.07	0.000945	-
g13787.t1	1.07	8.62e-05	Rubisco methyltransferase family protein
Cre03.g179100.t1.2	1.07	6.86e-10	Ubiquitin fusion degradation UFD1 family protein
Cre03.g171650.t1.2	1.07	0.000163	RNA helicase family protein
Cre13.g583100.t1.3	1.07	3.41e-06	KDO transferase A
g3394.t1	1.06	0.000729	potassium transport 2/3
Cre04.g223350.t1.3	1.06	4.09e-06	-
Cre14.g622063.t1.2	1.06	0.000995	-
g6289.t1	1.06	0.000295	-
Cre03.g194150.t1.3	1.06	7.61e-05	Fcf2 pre-rRNA processing protein
Cre06.g295400.t1.2	1.06	7.74e-10	Mitochondrial substrate carrier family protein
g11750.t1	1.05	0.000944	-
Cre12.g513950.t1.2	1.05	1.67e-07	non-intrinsic ABC protein 6
Cre02.g079750.t1.3	1.05	7.61e-06	histidine kinase 5
Cre01.g034050.t1.2	1.05	3.79e-06	Pyridoxal phosphate (PLP)-dependent transferases superfamily protein
g16152.t1	1.05	3.83e-05	ubiquitin-protein ligases
Cre12.g529350.t1.3	1.05	3.74e-05	-
Cre06.g294150.t1.3	1.05	8.34e-05	-
Cre12.g530550.t1.3	1.05	6.83e-05	sphingosine kinase 1
Cre06.g280650.t1.2	1.05	4.73e-06	-
g6798.t1	1.05	0.000444	DegP protease 9
Cre03.g179400.t1.2	1.05	0.000162	-
g5367.t1	1.05	5.81e-06	Metal-dependent phosphohydrolase
Cre03.g175851.t1.2	1.05	5.82e-09	-
Cre09.g395850.t1.2	1.04	3.54e-06	-
Cre02.g082450.t1.2	1.04	0.000492	-
Cre17.g697800.t1.2	1.04	1.11e-05	-
Cre16.g652700.t1.3	1.04	0.000111	-
Cre06.g285450.t1.3	1.04	0.000125	-
Cre12.g530934.t1.2	1.04	6.81e-06	-
Cre17.g734150.t1.3	1.04	0.000131	TIP41-like family protein
Cre07.g345850.t1.2	1.04	0.000338	-
g8660.t1	1.04	1.21e-05	-
Cre06.g260200.t1.2	1.04	1.17e-07	Mitochondrial substrate carrier family protein
Cre12.g544600.t1.2	1.04	0.000846	-
Cre17.g720900.t1.3	1.04	0.000477	-
Cre09.g416850.t1.2	1.04	9.56e-07	-
Cre02.g107000.t1.3	1.03	1.74e-05	cell division control 2
Cre16.g663450.t1.2	1.03	3.12e-08	Bestrophin-like protein
Cre06.g261200.t1.2	1.03	0.00074	sterol 4-alpha-methyl-oxidase 2-2
Cre03.g189850.t1.2	1.03	2.22e-06	-
Cre10.g434250.t1.2	1.03	2.56e-06	translocase of inner mitochondrial membrane 23
Cre09.g414000.t1.2	1.02	1.24e-07	homogentisate phytyltransferase 1
Cre13.g572500.t1.2	1.02	1.99e-05	Uncharacterised conserved protein (UCP030210)
Cre11.g469650.t1.3	1.02	2.01e-05	Protein of unknown function (duplicated DUF1399)
g16758.t1	1.02	0.000258	cytochrome P450, family 97, subfamily A, polypeptide 3
Cre12.g515550.t1.2	1.01	0.000146	Sec1/munc18-like (SM) proteins superfamily
Cre12.g515050.t1.3	1.01	4.33e-08	SET domain protein 14
Cre09.g413350.t1.3	1.01	6.19e-08	-
Cre08.g359567.t1.2	1.01	0.000131	-
Cre13.g566850.t1.2	1.01	9.2e-10	SOUL heme-binding family protein
Cre17.g716451.t1.2	1.01	0.000258	-
Cre10.g458450.t1.3	1	0.000819	glutathione peroxidase 5
Cre02.g097600.t1.3	1	0.00049	-
Cre07.g346600.t1.2	1	1.77e-09	ARG1-like 2
Cre02.g145231.t1.2	1	2.92e-05	MAK16 protein-related
Cre01.g053000.t1.2	1	1.89e-06	NAD-dependent glycerol-3-phosphate dehydrogenase family protein
Cre07.g324200.t1.2	0.99	2.6e-05	-
Cre02.g081450.t1.2	0.99	9.31e-06	Ribosomal protein L25/Gln-tRNA synthetase, anti-codon-binding domain
Cre16.g650200.t1.3	0.99	0.000154	folate transporter 1
g4555.t1	0.99	0.000547	fatty acid desaturase 5
Cre14.g615350.t1.2	0.99	0.000483	-
Cre08.g375250.t1.1	0.99	9.05e-05	ribosomal protein S19
Cre06.g311650.t1.3	0.99	2.65e-05	-
Cre03.g175700.t1.2	0.99	8.36e-05	plastid transcriptionally active 17
g14419.t1	0.98	1.73e-05	Protein of unknown function (DUF3414)
Cre12.g496800.t1.2	0.98	2.77e-05	Protein of unknown function (DUF498/DUF598)
Cre02.g117550.t1.2	0.98	8.14e-06	Ankyrin repeat family protein
g16835.t1	0.98	0.0008	-
g9787.t1	0.98	3.84e-08	-
Cre14.g626750.t1.2	0.97	0.000208	Chlorophyll A-B binding family protein
Cre01.g029950.t1.2	0.97	3.47e-07	-
Cre01.g038600.t1.2	0.97	2.92e-09	fatty acid desaturase 7
Cre07.g337000.t1.2	0.97	0.000279	Pyridoxal phosphate (PLP)-dependent transferases superfamily protein
g5377.t1	0.97	0.000939	-
Cre01.g006900.t1.3	0.97	0.000469	Regulator of chromosome condensation (RCC1) family protein
g5976.t1	0.96	2.2e-09	Protein kinase superfamily protein with octicosapeptide/Phox/Bem1p domain
Cre07.g347400.t1.2	0.96	0.000872	D111/G-patch domain-containing protein
Cre08.g366250.t1.3	0.96	3.15e-06	-
Cre07.g347600.t1.3	0.96	2.36e-06	-
Cre06.g303300.t1.2	0.96	7.96e-09	Cyclophilin-like peptidyl-prolyl cis-trans isomerase family protein
Cre14.g630350.t1.3	0.96	0.000819	MD-2-related lipid recognition domain-containing protein
g16140.t1	0.96	1.12e-05	-
Cre02.g086150.t1.2	0.95	0.000258	-
Cre09.g413150.t1.3	0.95	1.43e-09	-
Cre10.g452800.t1.2	0.95	2.51e-07	-
Cre16.g671600.t1.3	0.95	9.07e-05	SART-1 family
Cre02.g112000.t1.3	0.95	1.15e-05	Transmembrane amino acid transporter family protein
Cre03.g203000.t1.3	0.95	0.000442	-
g9211.t1	0.95	9.09e-07	-
Cre03.g149900.t1.3	0.94	0.000606	-
Cre03.g196500.t1.3	0.94	0.000102	-
Cre02.g109650.t1.3	0.94	7.63e-07	BEL1-like homeodomain 10
Cre02.g144800.t1.3	0.94	4.26e-09	N-acetyl-l-glutamate synthase 2
Cre14.g626500.t1.2	0.94	0.000372	Transducin/WD40 repeat-like superfamily protein
g6411.t1	0.94	0.000599	PHD finger family protein
g4577.t1	0.93	7.92e-06	-
Cre16.g649600.t1.2	0.93	0.000556	pumilio 23
Cre17.g721800.t1.2	0.93	0.000583	-
Cre03.g160800.t1.2	0.93	0.000683	Cation efflux family protein
Cre02.g147000.t1.3	0.93	0.000858	-
Cre09.g410850.t1.2	0.92	9.3e-05	nitrate transporter2.5
Cre08.g376850.t1.2	0.92	9.41e-05	-
g1906.t1	0.92	0.000261	NAD(P)-binding Rossmann-fold superfamily protein
Cre17.g732650.t1.2	0.92	0.000147	protein serine/threonine kinases;protein tyrosine kinases;ATP binding;protein kinases
Cre07.g329750.t1.2	0.92	6.16e-07	-
g15616.t1	0.91	1.88e-05	pleiotropic drug resistance 13
Cre12.g506750.t1.3	0.91	4.51e-06	-
Cre08.g360050.t1.3	0.91	1.97e-06	acetyl Co-enzyme a carboxylase biotin carboxylase subunit
Cre16.g667250.t1.2	0.91	3.49e-06	-
Cre02.g095500.t1.3	0.91	7.76e-07	-
Cre03.g177400.t1.3	0.91	9.12e-08	-
Cre16.g695950.t1.2	0.91	1.04e-05	Mitochondrial substrate carrier family protein
Cre10.g457550.t1.2	0.91	0.000691	homolog of yeast autophagy 18 (ATG18) B
g18001.t1	0.91	6.82e-05	-
Cre12.g501600.t1.2	0.91	1.53e-06	Basic-leucine zipper (bZIP) transcription factor family protein
Cre14.g615750.t1.1	0.91	1.35e-05	-
g6342.t1	0.91	0.000715	carotenoid cleavage dioxygenase 7
Cre02.g098950.t1.2	0.9	3.77e-05	syntaxin of plants 71
Cre09.g397450.t1.3	0.9	7.42e-06	-
Cre08.g374050.t1.2	0.9	0.000129	DNA polymerase delta small subunit
g16121.t1	0.9	0.000214	cyclin-dependent kinase-activating kinase assembly factor-related / CDK-activating kinase assembly factor-related
g16880.t1	0.89	2.84e-07	DNAJ heat shock family protein
Cre14.g618500.t1.3	0.89	0.000419	-
Cre01.g013050.t1.3	0.89	8.32e-06	Galactose oxidase/kelch repeat superfamily protein
g9002.t1	0.89	0.000674	co-factor for nitrate, reductase and xanthine dehydrogenase 7
g8910.t1	0.89	8.13e-05	-
Cre13.g585600.t1.3	0.89	7.64e-05	-
Cre17.g729250.t1.3	0.89	0.000194	binding;RNA binding
Cre06.g281700.t1.3	0.89	2.76e-05	-
Cre02.g084250.t1.1	0.88	1.24e-08	Protein phosphatase 2C family protein
g5308.t1	0.88	0.000144	-
Cre09.g410900.t1.2	0.88	0.000547	-
Cre07.g347550.t1.2	0.88	0.000712	P-loop containing nucleoside triphosphate hydrolases superfamily protein
Cre12.g557700.t1.2	0.88	0.000982	glyoxalase 2-4
Cre10.g437900.t1.3	0.88	3.26e-08	Plant protein of unknown function (DUF946)
Cre13.g602500.t1.3	0.87	0.000346	-
Cre12.g493000.t1.2	0.87	0.000478	K+ efflux antiporter 5
Cre03.g193350.t1.1	0.87	2.68e-07	indole-3-butyric acid response 5
Cre08.g377950.t1.2	0.86	1.66e-06	Protein of unknown function (DUF179)
Cre04.g229650.t1.3	0.86	0.000188	ARP protein (REF)
Cre10.g420950.t1.2	0.86	2.44e-05	-
Cre10.g453400.t1.3	0.86	0.000323	mechanosensitive channel of small conductance-like 10
Cre08.g375350.t1.2	0.86	3.82e-05	NAD(P)-binding Rossmann-fold superfamily protein
Cre16.g669850.t1.2	0.86	0.000275	-
Cre06.g260150.t1.2	0.86	3.34e-05	S-adenosyl-L-methionine-dependent methyltransferases superfamily protein
Cre09.g397950.t1.3	0.86	7.62e-07	actin-related protein C3
Cre09.g398050.t1.3	0.86	5.85e-07	-
Cre06.g271050.t1.3	0.86	4.71e-05	uridine-ribohydrolase 1
Cre14.g631000.t1.2	0.85	2.98e-08	-
Cre12.g554000.t1.2	0.85	0.000643	Protein kinase superfamily protein
Cre07.g349800.t1.2	0.85	1.25e-05	-
Cre13.g605850.t1.3	0.85	0.000634	-
Cre01.g033150.t1.2	0.85	1.86e-05	Domain of unknown function (DUF220)
Cre17.g702500.t1.2	0.85	2.83e-06	RNA binding
Cre14.g618050.t1.2	0.85	0.000244	Plastid-lipid associated protein PAP / fibrillin family protein
g1271.t1	0.85	0.000316	-
Cre04.g219742.t1.2	0.85	0.000219	-
g722.t1	0.85	0.000124	Protein kinase superfamily protein
Cre07.g357250.t1.3	0.84	0.000547	-
Cre16.g685000.t1.2	0.84	8.54e-06	plastid transcriptionally active 17
Cre12.g508850.t1.1	0.84	0.000108	dehydroascorbate reductase 1
g11558.t1	0.84	1.51e-06	-
g4359.t1	0.84	0.000455	-
Cre13.g589700.t1.2	0.84	1.46e-06	vacuolar protein sorting-associated protein 20.2
g4534.t1	0.84	2.36e-05	HNH endonuclease
Cre17.g703495.t1.2	0.84	0.000276	-
Cre02.g147600.t1.3	0.84	0.000858	-
g14541.t1	0.83	7.74e-06	-
Cre12.g544900.t1.2	0.83	2.75e-05	ubiquitin-specific protease 6
Cre10.g458750.t1.2	0.83	5.55e-06	-
Cre09.g397400.t1.2	0.83	9.52e-05	NAD(P)-binding Rossmann-fold superfamily protein
g9610.t1	0.83	2.32e-07	alpha/beta-Hydrolases superfamily protein
g1273.t1	0.83	0.000273	ZIP metal ion transporter family
Cre13.g604000.t1.3	0.82	8.26e-06	-
Cre01.g000650.t1.3	0.82	2.39e-05	Copper amine oxidase family protein
Cre10.g464900.t1.1	0.82	1.51e-05	-
Cre16.g682600.t1.3	0.82	7.91e-05	-
Cre13.g592400.t1.2	0.81	0.000215	sphere organelles protein-related
g10103.t1	0.81	0.00058	Carbohydrate-binding-like fold
Cre17.g735700.t1.2	0.81	0.000441	-
Cre16.g649500.t1.3	0.81	0.000938	-
Cre02.g092450.t1.3	0.81	0.000456	-
g9656.t1	0.81	0.000164	-
g6387.t1	0.81	8.43e-06	Pheophorbide a oxygenase family protein with Rieske [2Fe-2S] domain
Cre12.g520400.t1.2	0.81	0.000441	Ribosomal protein L4/L1 family
Cre09.g407300.t1.3	0.81	0.000903	alpha/beta-Hydrolases superfamily protein
Cre03.g157455.t1.2	0.81	0.000328	-
Cre12.g547850.t1.2	0.8	5.82e-05	-
Cre09.g394650.t1.2	0.8	9.97e-05	BolA-like family protein
Cre12.g547700.t1.2	0.8	7.64e-05	tubulin-tyrosine ligases;tubulin-tyrosine ligases
g6677.t1	0.8	1.53e-06	Protein kinase superfamily protein
Cre01.g009350.t1.2	0.8	5.09e-07	porphyromonas-type peptidyl-arginine deiminase family protein
Cre07.g319900.t1.1	0.8	4.29e-05	PNAS-3 related
Cre02.g084350.t1.2	0.8	0.000235	Uncharacterized protein family (UPF0016)
Cre02.g146000.t1.2	0.8	0.000419	-
Cre03.g172600.t1.2	0.79	1.83e-05	zinc ion binding
Cre12.g552750.t1.2	0.79	0.000452	-
Cre14.g613250.t1.3	0.79	0.000599	-
Cre02.g090850.t1.3	0.79	4.85e-05	casein lytic proteinase B3
Cre09.g415600.t1.3	0.79	7.86e-05	Carbohydrate-binding-like fold
Cre14.g620400.t1.2	0.79	0.000604	Signal peptidase subunit
Cre06.g249500.t1.3	0.79	6.16e-07	DNA methyltransferase 2
Cre14.g614250.t1.2	0.78	0.000302	Rab5-interacting family protein
g8566.t1	0.78	1.46e-05	Protein phosphatase 2C family protein
Cre06.g256750.t1.2	0.78	2.99e-06	fatA acyl-ACP thioesterase
Cre02.g115350.t1.2	0.78	9.07e-05	ACT domain repeat 4
g17885.t1	0.78	0.000142	-
Cre17.g700750.t1.2	0.77	3.01e-05	-
Cre10.g450500.t1.2	0.77	1.03e-06	catalytics;carbohydrate kinases;phosphoglucan, water dikinases
Cre07.g321750.t1.1	0.77	6.46e-05	-
Cre07.g355850.t1.2	0.77	5.43e-05	-
Cre13.g605900.t1.3	0.77	0.000479	-
Cre02.g091950.t1.3	0.77	8.6e-07	-
Cre03.g158050.t1.3	0.77	4.09e-06	Protein phosphatase 2C family protein
g15030.t1	0.77	0.000763	elicitor-activated gene 3-1
Cre10.g456800.t1.3	0.77	0.000364	VEFS-Box of polycomb protein
Cre17.g721150.t1.2	0.77	0.000154	-
Cre01.g030150.t1.2	0.77	0.000289	E2F target gene 1
Cre07.g340750.t1.2	0.77	0.000266	small RNA degrading nuclease 2
Cre12.g513450.t1.2	0.77	0.000104	gamma-tubulin
Cre06.g278600.t1.2	0.77	0.000994	-
Cre07.g326500.t1.2	0.77	0.000685	-
g9578.t1	0.77	0.000469	-
g6676.t1	0.77	3.09e-05	MAP kinase 9
Cre07.g336900.t1.3	0.76	1.05e-06	-
Cre02.g102800.t1.2	0.76	0.000349	RNA polymerase Rpb8
Cre13.g607550.t1.2	0.76	0.00022	-
Cre17.g714300.t1.2	0.76	0.000343	-
Cre10.g461900.t1.2	0.76	5.24e-05	NAD(P)-linked oxidoreductase superfamily protein
Cre03.g169900.t1.2	0.75	0.000392	-
g11477.t1	0.75	0.000847	Glutamyl/glutaminyl-tRNA synthetase, class Ic
Cre12.g514400.t1.2	0.75	0.000183	circadian clock associated 1
g16913.t1	0.75	0.000177	-
g10020.t1	0.75	4.73e-05	Copper amine oxidase family protein
Cre09.g404450.t1.2	0.75	1.08e-05	Mitochondrial substrate carrier family protein
Cre17.g726850.t1.2	0.75	2.08e-05	-
Cre06.g271450.t1.3	0.74	0.000621	RNI-like superfamily protein
Cre17.g727600.t1.3	0.74	0.000252	Protein of unknown function (DUF1162)
Cre08.g360400.t1.3	0.74	1.18e-05	ERD (early-responsive to dehydration stress) family protein
Cre01.g005150.t1.1	0.74	4.84e-06	alanine:glyoxylate aminotransferase
Cre10.g461550.t1.2	0.74	0.000191	-
Cre13.g562650.t1.3	0.73	0.000106	-
Cre10.g452650.t1.2	0.73	0.000714	translocase inner membrane subunit 17-2
Cre02.g094250.t1.1	0.73	0.000293	Mitochondrial substrate carrier family protein
Cre12.g504150.t1.2	0.72	7.5e-05	NFU domain protein 5
g8251.t1	0.72	0.000148	-
Cre12.g524300.t1.2	0.72	9.96e-05	Tetratricopeptide repeat (TPR)-like superfamily protein
Cre01.g046650.t1.2	0.72	0.00018	-
Cre03.g184150.t1.2	0.72	0.000161	Acyl-CoA N-acyltransferases (NAT) superfamily protein
Cre08.g383850.t1.3	0.72	0.000332	-
Cre12.g547250.t1.2	0.72	6.44e-05	-
Cre14.g610250.t1.2	0.72	0.000143	-
Cre08.g371550.t1.3	0.72	0.000411	-
Cre05.g239400.t1.3	0.71	2.71e-05	-
g4186.t1	0.71	0.000298	-
g16873.t1	0.71	8.43e-05	-
Cre10.g466500.t1.2	0.7	0.000122	Lactoylglutathione lyase / glyoxalase I family protein
Cre10.g435450.t1.2	0.7	4.15e-05	Plant-specific GATA-type zinc finger transcription factor family protein
Cre02.g082550.t1.2	0.7	2.03e-05	zeaxanthin epoxidase (ZEP) (ABA1)
Cre01.g008550.t1.3	0.69	0.00039	Protein kinase superfamily protein
Cre02.g087600.t1.3	0.69	1.56e-05	SNF2 domain-containing protein / helicase domain-containing protein
Cre12.g543700.t1.3	0.69	8.35e-05	-
Cre10.g451950.t1.2	0.68	8.45e-05	glutamate:glyoxylate aminotransferase
Cre17.g742650.t1.3	0.68	0.000823	-
Cre01.g001400.t1.1	0.68	1.13e-05	metalloendopeptidases;zinc ion binding
Cre17.g702950.t1.2	0.68	0.000262	-
Cre09.g404400.t1.2	0.68	0.000415	SIN3 associated polypeptide P18
g1877.t1	0.68	0.000182	SPT2 chromatin protein
Cre16.g673250.t1.3	0.67	0.000617	squamosa promoter binding protein-like 14
Cre13.g571300.t1.2	0.67	1.68e-05	-
Cre17.g702150.t1.2	0.67	0.000509	Thioredoxin superfamily protein
Cre01.g035650.t1.2	0.67	0.00011	-
Cre06.g293750.t1.2	0.67	0.000401	RNA recognition motif (RRM)-containing protein
Cre08.g380700.t1.2	0.66	0.000439	-
Cre06.g297516.t1.2	0.66	0.000171	-
g17766.t1	0.66	0.000782	-
Cre16.g652750.t1.2	0.66	0.00017	Flavin-binding monooxygenase family protein
g10136.t1	0.65	7.39e-05	autophagy 2
Cre12.g499000.t1.2	0.65	0.000749	-
Cre12.g534700.t1.2	0.65	0.000755	FKBP-like peptidyl-prolyl cis-trans isomerase family protein
Cre03.g196100.t1.2	0.65	0.000962	-
Cre03.g201550.t1.2	0.65	5.91e-05	-
Cre16.g687450.t1.2	0.65	0.000432	K+ efflux antiporter 3
Cre16.g676250.t1.2	0.64	0.000593	-
Cre12.g529950.t1.2	0.64	0.000758	MIF4G domain-containing protein / MA3 domain-containing protein
Cre01.g049350.t1.3	0.64	0.00016	ethylene-dependent gravitropism-deficient and yellow-green-like 2
Cre16.g659250.t1.2	0.64	5.12e-05	cytochrome B5 isoform B
g13783.t1	0.64	0.000575	global transcription factor C
Cre02.g117500.t1.2	0.64	0.000584	hexokinase 3
Cre06.g281300.t1.2	0.64	0.000328	-
Cre17.g735450.t1.3	0.64	9.32e-05	Subtilisin-like serine endopeptidase family protein
Cre17.g733400.t1.2	0.64	0.000939	-
Cre12.g492950.t1.2	0.63	0.000227	ribonucleotide reductase 1
g9635.t1	0.63	7.64e-05	Peroxisomal membrane 22 kDa (Mpv17/PMP22) family protein
Cre06.g294200.t1.3	0.62	0.000288	-
Cre07.g340050.t1.1	0.62	0.000743	GTP-binding family protein
Cre10.g445650.t1.2	0.61	0.000398	Structural maintenance of chromosomes (SMC) family protein
Cre05.g242600.t1.2	0.61	0.000661	GATA transcription factor 26
Cre16.g656600.t1.2	0.61	0.000273	thioredoxin Y2
Cre06.g250450.t1.2	0.6	0.000278	Sodium Bile acid symporter family
Cre16.g650050.t1.2	0.6	0.000953	Rhodanese/Cell cycle control phosphatase superfamily protein
Cre06.g286550.t1.2	0.6	0.000126	-
Cre08.g374250.t1.3	0.6	0.000678	-
Cre16.g676450.t1.2	0.59	0.000413	-
Cre03.g171950.t1.3	0.59	0.000671	phosphoenolpyruvate carboxylase 4
Cre07.g339700.t1.2	0.58	0.000289	non-intrinsic ABC protein 7
Cre09.g402500.t1.2	0.58	0.000602	vacuolar proton ATPase A2
Cre07.g314200.t1.3	0.57	0.000552	-
Cre04.g225400.t1.2	0.56	0.000678	-

## Sheet: IHg-10-8-down
Gene ID	log2FC (EdgeR)	FDR (EdgeR)	Description (Phytozome V9.0)
g12152.t1	-3.79	7.9e-08	-
Cre13.g567400.t1.3	-2.8	4.95e-28	-
g4853.t1	-2.77	0.000478	-
Cre02.g144600.t1.2	-2.56	6.23e-08	phosphate transporter 2;1
Cre10.g448550.t1.3	-2.53	3.36e-17	-
Cre03.g205500.t1.3	-2.52	7.53e-16	-
g9976.t1	-2.49	8.22e-08	-
Cre17.g696950.t1.3	-2.45	5.97e-16	Protein kinase superfamily protein
Cre08.g358700.t1.2	-2.42	1.36e-15	-
g8002.t1	-2.4	8.23e-09	Glycosyl hydrolase superfamily protein
Cre11.g483000.t1.2	-2.36	3.84e-15	Protein kinase superfamily protein
Cre02.g074800.t1.3	-2.31	0	-
Cre06.g285600.t1.2	-2.3	1.45e-05	RWP-RK domain-containing protein
Cre16.g679850.t1.3	-2.27	3.98e-12	-
Cre14.g631300.t1.2	-2.27	2.66e-14	-
Cre13.g567200.t1.3	-2.27	2.37e-23	Protein kinase superfamily protein
Cre06.g288908.t1.2	-2.22	4.6e-10	AGC kinase 1.5
Cre14.g623125.t1.1	-2.21	3.31e-13	-
g4425.t1	-2.2	1.04e-10	-
Cre16.g694700.t1.2	-2.19	4.62e-16	-
g1268.t1	-2.18	7.06e-49	Protein kinase superfamily protein with octicosapeptide/Phox/Bem1p domain
Cre16.g648150.t1.3	-2.18	2.18e-22	-
Cre17.g727800.t1.3	-2.17	0	-
g8540.t1	-2.16	0.000611	-
Cre16.g661200.t1.2	-2.15	1.99e-26	-
Cre14.g633789.t1.2	-2.12	9.58e-32	myb domain protein 118
g15069.t1	-2.12	0	-
g13247.t1	-2.09	5.72e-10	-
Cre02.g108500.t1.3	-2.08	6.66e-17	-
Cre06.g305100.t1.3	-2.08	1.55e-16	-
Cre10.g431250.t1.3	-2.08	3.31e-23	-
g9974.t1	-2.07	1.73e-06	PB1 domain-containing protein tyrosine kinase
Cre12.g540300.t1.2	-2.05	0	-
Cre17.g705450.t1.2	-2.04	3.48e-11	U-box domain-containing protein kinase family protein
g4881.t1	-2.02	1.74e-35	-
Cre10.g463750.t1.3	-2.02	2.96e-12	-
Cre12.g534050.t1.2	-2.01	5e-27	-
Cre14.g631400.t1.3	-2	4.96e-23	-
Cre09.g389050.t1.3	-1.96	2.26e-26	-
Cre07.g326700.t1.3	-1.94	1.19e-11	-
Cre02.g117179.t1.2	-1.93	2.94e-23	-
g7555.t1	-1.93	1.17e-05	phosphate transporter 2;1
g18130.t1	-1.92	1.38e-34	Protein kinase superfamily protein
g16833.t1	-1.92	5.17e-29	ataurora3
Cre09.g393850.t1.3	-1.91	8.58e-11	Protein kinase family protein
g8874.t1	-1.91	4.83e-13	-
Cre06.g304876.t1.3	-1.9	3.83e-09	-
Cre10.g466600.t1.3	-1.9	8.87e-18	-
Cre12.g490800.t1.3	-1.88	4.18e-17	Mitogen activated protein kinase kinase kinase-related
Cre01.g042700.t1.2	-1.88	1.42e-25	-
g2740.t1	-1.88	7e-29	Protein kinase superfamily protein with octicosapeptide/Phox/Bem1p domain
g3969.t1	-1.87	6.38e-08	-
Cre03.g180450.t1.2	-1.86	0	-
Cre14.g616450.t1.3	-1.86	2.32e-14	-
g11604.t1	-1.86	6.31e-29	-
Cre03.g157950.t1.3	-1.84	1.29e-10	Tetratricopeptide repeat (TPR)-like superfamily protein
Cre10.g448150.t1.3	-1.83	2.75e-15	-
Cre06.g260550.t1.3	-1.83	9.24e-18	-
Cre17.g710700.t1.2	-1.83	9.49e-26	-
Cre16.g673050.t1.3	-1.81	2.84e-19	-
Cre08.g366874.t1.2	-1.81	1.66e-10	-
Cre13.g605550.t1.3	-1.81	1.08e-09	-
Cre07.g351825.t1.3	-1.8	9.46e-24	Protein kinase superfamily protein with octicosapeptide/Phox/Bem1p domain
g5241.t1	-1.8	1.49e-09	-
g2937.t1	-1.79	1.68e-19	tubulin-tyrosine ligases;tubulin-tyrosine ligases
Cre06.g263200.t1.1	-1.79	0	-
g8380.t1	-1.79	9.64e-17	-
g742.t1	-1.78	1.88e-13	Protein kinase superfamily protein
Cre16.g686300.t1.2	-1.78	2.44e-17	-
Cre01.g044300.t1.2	-1.76	2.44e-10	-
g1918.t1	-1.75	9.18e-24	-
Cre12.g488173.t1.2	-1.75	3.66e-16	-
g15155.t1	-1.74	3.35e-09	-
Cre08.g366800.t1.3	-1.74	0	-
Cre06.g282350.t1.3	-1.74	2.6e-09	-
g2877.t1	-1.73	1.53e-18	Protein kinase superfamily protein
Cre13.g607150.t1.3	-1.72	2.73e-10	-
g11754.t1	-1.72	1.11e-18	-
Cre09.g404050.t1.3	-1.71	9.1e-14	Protein kinase superfamily protein
Cre04.g227950.t1.3	-1.71	2.12e-25	-
Cre04.g220800.t1.2	-1.71	1.06e-18	-
Cre14.g608550.t1.2	-1.7	4.65e-08	-
g28.t1	-1.7	1.36e-06	-
Cre06.g305251.t1.2	-1.7	3.49e-17	WD-40 repeat family protein / small nuclear ribonucleoprotein Prp4p-related
g17895.t1	-1.7	1.45e-25	Outer arm dynein light chain 1 protein
g4395.t1	-1.7	1.79e-32	-
Cre16.g647500.t1.3	-1.7	4.65e-14	Insulinase (Peptidase family M16) protein
Cre07.g352500.t1.3	-1.7	2.55e-21	-
Cre13.g590905.t1.2	-1.69	4.84e-19	-
Cre08.g374200.t1.3	-1.69	9.91e-28	Protein kinase superfamily protein
g6373.t1	-1.69	9.68e-18	ataurora3
Cre06.g288900.t1.3	-1.69	1.02e-10	-
g18117.t1	-1.68	3.36e-07	-
Cre08.g364550.t1.3	-1.68	0	ubiquitin-protein ligase 1
Cre17.g739900.t1.2	-1.68	3.75e-16	P-loop containing nucleoside triphosphate hydrolases superfamily protein
g6367.t1	-1.68	0.000631	tetratricopeptide repeat (TPR)-containing protein
Cre01.g043800.t1.2	-1.67	0	-
Cre14.g610400.t1.2	-1.67	1.68e-08	-
g683.t1	-1.67	1.99e-07	protein kinase family protein / protein phosphatase 2C ( PP2C) family protein
Cre09.g410150.t1.3	-1.67	0	-
Cre04.g223550.t1.3	-1.67	1.01e-13	-
Cre13.g605600.t1.3	-1.67	1.79e-05	-
Cre02.g095300.t1.3	-1.66	2.24e-21	Protein kinase superfamily protein
Cre07.g322850.t1.3	-1.66	1.29e-10	-
Cre07.g314500.t1.3	-1.66	3.25e-21	Protein kinase superfamily protein with octicosapeptide/Phox/Bem1p domain
Cre13.g603550.t1.2	-1.65	0	-
Cre01.g049300.t1.3	-1.65	0	-
g9865.t1	-1.65	4.03e-08	-
Cre09.g413450.t1.3	-1.65	3.2e-05	-
Cre02.g109100.t1.3	-1.65	0	-
Cre02.g147450.t1.2	-1.65	1.64e-13	Sodium Bile acid symporter family
Cre11.g479550.t1.3	-1.64	1.77e-21	-
Cre12.g542900.t1.3	-1.64	2.61e-15	PB1 domain-containing protein tyrosine kinase
Cre04.g224650.t1.2	-1.64	0	importin alpha isoform 2
Cre13.g570500.t1.3	-1.64	2.75e-18	-
Cre10.g458224.t1.2	-1.63	1.38e-06	-
g5269.t1	-1.63	3.14e-06	-
Cre01.g008200.t1.3	-1.62	4.68e-09	-
Cre12.g508650.t1.3	-1.62	3.15e-15	-
g11289.t1	-1.62	5.94e-19	-
g5309.t1	-1.62	3.09e-22	Transducin/WD40 repeat-like superfamily protein
Cre17.g709900.t1.3	-1.61	1.82e-14	Protein kinase superfamily protein
Cre12.g555800.t1.2	-1.61	8.57e-14	Leucine-rich repeat transmembrane protein kinase
Cre12.g543000.t1.3	-1.61	8.95e-27	-
g6368.t1	-1.6	4.2e-17	-
Cre13.g591600.t1.3	-1.6	9.63e-08	-
g1886.t1	-1.6	7.41e-05	tubulin folding cofactor E / Pfifferling (PFI)
Cre03.g205450.t1.3	-1.6	2.19e-16	-
Cre13.g574300.t1.2	-1.59	7.76e-22	Protein kinase superfamily protein
Cre03.g156850.t1.3	-1.58	6.76e-17	-
Cre06.g254850.t1.3	-1.58	6e-24	-
g4479.t1	-1.57	6.97e-23	-
Cre08.g362600.t1.2	-1.57	5.18e-10	-
Cre05.g236700.t1.3	-1.57	3.14e-16	-
Cre06.g303400.t1.1	-1.57	0	-
Cre16.g661300.t1.3	-1.57	0	-
Cre07.g343850.t1.2	-1.56	0	ARM repeat superfamily protein
Cre11.g475600.t1.2	-1.56	0	-
g4477.t1	-1.56	0	-
Cre01.g001200.t1.3	-1.56	1.77e-20	Protein kinase superfamily protein with octicosapeptide/Phox/Bem1p domain
Cre03.g149550.t1.3	-1.55	1.11e-21	-
Cre15.g640150.t1.3	-1.55	4.87e-21	-
Cre08.g360450.t1.3	-1.55	0	-
Cre12.g489500.t1.3	-1.55	7.24e-18	-
Cre04.g220850.t1.2	-1.55	0.00058	ABC-2 type transporter family protein
Cre02.g111016.t1.2	-1.55	2.28e-09	MAP kinase 9
g11541.t1	-1.55	0	-
Cre02.g104450.t1.3	-1.54	3.16e-17	U-box domain-containing protein kinase family protein
g4449.t1	-1.54	1.1e-21	-
g949.t1	-1.54	2.85e-12	-
Cre02.g143150.t1.3	-1.53	9.13e-19	-
Cre07.g355950.t1.2	-1.53	1.1e-09	-
g16942.t1	-1.53	0	-
g12041.t1	-1.53	3.45e-21	-
Cre14.g612400.t1.3	-1.53	4.16e-10	-
Cre01.g001650.t1.2	-1.53	1.16e-07	Ankyrin repeat family protein
g1119.t1	-1.52	2.2e-13	-
g10497.t1	-1.52	5.01e-13	RNI-like superfamily protein
Cre04.g228300.t1.3	-1.52	7.01e-12	ataurora3
Cre11.g480600.t1.2	-1.52	4.56e-15	-
Cre02.g143400.t1.1	-1.51	5.32e-16	-
g4408.t1	-1.51	1.26e-21	-
Cre09.g403650.t1.3	-1.51	0	ataurora3
Cre01.g013900.t1.3	-1.51	0	-
Cre12.g487000.t1.3	-1.51	5.07e-05	-
Cre14.g616700.t1.1	-1.51	0	-
Cre13.g563475.t1.2	-1.5	9.78e-05	-
Cre06.g308000.t1.2	-1.5	2.25e-10	-
Cre08.g364600.t1.2	-1.5	2.01e-17	-
Cre03.g159078.t1.2	-1.5	2e-19	-
g9856.t1	-1.5	3.27e-12	-
Cre17.g702600.t1.3	-1.5	0.000268	Protein kinase superfamily protein with octicosapeptide/Phox/Bem1p domain
g11489.t1	-1.5	2.51e-10	ARM-repeat/Tetratricopeptide repeat (TPR)-like protein
Cre01.g011550.t1.3	-1.5	1.56e-09	-
Cre02.g116700.t1.2	-1.49	4.83e-20	Protein kinase superfamily protein
Cre02.g090050.t1.3	-1.49	0	-
g4397.t1	-1.49	1.11e-20	Calcium-binding EF-hand family protein
g2487.t1	-1.49	2.27e-06	-
Cre08.g367950.t1.3	-1.49	1.98e-19	-
g9144.t1	-1.49	1.49e-06	-
Cre02.g110050.t1.3	-1.49	8.22e-17	Transducin/WD40 repeat-like superfamily protein
g11587.t1	-1.49	3.69e-15	-
Cre03.g159350.t1.3	-1.49	2.84e-18	Transducin/WD40 repeat-like superfamily protein
Cre09.g397850.t1.2	-1.49	0	-
Cre06.g298550.t1.3	-1.48	6.83e-19	flavin-dependent monooxygenase 1
g17581.t1	-1.48	1.12e-17	-
Cre02.g085100.t1.2	-1.48	4e-15	-
g10241.t1	-1.48	3.21e-18	-
Cre01.g043550.t1.2	-1.47	5.33e-18	squamosa promoter binding protein-like 10
Cre10.g439750.t1.2	-1.47	0	RNI-like superfamily protein
g14744.t1	-1.47	0	Transducin family protein / WD-40 repeat family protein
g2908.t1	-1.47	1.89e-14	RNI-like superfamily protein
Cre01.g037100.t1.1	-1.46	5.84e-13	Calcium-dependent protein kinase (CDPK) family protein
g2855.t1	-1.46	2.59e-11	Transducin/WD40 repeat-like superfamily protein
Cre02.g087050.t1.3	-1.46	0.000141	-
Cre17.g735750.t1.2	-1.46	3.99e-16	-
g9693.t1	-1.46	1.66e-13	ACT-like protein tyrosine kinase family protein
g3591.t1	-1.46	8.53e-05	-
Cre06.g293800.t1.3	-1.45	4.14e-14	-
Cre07.g354850.t1.2	-1.45	1.13e-12	-
Cre16.g655750.t1.2	-1.45	0	-
g2953.t1	-1.45	9.17e-14	Polynucleotidyl transferase, ribonuclease H fold protein with HRDC domain
Cre08.g358750.t1.3	-1.44	0	-
g10045.t1	-1.44	0.000216	-
Cre01.g041500.t1.1	-1.44	3.95e-17	-
Cre16.g665850.t1.3	-1.44	0	-
g4971.t1	-1.44	6.61e-20	-
Cre14.g624450.t1.3	-1.44	0	-
Cre06.g304050.t1.3	-1.43	4.32e-11	Protein kinase superfamily protein
Cre16.g680950.t1.3	-1.43	0	-
Cre14.g617750.t1.3	-1.43	2.39e-16	-
g1551.t1	-1.43	0	receptor like protein 9
Cre02.g141700.t1.3	-1.43	1.01e-15	-
Cre16.g696050.t1.3	-1.43	0	-
Cre11.g475300.t1.3	-1.43	1.51e-13	-
Cre12.g495000.t1.3	-1.43	0	-
g7283.t1	-1.43	4.76e-13	-
Cre10.g456550.t1.3	-1.43	0.000615	-
Cre12.g540050.t1.2	-1.43	0	-
Cre05.g234700.t1.3	-1.42	0	Pyruvate kinase family protein
Cre16.g654900.t1.3	-1.42	3.71e-15	PAS domain-containing protein tyrosine kinase family protein
Cre03.g167300.t1.2	-1.42	5.18e-10	-
Cre09.g400800.t1.2	-1.42	1.35e-19	Protein kinase family protein
Cre07.g326600.t1.2	-1.42	0.000989	PDI-like 2-2
g15673.t1	-1.42	7.86e-09	-
Cre06.g260500.t1.3	-1.42	2.13e-17	-
Cre17.g704250.t1.2	-1.41	2.66e-14	-
g4496.t1	-1.41	2.49e-13	-
Cre07.g343650.t1.3	-1.41	5.84e-13	-
g16143.t1	-1.41	2.27e-18	-
Cre02.g143861.t1.2	-1.41	2.98e-07	-
g15045.t1	-1.41	7.1e-07	-
Cre07.g313850.t1.2	-1.41	1.96e-11	Transducin/WD40 repeat-like superfamily protein
Cre06.g300250.t1.3	-1.41	6.24e-15	tubulin-tyrosine ligases;tubulin-tyrosine ligases
g13961.t1	-1.41	0	-
Cre17.g706700.t1.3	-1.41	9.33e-13	Galactose oxidase/kelch repeat superfamily protein
Cre02.g141950.t1.3	-1.4	0	Sec14p-like phosphatidylinositol transfer family protein
Cre10.g427750.t1.2	-1.4	5.37e-19	P-loop containing nucleoside triphosphate hydrolases superfamily protein
g3008.t1	-1.4	0	-
Cre08.g358850.t1.2	-1.4	0	-
Cre12.g546500.t1.2	-1.4	0	Cytochrome b561/ferric reductase transmembrane with DOMON related domain
g11510.t1	-1.39	0	-
Cre15.g637750.t1.3	-1.39	8.81e-05	-
g9879.t1	-1.39	1.6e-10	RNI-like superfamily protein
Cre03.g162900.t1.3	-1.39	9.34e-19	-
Cre04.g211650.t1.2	-1.39	0	-
Cre17.g710000.t1.3	-1.39	1.54e-09	Protein kinase superfamily protein with octicosapeptide/Phox/Bem1p domain
Cre04.g222000.t1.3	-1.39	0	periodic tryptophan protein 2
Cre02.g112800.t1.3	-1.39	1.1e-09	Ankyrin repeat family protein
Cre16.g665450.t1.3	-1.39	0	-
Cre01.g052150.t1.1	-1.38	0	-
Cre13.g567500.t1.3	-1.38	9.55e-09	-
Cre03.g200950.t1.2	-1.38	0	-
Cre05.g241700.t1.3	-1.38	0	-
Cre02.g098050.t1.2	-1.38	0.000636	acyl-CoA sterol acyl transferase 1
Cre02.g079450.t1.3	-1.38	9.17e-07	-
Cre01.g019900.t1.2	-1.38	0	-
g1885.t1	-1.37	1.54e-11	-
Cre14.g617700.t1.3	-1.37	5.02e-18	-
Cre16.g663000.t1.2	-1.37	2.58e-07	-
Cre02.g081950.t1.3	-1.37	0	Protein kinase superfamily protein
g4545.t1	-1.37	6.05e-06	Transducin/WD40 repeat-like superfamily protein
Cre06.g308200.t1.3	-1.37	0	-
g3329.t1	-1.37	0.000464	-
Cre02.g073500.t1.3	-1.37	0	-
Cre08.g369850.t1.3	-1.37	9.44e-11	multidrug resistance-associated protein 13
Cre13.g576850.t1.2	-1.37	0	-
Cre09.g403800.t1.2	-1.37	2.08e-06	-
Cre06.g289050.t1.2	-1.37	0	-
g1051.t1	-1.37	0	-
Cre05.g246150.t1.3	-1.37	3.57e-15	-
Cre04.g218200.t1.3	-1.37	1.21e-07	-
Cre13.g585000.t1.2	-1.37	0	-
Cre13.g589350.t1.2	-1.36	1.64e-13	-
Cre10.g420800.t1.3	-1.36	0	-
Cre17.g718750.t1.2	-1.36	1.1e-13	Calcium-binding EF hand family protein
Cre01.g031350.t1.2	-1.36	0.00023	-
Cre09.g401550.t1.3	-1.36	9.42e-20	-
Cre13.g587400.t1.3	-1.36	6.61e-11	-
Cre08.g374700.t1.3	-1.36	2.84e-09	-
Cre02.g147250.t1.3	-1.36	2.47e-09	-
Cre12.g531500.t1.2	-1.36	4.54e-11	Outer arm dynein light chain 1 protein
Cre12.g488600.t1.3	-1.36	2.49e-16	-
Cre13.g585400.t1.3	-1.36	2.12e-05	glutamate receptor 3.4
Cre03.g173100.t1.2	-1.35	8.1e-06	-
Cre06.g290200.t1.2	-1.35	9e-08	-
Cre02.g143500.t1.1	-1.35	1.14e-10	-
g207.t1	-1.35	0	CCCH-type zinc finger protein with ARM repeat domain
Cre12.g505250.t1.2	-1.35	0	calcium-dependent protein kinase 24
Cre12.g557500.t1.3	-1.35	1.27e-14	-
Cre13.g589750.t1.3	-1.35	4.08e-11	-
g10036.t1	-1.35	4.84e-10	tubulin-tyrosine ligases;tubulin-tyrosine ligases
Cre02.g143858.t1.2	-1.35	1.21e-05	-
g4404.t1	-1.34	9.75e-08	-
Cre13.g583350.t1.3	-1.34	1.59e-17	-
Cre17.g729850.t1.2	-1.34	0	Histone H3 K4-specific methyltransferase SET7/9 family protein
Cre12.g501750.t1.3	-1.34	8.02e-08	-
Cre12.g496250.t1.3	-1.34	2.55e-13	-
Cre01.g003750.t1.3	-1.34	2.08e-13	gated outwardly-rectifying K+ channel
Cre17.g703800.t1.3	-1.34	0.00041	solute:sodium symporters;urea transmembrane transporters
Cre12.g538050.t1.2	-1.34	9.05e-14	-
Cre01.g017100.t1.3	-1.34	2.25e-17	Esterase/lipase/thioesterase family protein
Cre12.g486700.t1.2	-1.34	0	-
Cre10.g462350.t1.3	-1.33	0	protein tyrosine kinase family protein
g16422.t1	-1.33	1.93e-08	squamosa promoter binding protein-like 9
g17926.t1	-1.33	1.26e-06	Leucine-rich receptor-like protein kinase family protein
Cre10.g423600.t1.3	-1.33	3.73e-06	WD-40 repeat family protein
g5261.t1	-1.33	0	hydroxyproline-rich glycoprotein family protein
Cre10.g421950.t1.2	-1.33	0	aminopeptidases
Cre06.g291500.t1.2	-1.33	0	RWP-RK domain-containing protein
g2728.t1	-1.33	3.48e-06	-
Cre06.g291450.t1.2	-1.33	1.67e-15	-
Cre14.g616550.t1.3	-1.33	0	-
Cre02.g098600.t1.3	-1.33	0	Protein kinase superfamily protein
g11545.t1	-1.33	9.46e-12	wall associated kinase 3
Cre16.g658900.t1.3	-1.32	0	-
Cre03.g153950.t1.3	-1.32	5.3e-08	-
Cre01.g005400.t1.3	-1.32	0.000325	NAD(P)-binding Rossmann-fold superfamily protein
g1846.t1	-1.32	2.08e-12	-
g4187.t1	-1.32	6.07e-08	-
Cre02.g089000.t1.3	-1.32	0.000755	-
Cre07.g321150.t1.3	-1.32	8.58e-10	-
Cre17.g737800.t1.2	-1.32	0	-
Cre04.g227900.t1.2	-1.32	0	WD-40 repeat family protein / small nuclear ribonucleoprotein Prp4p-related
Cre17.g723450.t1.3	-1.32	1.81e-09	Transducin family protein / WD-40 repeat family protein
Cre07.g348650.t1.2	-1.32	0	-
Cre17.g730550.t1.2	-1.32	2.77e-06	glycosyl hydrolase 9C3
Cre12.g484250.t1.3	-1.31	3.67e-09	-
g14909.t1	-1.31	1.3e-05	-
Cre03.g171800.t1.2	-1.31	5.36e-13	-
Cre02.g084450.t1.2	-1.31	3.55e-14	2-oxoglutarate (2OG) and Fe(II)-dependent oxygenase superfamily protein
Cre05.g233500.t1.2	-1.31	9.06e-17	squamosa promoter binding protein-like 9
Cre02.g143350.t1.3	-1.31	0	-
Cre13.g580950.t1.3	-1.31	3.55e-14	-
Cre02.g116400.t1.1	-1.31	0	Ankyrin repeat family protein
Cre03.g195150.t1.3	-1.31	1.55e-12	-
Cre02.g074720.t1.3	-1.31	3.93e-06	-
g18112.t1	-1.31	3.72e-15	-
Cre01.g025400.t1.2	-1.31	1.09e-11	-
g18050.t1	-1.31	1.64e-14	ankyrin repeat family protein
g9593.t1	-1.31	1.79e-13	-
Cre05.g247200.t1.2	-1.31	2.93e-10	-
g1865.t1	-1.31	0	-
Cre11.g467950.t1.3	-1.3	0	-
g3970.t1	-1.3	0	Leucine-rich repeat (LRR) family protein
Cre08.g372200.t1.2	-1.3	5.38e-06	-
Cre10.g456600.t1.2	-1.3	4.63e-14	-
Cre06.g298750.t1.2	-1.3	4.74e-16	Transmembrane amino acid transporter family protein
Cre03.g175550.t1.3	-1.3	1.61e-14	-
Cre09.g405250.t1.2	-1.3	1.27e-14	-
Cre02.g145900.t1.2	-1.3	5.14e-05	PLAC8 family protein
Cre12.g552050.t1.3	-1.3	2.91e-09	-
Cre12.g553900.t1.3	-1.3	0	potassium transport 2/3
Cre07.g326900.t1.2	-1.29	1.18e-13	-
g1614.t1	-1.29	1.12e-07	-
Cre14.g628200.t1.3	-1.29	0	Protein kinase superfamily protein
Cre12.g518550.t1.1	-1.29	1.42e-12	-
Cre17.g714700.t1.3	-1.29	1.25e-08	-
g17878.t1	-1.29	0	Protein kinase superfamily protein with octicosapeptide/Phox/Bem1p domain
Cre17.g733300.t1.3	-1.29	0	NPK1-related protein kinase 2
Cre03.g172750.t1.3	-1.29	9.31e-13	ubiquitin-specific protease 16
Cre07.g351900.t1.3	-1.29	2.26e-13	protein tyrosine kinase family protein
g12880.t1	-1.29	3.55e-14	-
g15617.t1	-1.29	3.92e-10	-
Cre03.g150450.t1.2	-1.28	1.04e-11	-
g12771.t1	-1.28	7.42e-08	-
Cre02.g141800.t1.2	-1.28	2.74e-12	ataurora3
g2891.t1	-1.28	1.16e-07	-
Cre10.g456554.t1.2	-1.28	7.1e-09	-
Cre01.g051250.t1.2	-1.28	0	calmodulin 1
Cre17.g728650.t1.3	-1.28	0	transducin family protein / WD-40 repeat family protein
Cre10.g421900.t1.3	-1.28	1.45e-08	-
g87.t1	-1.28	4.56e-11	-
Cre06.g285900.t1.3	-1.28	0	RNI-like superfamily protein
g96.t1	-1.28	1.4e-07	-
Cre16.g664500.t1.2	-1.28	0	ADP-ribosylation factor A1B
Cre07.g346050.t1.2	-1.28	2.5e-16	dicarboxylate diiron protein, putative (Crd1)
Cre16.g658782.t1.2	-1.28	0.00033	-
Cre10.g452850.t1.3	-1.28	4.24e-11	-
Cre03.g177650.t1.2	-1.28	5.24e-11	-
Cre09.g413400.t1.3	-1.27	1.28e-12	Protein kinase superfamily protein with octicosapeptide/Phox/Bem1p domain
Cre03.g200700.t1.2	-1.27	5.72e-14	-
Cre13.g570200.t1.3	-1.27	6.17e-11	-
Cre06.g258363.t1.2	-1.27	3.04e-07	Leucine-rich repeat (LRR) family protein
Cre03.g174250.t1.2	-1.27	7.76e-13	U2 small nuclear ribonucleoprotein A
g9095.t1	-1.27	1.38e-10	-
g18107.t1	-1.27	7.31e-13	-
Cre16.g660900.t1.2	-1.27	4.52e-07	P-loop containing nucleoside triphosphate hydrolases superfamily protein
Cre07.g328350.t1.2	-1.27	6.43e-08	phosphatidyl inositol monophosphate 5 kinase
Cre07.g322600.t1.3	-1.27	2.49e-07	-
Cre01.g044900.t1.2	-1.27	0	-
Cre01.g033500.t1.2	-1.27	2.2e-15	-
Cre13.g562250.t1.3	-1.27	0	-
Cre01.g050650.t1.2	-1.27	3.07e-16	-
Cre01.g031450.t1.2	-1.26	5.15e-07	-
g13516.t1	-1.26	9.69e-05	-
Cre03.g158400.t1.2	-1.26	3.87e-11	-
Cre09.g411600.t1.3	-1.26	2.47e-10	myb domain protein 3r-4
Cre16.g671200.t1.3	-1.26	3.77e-10	-
Cre01.g004157.t1.2	-1.26	5.45e-05	-
Cre12.g486200.t1.3	-1.26	0	-
Cre12.g502700.t1.2	-1.26	4.1e-11	-
g5479.t1	-1.25	8.18e-09	ankyrin repeat family protein
Cre01.g008700.t1.2	-1.25	1.75e-07	-
g1280.t1	-1.25	0	genomes uncoupled 1
g15386.t1	-1.25	4.49e-08	-
Cre15.g635100.t1.2	-1.25	0.000404	CCT motif family protein
g6235.t1	-1.25	3.48e-10	-
Cre13.g567550.t1.3	-1.25	1.4e-11	NIMA (never in mitosis, gene A)-related 6
Cre16.g674550.t1.3	-1.25	2.07e-13	-
Cre03.g195300.t1.2	-1.25	0	-
Cre07.g330400.t1.3	-1.25	0	K+ transporter 5
Cre10.g432050.t1.2	-1.24	1.27e-14	-
Cre08.g361200.t1.2	-1.24	5.67e-13	-
Cre07.g317950.t1.3	-1.24	2.07e-13	-
Cre12.g548500.t1.2	-1.24	0	-
Cre06.g293900.t1.3	-1.24	1.42e-10	-
Cre16.g652000.t1.3	-1.24	1.1e-06	-
Cre03.g183750.t1.3	-1.24	1.36e-07	-
Cre03.g170900.t1.3	-1.24	1.23e-09	-
Cre09.g411350.t1.3	-1.24	6.68e-10	-
Cre17.g704300.t1.3	-1.24	2.38e-08	-
Cre12.g545850.t1.2	-1.24	2.6e-05	mitochondrial HSO70 2
g8400.t1	-1.24	0	Protein phosphatase 2C family protein
g14584.t1	-1.24	2.02e-10	Leucine-rich repeat (LRR) family protein
Cre07.g347050.t1.2	-1.24	1.22e-07	calcium-dependent protein kinase 19
Cre14.g611100.t1.2	-1.24	6.65e-11	-
Cre14.g624950.t1.3	-1.24	2.19e-10	-
Cre06.g297800.t1.2	-1.23	2.44e-10	-
g8387.t1	-1.23	2.8e-12	Seven transmembrane MLO family protein
Cre03.g181950.t1.3	-1.23	1.27e-14	-
Cre01.g029400.t1.2	-1.23	4.84e-10	-
Cre10.g466650.t1.2	-1.23	1.27e-14	calcium-dependent protein kinase 20
Cre06.g294100.t1.2	-1.23	4.44e-14	-
Cre12.g529850.t1.3	-1.23	2.64e-11	-
g9720.t1	-1.23	1.49e-10	-
Cre02.g085000.t1.3	-1.23	1.87e-08	MOS4-associated complex 3B
g2920.t1	-1.23	9.77e-07	Galactose oxidase/kelch repeat superfamily protein
Cre01.g012850.t1.2	-1.22	1.13e-10	gated outwardly-rectifying K+ channel
Cre17.g732150.t1.2	-1.22	0	-
Cre02.g112100.t1.1	-1.22	0	-
g11512.t1	-1.22	1.3e-13	-
Cre05.g245600.t1.2	-1.22	0	TRAF-like family protein
g9449.t1	-1.22	1.03e-05	-
g2636.t1	-1.22	2.23e-15	-
Cre02.g141350.t1.2	-1.22	0	-
Cre05.g238550.t1.3	-1.22	6.19e-09	-
Cre01.g022150.t1.1	-1.22	0	-
g9007.t1	-1.22	2.64e-10	Transducin/WD40 repeat-like superfamily protein
Cre16.g694950.t1.3	-1.22	3.42e-07	Protein kinase superfamily protein
Cre14.g612700.t1.2	-1.22	2.94e-13	Galactose oxidase/kelch repeat superfamily protein
Cre07.g353250.t1.2	-1.22	4.35e-06	-
Cre06.g275950.t1.3	-1.22	9.08e-11	-
g9826.t1	-1.22	2.45e-14	ataurora3
Cre17.g741400.t1.3	-1.22	2.11e-08	-
Cre09.g389150.t1.2	-1.21	0	-
g17904.t1	-1.21	7.28e-05	-
g2971.t1	-1.21	9.21e-13	-
Cre14.g628850.t1.3	-1.21	1.88e-07	-
g8377.t1	-1.21	0	-
Cre01.g020650.t1.3	-1.21	1.11e-12	-
Cre14.g617250.t1.2	-1.21	3.52e-13	-
Cre11.g482200.t1.2	-1.21	1.14e-12	-
g13482.t1	-1.21	4.69e-08	Tetratricopeptide repeat (TPR)-like superfamily protein
Cre16.g652400.t1.2	-1.21	6.17e-11	-
Cre08.g380350.t1.2	-1.21	2.48e-06	ubiquitin-specific protease 17
Cre17.g709800.t1.2	-1.21	4.36e-12	-
Cre07.g327250.t1.3	-1.21	0	-
Cre12.g518000.t1.3	-1.21	1.06e-09	Albino or Glassy Yellow 1
Cre12.g497000.t1.2	-1.21	4.85e-13	protein phosphatase 2A subunit A3
Cre13.g562800.t1.3	-1.21	1.42e-06	pleiotropic regulatory locus 1
g2004.t1	-1.21	3.38e-08	PAS domain-containing protein tyrosine kinase family protein
Cre13.g606100.t1.3	-1.21	1.02e-09	-
Cre13.g607750.t1.2	-1.21	9.07e-13	-
Cre09.g396550.t1.2	-1.21	1.4e-12	-
Cre13.g586500.t1.2	-1.21	1e-13	phragmoplast orienting kinesin 2
Cre01.g024500.t1.3	-1.21	2.33e-09	-
Cre11.g468100.t1.2	-1.21	4.44e-06	-
Cre12.g509800.t1.2	-1.21	1.37e-07	-
Cre01.g015850.t1.1	-1.2	1.79e-13	-
Cre10.g442700.t1.2	-1.2	9.27e-10	P-loop containing nucleoside triphosphate hydrolases superfamily protein
g7565.t1	-1.2	1.27e-14	-
Cre01.g005450.t1.2	-1.2	1.43e-12	Phosphatidylinositol-4-phosphate 5-kinase family protein
g13819.t1	-1.2	1.27e-14	-
Cre17.g727750.t1.3	-1.2	3.55e-14	meristematic receptor-like kinase
Cre09.g395500.t1.2	-1.2	3.26e-07	-
Cre12.g497450.t1.2	-1.2	1.05e-09	plant intracellular ras group-related LRR 9
Cre07.g346672.t1.3	-1.2	2.32e-08	-
Cre02.g111029.t1.2	-1.2	0.000688	-
Cre16.g692200.t1.1	-1.2	4.01e-12	-
Cre09.g413950.t1.3	-1.2	2.33e-05	centrin2
Cre07.g354650.t1.2	-1.2	2.03e-12	-
Cre13.g568050.t1.3	-1.2	2.48e-12	Protein kinase superfamily protein
Cre12.g514650.t1.2	-1.2	3.55e-14	NPK1-related protein kinase 2
Cre17.g723200.t1.2	-1.2	0	-
g1888.t1	-1.2	2.17e-09	-
Cre02.g103800.t1.3	-1.2	1.61e-11	RAN GTPase activating protein 1
Cre17.g727550.t1.3	-1.19	2.42e-08	-
Cre13.g586700.t1.3	-1.19	5.99e-07	-
Cre12.g489250.t1.2	-1.19	7e-10	-
Cre17.g729400.t1.2	-1.19	1.73e-06	-
Cre02.g084400.t1.2	-1.19	1.92e-09	P4H isoform 2
g5358.t1	-1.19	7.37e-08	TCP-1/cpn60 chaperonin family protein
Cre15.g641300.t1.2	-1.19	2.97e-10	Nucleotide/sugar transporter family protein
g18121.t1	-1.19	0	P-loop containing nucleoside triphosphate hydrolases superfamily protein
g5485.t1	-1.19	8.32e-10	-
Cre07.g324350.t1.1	-1.19	2.45e-14	-
Cre13.g573500.t1.2	-1.19	0	-
Cre12.g505350.t1.2	-1.19	2.22e-06	autoinhibited Ca2+-ATPase 11
Cre17.g710750.t1.3	-1.19	4.88e-10	-
Cre01.g036800.t1.3	-1.19	1.02e-12	P-loop containing nucleoside triphosphate hydrolases superfamily protein
Cre07.g317850.t1.2	-1.19	8.56e-09	-
Cre06.g270800.t1.2	-1.19	1.83e-11	-
g4387.t1	-1.19	1.55e-09	-
Cre06.g264850.t1.3	-1.19	9.81e-08	-
g5262.t1	-1.19	2.54e-13	Protein of unknown function (duplicated DUF1399)
Cre12.g496100.t1.2	-1.19	3.24e-13	-
g18129.t1	-1.19	5.36e-13	calmodulin-domain protein kinase 5
Cre10.g449700.t1.3	-1.18	4.63e-14	-
g1922.t1	-1.18	1.99e-10	-
Cre16.g665050.t1.2	-1.18	2.46e-07	two-pore channel 1
Cre13.g567327.t1.2	-1.18	5.56e-11	-
g6372.t1	-1.18	2.93e-10	ataurora3
Cre03.g181050.t1.3	-1.18	0	-
Cre10.g438500.t1.2	-1.18	4.63e-14	RNI-like superfamily protein
Cre10.g447735.t1.2	-1.18	1.19e-09	-
Cre16.g678350.t1.2	-1.18	1.88e-07	calmodulin-like domain protein kinase 9
g9913.t1	-1.18	8.94e-07	-
Cre16.g679700.t1.3	-1.18	0	-
Cre12.g528250.t1.3	-1.18	1.69e-13	-
Cre13.g602400.t1.2	-1.18	0	P-loop containing nucleoside triphosphate hydrolases superfamily protein
g10022.t1	-1.18	0.000146	-
Cre16.g691200.t1.3	-1.17	4.06e-08	-
g16704.t1	-1.17	1.63e-08	-
Cre15.g636600.t1.2	-1.17	1.14e-10	-
Cre12.g513650.t1.2	-1.17	2.45e-14	-
Cre17.g706250.t1.3	-1.17	6.3e-08	Tetratricopeptide repeat (TPR)-like superfamily protein
g2923.t1	-1.17	8.32e-05	-
Cre07.g322350.t1.3	-1.17	3.38e-08	Protein kinase superfamily protein with octicosapeptide/Phox/Bem1p domain
g6322.t1	-1.17	1.05e-11	-
Cre07.g325750.t1.2	-1.17	2.45e-14	AAA-type ATPase family protein
Cre13.g563400.t1.3	-1.17	6.05e-09	-
Cre06.g272200.t1.2	-1.17	5.37e-05	-
Cre05.g240900.t1.2	-1.17	9.91e-09	-
Cre01.g045350.t1.2	-1.17	1.38e-12	RNI-like superfamily protein
Cre04.g228250.t1.3	-1.17	3.34e-05	-
Cre01.g045950.t1.1	-1.17	1.07e-11	-
Cre16.g669900.t1.2	-1.17	1.47e-11	-
Cre12.g489550.t1.3	-1.17	6.85e-14	-
Cre01.g017650.t1.2	-1.17	1.3e-09	-
Cre03.g178350.t1.1	-1.17	7.86e-08	calmodulin 4
Cre12.g511050.t1.2	-1.17	4.43e-11	DNAJ heat shock family protein
Cre11.g476850.t1.2	-1.16	1.54e-10	-
Cre12.g495250.t1.3	-1.16	1.27e-14	Tetratricopeptide repeat (TPR)-like superfamily protein
Cre13.g573400.t1.2	-1.16	4.49e-13	-
Cre02.g085257.t1.2	-1.16	5.8e-13	-
Cre16.g657750.t1.2	-1.16	5.25e-11	-
g18155.t1	-1.16	1.02e-09	-
Cre12.g520950.t1.2	-1.16	6.39e-13	structural molecules
g6337.t1	-1.16	3.55e-14	-
Cre12.g527750.t1.2	-1.16	1.33e-12	-
Cre17.g696800.t1.3	-1.16	4.17e-09	-
Cre10.g443750.t1.2	-1.16	7.56e-11	-
Cre07.g342850.t1.2	-1.16	8.98e-11	-
Cre01.g053700.t1.3	-1.16	2.53e-07	STELAR K+ outward rectifier
Cre09.g389300.t1.3	-1.16	3.55e-14	Leucine-rich repeat (LRR) family protein
Cre08.g372350.t1.3	-1.16	4.63e-14	-
Cre11.g469400.t1.2	-1.15	1.72e-11	pseudo-response regulator 3
Cre09.g416550.t1.2	-1.15	3.55e-14	-
Cre01.g008800.t1.3	-1.15	1.57e-06	-
Cre13.g572700.t1.2	-1.15	7.22e-08	FIZZY-related 3
Cre12.g506000.t1.2	-1.15	5.24e-06	-
Cre01.g034550.t1.2	-1.15	9.28e-13	-
Cre10.g450450.t1.2	-1.15	4.81e-07	-
Cre07.g351100.t1.2	-1.15	3.55e-14	-
Cre06.g307900.t1.2	-1.15	2.92e-07	-
Cre10.g444400.t1.3	-1.15	4.32e-09	-
Cre10.g429000.t1.3	-1.15	1.38e-09	ubiquitin-conjugating enzyme 29
Cre06.g271150.t1.3	-1.15	9.27e-12	-
Cre05.g243354.t1.2	-1.15	4.31e-09	-
Cre17.g728300.t1.1	-1.15	1.55e-12	calpain-type cysteine protease family
g1905.t1	-1.15	1.97e-10	-
g16801.t1	-1.15	0	-
Cre17.g707150.t1.2	-1.15	3.03e-11	-
Cre12.g502150.t1.2	-1.15	4.87e-06	-
Cre02.g113450.t1.3	-1.15	3.52e-13	myb domain protein 27
Cre17.g729550.t1.3	-1.15	2.78e-12	-
Cre10.g447500.t1.3	-1.15	1.57e-08	P-loop containing nucleoside triphosphate hydrolases superfamily protein
Cre08.g368850.t1.2	-1.14	3.49e-08	-
g2736.t1	-1.14	2.59e-07	PAS domain-containing protein tyrosine kinase family protein
g15117.t1	-1.14	1.84e-06	-
Cre03.g159000.t1.3	-1.14	5.03e-06	-
Cre02.g080500.t1.2	-1.14	1.04e-12	-
g14575.t1	-1.14	2.47e-10	Serine/threonine protein phosphatase family protein
g9960.t1	-1.14	1.2e-13	ataurora1
g9660.t1	-1.14	1.82e-11	Protein kinase superfamily protein with octicosapeptide/Phox/Bem1p domain
g11562.t1	-1.14	3.9e-13	-
Cre04.g212550.t1.3	-1.14	4.85e-12	tubulin-tyrosine ligases;tubulin-tyrosine ligases
g16717.t1	-1.14	1.98e-13	ataurora3
Cre14.g632350.t1.1	-1.14	1.3e-10	-
Cre05.g247850.t1.3	-1.14	3.39e-08	-
g9020.t1	-1.13	1.14e-08	-
Cre16.g664200.t1.3	-1.13	2.79e-05	-
g9637.t1	-1.13	1.29e-06	-
Cre06.g255200.t1.1	-1.13	5.54e-13	-
g2938.t1	-1.13	1.91e-10	-
Cre07.g334450.t1.3	-1.13	2.05e-08	-
Cre04.g212100.t1.3	-1.13	1.52e-08	ankyrin repeat family protein
g9768.t1	-1.13	3.35e-09	-
g4384.t1	-1.13	1.16e-08	-
Cre06.g289800.t1.2	-1.13	1.27e-14	-
g14087.t1	-1.13	2.64e-11	-
Cre01.g001800.t1.3	-1.13	4.98e-11	NIMA-related kinase 2
Cre05.g244250.t1.2	-1.13	3.26e-07	-
Cre09.g401650.t1.2	-1.13	1.03e-11	-
Cre08.g381350.t1.2	-1.13	0.000429	-
Cre01.g040600.t1.3	-1.13	2.35e-10	-
g9673.t1	-1.13	5.23e-08	Mono-/di-acylglycerol lipase, N-terminal;Lipase, class 3
g1978.t1	-1.13	1.27e-08	-
Cre01.g025700.t1.3	-1.13	1.13e-07	-
Cre02.g093850.t1.3	-1.13	6.17e-11	Leucine-rich repeat (LRR) family protein
Cre12.g525350.t1.3	-1.13	5.8e-13	-
g779.t1	-1.13	3.54e-06	-
Cre02.g080650.t1.2	-1.13	3.84e-05	Chaperone protein htpG family protein
g15025.t1	-1.13	8.61e-11	-
Cre08.g360500.t1.3	-1.13	3.49e-10	ERD (early-responsive to dehydration stress) family protein
Cre07.g315432.t1.2	-1.12	1.69e-13	-
g5487.t1	-1.12	5.72e-14	-
Cre04.g222550.t1.3	-1.12	9.37e-06	-
Cre10.g450100.t1.3	-1.12	1.85e-09	potassium transport 2/3
g9672.t1	-1.12	1.33e-09	-
g15189.t1	-1.12	2.04e-06	phytosylfokine-alpha receptor 2
Cre10.g466950.t1.3	-1.12	5.27e-07	-
Cre03.g204150.t1.2	-1.12	2.33e-07	WD-40 repeat family protein
Cre03.g201900.t1.3	-1.12	2.27e-12	Phosphatidylinositol-4-phosphate 5-kinase family protein
Cre01.g002900.t1.2	-1.12	1.73e-10	-
Cre17.g696600.t1.3	-1.12	5.72e-14	succinate dehydrogenase 1-1
Cre07.g323250.t1.3	-1.12	5.98e-07	-
Cre17.g737100.t1.2	-1.12	1.88e-12	-
Cre12.g495550.t1.2	-1.12	1.24e-05	-
Cre01.g040850.t1.2	-1.12	9.75e-08	-
Cre03.g149600.t1.3	-1.12	1.66e-08	-
g5040.t1	-1.12	9.15e-06	-
Cre14.g618750.t1.3	-1.12	1.29e-05	Leucine-rich repeat (LRR) family protein
Cre07.g340250.t1.3	-1.12	7.06e-07	Protein kinase superfamily protein with octicosapeptide/Phox/Bem1p domain
Cre07.g322550.t1.2	-1.12	1.09e-09	-
Cre10.g440950.t1.2	-1.12	6.27e-11	-
Cre02.g077600.t1.2	-1.11	2.3e-10	-
Cre14.g632650.t1.3	-1.11	3.18e-07	root hair specific 16
Cre06.g249900.t1.2	-1.11	5.14e-11	-
g15844.t1	-1.11	8.74e-07	-
Cre01.g025450.t1.2	-1.11	6.1e-10	-
Cre08.g377350.t1.3	-1.11	6.13e-13	guanylate kinase
Cre06.g256450.t1.2	-1.11	2.25e-10	-
Cre09.g416950.t1.3	-1.11	3.55e-14	mitogen-activated protein kinase phosphatase 1
Cre16.g685650.t1.3	-1.11	6.33e-07	glutamate receptor 3.6
Cre12.g543500.t1.2	-1.11	1.24e-11	-
Cre16.g690450.t1.3	-1.11	7.13e-07	phosphatidylinositol- 4-phosphate 5-kinase 5
Cre17.g717750.t1.2	-1.11	1.2e-13	phosducin-like protein 3 homolog
Cre09.g394900.t1.3	-1.11	2.7e-07	-
g2856.t1	-1.11	1.04e-12	-
Cre15.g637000.t1.3	-1.11	1.23e-07	-
g9671.t1	-1.1	4.33e-11	alpha/beta-Hydrolases superfamily protein
Cre09.g410050.t1.2	-1.1	3.48e-12	ER-type Ca2+-ATPase 1
Cre12.g558526.t1.3	-1.1	2.32e-08	-
Cre09.g413900.t1.2	-1.1	4.4e-11	-
Cre07.g340400.t1.2	-1.1	1.23e-08	-
g9682.t1	-1.1	2.03e-12	-
Cre14.g622800.t1.1	-1.1	1.23e-09	alpha/beta-Hydrolases superfamily protein
Cre10.g457450.t1.2	-1.1	1.55e-12	guanylyl cyclase 1
Cre13.g568250.t1.3	-1.1	6.23e-07	-
Cre16.g688650.t1.2	-1.1	1.79e-13	phosphatidyl inositol monophosphate 5 kinase
Cre11.g476050.t1.2	-1.1	1.97e-11	-
g4646.t1	-1.1	9.77e-07	-
Cre12.g486650.t1.2	-1.1	1.52e-10	-
Cre06.g275250.t1.2	-1.1	8.23e-10	-
Cre15.g635700.t1.3	-1.1	9.21e-08	Mitogen activated protein kinase kinase kinase-related
Cre02.g114700.t1.2	-1.1	2.35e-10	peptidyl-prolyl cis-trans isomerase / cyclophilin-40 (CYP40) / rotamase
Cre01.g009000.t1.3	-1.1	7.34e-07	-
Cre08.g366579.t1.2	-1.1	2.57e-07	-
g1039.t1	-1.1	0.00026	-
Cre11.g468150.t1.3	-1.1	1.29e-10	-
Cre06.g278950.t1.1	-1.1	2.42e-08	-
Cre13.g603600.t1.3	-1.1	5.42e-09	Protein kinase superfamily protein
Cre17.g723950.t1.1	-1.09	1.45e-10	-
Cre17.g715050.t1.2	-1.09	4.11e-08	RAB GTPase homolog 8
Cre09.g402550.t1.3	-1.09	1.55e-12	-
Cre07.g342200.t1.2	-1.09	4.34e-09	-
Cre12.g516300.t1.3	-1.09	9.59e-06	-
Cre13.g587300.t1.3	-1.09	1.56e-11	-
Cre06.g302050.t1.2	-1.09	1.93e-07	glucan synthase-like 12
Cre02.g077800.t1.2	-1.09	3.5e-11	-
Cre17.g720600.t1.3	-1.09	8.03e-08	two-pore channel 1
Cre12.g556100.t1.2	-1.09	1.6e-11	Tetratricopeptide repeat (TPR)-like superfamily protein
Cre10.g458700.t1.2	-1.09	5.09e-13	stress-inducible protein, putative
Cre17.g703300.t1.3	-1.09	4.27e-06	-
Cre03.g148900.t1.3	-1.09	1.1e-13	flavin-dependent monooxygenase 1
Cre12.g489750.t1.2	-1.09	1.29e-12	Transducin family protein / WD-40 repeat family protein
g213.t1	-1.09	0.000444	protein kinase family protein / protein phosphatase 2C ( PP2C) family protein
Cre10.g452950.t1.3	-1.09	6.47e-13	-
Cre12.g542250.t1.1	-1.09	7.83e-10	tubulin beta chain 2
Cre09.g395900.t1.2	-1.09	2.36e-11	-
Cre03.g164250.t1.3	-1.09	1.01e-10	Protein kinase superfamily protein
Cre12.g560668.t1.2	-1.09	3.69e-08	cell division control 2
g6376.t1	-1.09	1.16e-12	-
Cre02.g110950.t1.1	-1.08	1.18e-10	Transducin family protein / WD-40 repeat family protein
Cre15.g639308.t1.2	-1.08	5.78e-05	-
g2970.t1	-1.08	8.86e-07	-
g7361.t1	-1.08	2.34e-06	-
Cre03.g176600.t1.2	-1.08	1.53e-12	-
Cre12.g498200.t1.2	-1.08	1.59e-12	-
g17444.t1	-1.08	1.49e-11	-
Cre14.g610800.t1.3	-1.08	1.69e-13	-
g6329.t1	-1.08	1.45e-10	Disease resistance protein (TIR-NBS-LRR class) family
Cre13.g586650.t1.3	-1.08	3.94e-10	-
Cre09.g397200.t1.2	-1.08	4.35e-10	TCP-1/cpn60 chaperonin family protein
Cre15.g640050.t1.2	-1.08	9.73e-10	EIN3-binding F box protein 1
Cre16.g685450.t1.3	-1.08	9.08e-07	-
Cre12.g517050.t1.2	-1.08	1.78e-09	-
Cre12.g558700.t1.2	-1.08	2.64e-07	Nucleoside diphosphate kinase family protein
Cre09.g413124.t1.2	-1.08	0.000225	-
g11579.t1	-1.08	1.41e-11	rhomboid-like protein 11
Cre02.g106900.t1.2	-1.08	1.73e-10	-
Cre01.g009050.t1.2	-1.08	6.34e-05	-
Cre08.g362650.t1.3	-1.08	1.19e-05	Transducin/WD40 repeat-like superfamily protein
g1285.t1	-1.07	2.82e-10	-
Cre13.g603350.t1.3	-1.07	1.49e-09	-
Cre05.g244500.t1.2	-1.07	1.4e-10	-
Cre01.g042450.t1.3	-1.07	2.34e-05	-
Cre15.g638550.t1.3	-1.07	2.56e-05	-
Cre10.g447050.t1.1	-1.07	1.06e-07	-
Cre04.g212401.t1.2	-1.07	3.35e-06	Ubiquitin-conjugating enzyme family protein
Cre03.g192450.t1.3	-1.07	9.01e-05	-
g18134.t1	-1.07	1.95e-08	Protein kinase superfamily protein
Cre10.g442550.t1.2	-1.07	0.00018	-
g16319.t1	-1.07	4.08e-08	-
Cre12.g536550.t1.2	-1.07	2.28e-12	Transducin/WD40 repeat-like superfamily protein
g2956.t1	-1.07	1.08e-06	PA-domain containing subtilase family protein
Cre03.g174800.t1.2	-1.07	5.04e-06	-
Cre06.g268800.t1.2	-1.07	3.94e-06	-
Cre06.g289400.t1.2	-1.07	1.81e-11	-
Cre17.g702350.t1.3	-1.07	2.34e-06	SET domain group 29
Cre08.g366900.t1.2	-1.07	1.19e-09	-
Cre12.g536600.t1.3	-1.06	2.83e-07	-
g15433.t1	-1.06	9.08e-05	-
g4493.t1	-1.06	2.82e-11	-
Cre17.g717150.t1.2	-1.06	2.91e-09	-
Cre02.g107500.t1.2	-1.06	5.2e-09	-
Cre06.g304150.t1.3	-1.06	1.3e-06	protein kinases;ubiquitin-protein ligases
Cre12.g556200.t1.3	-1.06	3.11e-10	Pentatricopeptide repeat (PPR) superfamily protein
Cre03.g206100.t1.3	-1.06	4.38e-05	Protein kinase superfamily protein
Cre01.g012800.t1.3	-1.06	0.000319	-
Cre01.g018750.t1.2	-1.06	3.98e-12	-
Cre03.g187200.t1.2	-1.06	1.57e-06	Dynein light chain type 1 family protein
g18066.t1	-1.06	2.35e-05	-
g17994.t1	-1.06	2.57e-05	-
Cre07.g313750.t1.3	-1.06	4.43e-08	-
Cre16.g650450.t1.2	-1.06	2.02e-10	-
Cre06.g300600.t1.3	-1.06	9.79e-08	Squamosa promoter-binding protein-like (SBP domain) transcription factor family protein
Cre07.g354050.t1.3	-1.06	4.55e-05	ubiquitin-specific protease 16
Cre17.g706900.t1.2	-1.06	5.01e-13	STELAR K+ outward rectifier
Cre01.g000750.t1.3	-1.06	6.5e-11	RING/U-box superfamily protein
g15100.t1	-1.06	4.5e-11	-
Cre01.g022750.t1.3	-1.06	4.55e-12	-
Cre08.g366850.t1.2	-1.06	1.06e-09	-
Cre12.g544100.t1.3	-1.06	6.21e-05	-
Cre16.g669750.t1.2	-1.05	0.00012	-
g11863.t1	-1.05	2.56e-12	TUDOR-SN protein 2
Cre02.g078600.t1.2	-1.05	3.65e-10	-
g16305.t1	-1.05	7.6e-09	STELAR K+ outward rectifier
g4666.t1	-1.05	6.11e-08	-
Cre03.g167650.t1.1	-1.05	1.06e-05	-
Cre03.g168200.t1.2	-1.05	1.32e-09	-
Cre09.g403200.t1.2	-1.05	1.23e-06	Fatty acid/sphingolipid desaturase
Cre02.g146500.t1.3	-1.05	9.14e-10	yeast YAK1-related gene 1
Cre09.g411950.t1.3	-1.05	8.55e-11	myb domain protein 26
Cre03.g170200.t1.3	-1.05	2.7e-07	Calcium-dependent phospholipid-binding Copine family protein
Cre16.g680500.t1.3	-1.05	5.67e-07	centrin2
Cre17.g704050.t1.3	-1.05	5.02e-12	-
Cre17.g701150.t1.3	-1.05	0.000312	-
Cre17.g707000.t1.2	-1.05	4.68e-09	-
g7712.t1	-1.05	9.98e-06	Acyl-CoA N-acyltransferases (NAT) superfamily protein
Cre07.g316900.t1.3	-1.05	1.34e-09	-
Cre02.g098750.t1.2	-1.05	5.53e-09	STELAR K+ outward rectifier
g6788.t1	-1.05	9.41e-06	ammonium transporter 1;1
g17053.t1	-1.04	3.67e-09	-
Cre02.g092800.t1.2	-1.04	1.12e-05	-
g2756.t1	-1.04	2.37e-05	-
Cre12.g556300.t1.2	-1.04	9.13e-10	-
Cre10.g444600.t1.3	-1.04	7.75e-11	-
Cre15.g634800.t1.3	-1.04	3.39e-07	-
Cre06.g249850.t1.3	-1.04	3.53e-09	-
Cre02.g091900.t1.3	-1.04	3.32e-09	-
g1229.t1	-1.04	2.01e-11	centrin2
g9088.t1	-1.04	5.44e-07	-
Cre06.g287100.t1.3	-1.04	3.18e-10	calmodulin 1
Cre03.g163266.t1.2	-1.04	7.71e-05	-
Cre12.g511300.t1.2	-1.04	1.52e-12	-
Cre05.g240700.t1.3	-1.04	3.4e-11	-
Cre12.g487900.t1.2	-1.04	0.000383	ferredoxin 1
Cre14.g624500.t1.2	-1.04	4.34e-09	Ribosomal protein S5 domain 2-like superfamily protein
Cre04.g222650.t1.3	-1.04	0.000526	-
Cre05.g242550.t1.2	-1.04	4.6e-11	-
Cre17.g700200.t1.2	-1.04	7.17e-08	-
Cre06.g268650.t1.3	-1.04	1.14e-12	-
Cre01.g037800.t1.2	-1.04	2.49e-12	thioredoxin domain-containing protein 9 homolog
Cre02.g103450.t1.3	-1.04	4.54e-09	myb domain protein 88
g2751.t1	-1.04	3.45e-09	-
g4567.t1	-1.04	3.24e-05	-
g13221.t1	-1.03	1.09e-10	MBOAT (membrane bound O-acyl transferase) family protein
Cre06.g305350.t1.3	-1.03	2.89e-08	-
Cre09.g414650.t1.3	-1.03	5.73e-06	cell division control 2
Cre07.g345400.t1.2	-1.03	5e-08	-
Cre17.g731500.t1.2	-1.03	1.66e-05	-
Cre17.g720150.t1.3	-1.03	2.84e-07	-
Cre14.g625200.t1.2	-1.03	1.99e-10	Transcription factor IIA, alpha/beta subunit
Cre06.g261900.t1.2	-1.03	3.65e-10	-
g9829.t1	-1.03	3.53e-06	-
Cre02.g105300.t1.1	-1.03	3.32e-08	ankyrin repeat family protein
Cre14.g612750.t1.2	-1.03	6.62e-07	-
Cre10.g448850.t1.2	-1.03	2.37e-09	calpain-type cysteine protease family
Cre16.g689600.t1.2	-1.03	1.17e-09	-
Cre03.g160050.t1.2	-1.03	1.24e-11	-
g10017.t1	-1.03	7.39e-11	-
Cre03.g156700.t1.3	-1.03	4.6e-10	Tetratricopeptide repeat (TPR)-like superfamily protein
Cre17.g719450.t1.3	-1.03	2.36e-08	ataurora1
Cre12.g509350.t1.2	-1.03	5.25e-10	centrin 2
Cre15.g638650.t1.3	-1.03	6.02e-05	-
Cre17.g710800.t1.2	-1.03	2.07e-11	NFU domain protein 1
Cre06.g296850.t1.2	-1.02	2.46e-09	-
Cre15.g638750.t1.2	-1.02	2.54e-05	-
Cre16.g655200.t1.2	-1.02	2.7e-08	phosphate transporter 2;1
Cre10.g427300.t1.2	-1.02	5.89e-10	-
Cre13.g604350.t1.3	-1.02	2.58e-07	PAS domain-containing protein tyrosine kinase family protein
Cre11.g477700.t1.3	-1.02	3.91e-06	-
Cre01.g038750.t1.2	-1.02	1.72e-08	-
g1032.t1	-1.02	5.18e-08	-
Cre03.g156750.t1.2	-1.02	3.29e-08	TCP-1/cpn60 chaperonin family protein
g9777.t1	-1.02	3.94e-11	ARM repeat superfamily protein
Cre03.g159150.t1.3	-1.02	1.25e-09	Protein kinase superfamily protein
g10636.t1	-1.02	1.79e-08	-
Cre17.g715421.t1.2	-1.02	5.93e-09	-
g11967.t1	-1.02	1.14e-06	ankyrin repeat family protein
Cre12.g518100.t1.3	-1.02	1.67e-12	-
Cre07.g313700.t1.3	-1.02	1.45e-08	glutamate tRNA synthetase
Cre03.g150900.t1.2	-1.02	6.68e-11	-
g10637.t1	-1.02	1.9e-11	Duplicated homeodomain-like superfamily protein
Cre12.g529150.t1.2	-1.02	1.12e-06	HOPW1-1-interacting 2
g11476.t1	-1.02	3.51e-10	Endonuclease/exonuclease/phosphatase family protein
g4574.t1	-1.02	2.26e-06	SNF1 kinase homolog 10
g11490.t1	-1.01	3.2e-10	-
Cre02.g091700.t1.2	-1.01	1.52e-09	-
Cre04.g216000.t1.2	-1.01	3.36e-10	-
Cre01.g044200.t1.2	-1.01	3.45e-09	-
g86.t1	-1.01	2.3e-10	calcium-dependent protein kinase 17
g1732.t1	-1.01	1.6e-07	Nuclear transport factor 2 (NTF2) family protein with RNA binding (RRM-RBD-RNP motifs) domain
g18115.t1	-1.01	9.02e-10	-
Cre12.g518050.t1.2	-1.01	3.23e-10	-
g5002.t1	-1.01	1.95e-09	-
Cre14.g623350.t1.2	-1.01	1.33e-10	-
Cre01.g051050.t1.2	-1.01	1.29e-10	calcium-dependent protein kinase 23
Cre05.g247350.t1.2	-1.01	3.93e-06	-
Cre02.g115450.t1.3	-1.01	5.54e-06	-
Cre03.g185150.t1.1	-1.01	1.22e-10	-
Cre01.g044250.t1.3	-1.01	2.69e-11	centrin 2
Cre10.g424250.t1.2	-1.01	1.19e-08	-
g16811.t1	-1.01	0.000224	-
Cre09.g414050.t1.2	-1.01	1.32e-07	P-loop containing nucleoside triphosphate hydrolases superfamily protein
Cre17.g730600.t1.1	-1.01	1.09e-05	glycosyl hydrolase 9C3
Cre17.g714400.t1.3	-1.01	7.1e-09	-
g16776.t1	-1.01	4.41e-05	-
Cre14.g616650.t1.2	-1.01	0.000157	-
Cre11.g468850.t1.2	-1.01	1.99e-05	-
Cre14.g624900.t1.2	-1.01	3.42e-09	-
Cre11.g469000.t1.2	-1	2.79e-09	-
Cre02.g144450.t1.2	-1	4.6e-10	-
Cre14.g630200.t1.2	-1	5.42e-06	-
Cre03.g166800.t1.3	-1	5.62e-09	-
Cre12.g487950.t1.3	-1	2.91e-09	metalloendopeptidases;zinc ion binding
Cre10.g432850.t1.2	-1	1.04e-10	-
g2964.t1	-1	3.68e-06	-
Cre03.g185050.t1.1	-1	1.29e-06	-
Cre13.g564400.t1.2	-1	4.47e-09	-
Cre01.g015200.t1.3	-1	2.96e-05	-
Cre06.g295350.t1.2	-1	0.000444	-
Cre03.g153700.t1.3	-1	7.27e-07	-
Cre10.g425350.t1.2	-1	1.36e-10	Leucine-rich repeat protein kinase family protein
Cre07.g318400.t1.3	-1	0.000242	-
Cre02.g079650.t1.3	-1	1.14e-09	-
Cre01.g027950.t1.2	-1	4.5e-11	-
Cre07.g334150.t1.3	-1	1.72e-08	-
g12529.t1	-1	2.29e-08	-
Cre02.g088950.t1.2	-1	2.67e-06	-
Cre01.g035100.t1.2	-1	2.54e-10	-
g12818.t1	-1	0.000644	P-loop containing nucleoside triphosphate hydrolases superfamily protein
Cre02.g078550.t1.2	-1	1.14e-07	-
Cre12.g557250.t1.2	-1	1.01e-06	EPS15 homology domain 2
Cre16.g675750.t1.3	-1	2.48e-06	Protein kinase superfamily protein
Cre01.g039500.t1.2	-1	1.21e-10	Transducin family protein / WD-40 repeat family protein
Cre12.g546400.t1.2	-1	2.23e-07	-
Cre06.g289100.t1.3	-1	2.25e-08	-
Cre02.g092350.t1.2	-1	7.65e-11	CYTOCHROME P450 51G1
g12212.t1	-1	1.73e-06	-
g2834.t1	-1	1.92e-10	-
Cre01.g032150.t1.3	-1	1.47e-05	Transducin/WD40 repeat-like superfamily protein
Cre16.g666150.t1.2	-1	2.82e-10	-
Cre04.g224250.t1.3	-1	1.09e-09	-
Cre17.g707300.t1.2	-0.99	2.48e-06	Phospholipid/glycerol acyltransferase family protein
g4582.t1	-0.99	5.67e-07	-
Cre03.g205900.t1.2	-0.99	1.67e-10	S-adenosylmethionine decarboxylase
Cre08.g367250.t1.2	-0.99	8.59e-08	-
Cre06.g280227.t1.2	-0.99	6.88e-08	-
Cre07.g319650.t1.3	-0.99	4.26e-08	-
Cre09.g387900.t1.3	-0.99	1.17e-10	inflorescence meristem receptor-like kinase 2
Cre13.g574150.t1.1	-0.99	1.12e-10	FAD-dependent oxidoreductase family protein
Cre06.g283100.t1.2	-0.99	0.000112	-
Cre02.g142650.t1.3	-0.99	8.3e-08	-
Cre14.g614850.t1.3	-0.99	1.78e-10	Ankyrin repeat family protein
Cre14.g618100.t1.3	-0.99	6.17e-11	-
Cre01.g004250.t1.2	-0.99	3.82e-10	-
g14303.t1	-0.98	5.92e-07	-
Cre08.g385100.t1.2	-0.98	4.64e-09	-
Cre12.g555950.t1.2	-0.98	1.15e-06	-
Cre17.g732300.t1.2	-0.98	7.66e-09	Mevalonate/galactokinase family protein
Cre06.g279900.t1.3	-0.98	4.58e-10	-
g426.t1	-0.98	1.68e-07	-
g140.t1	-0.98	5.59e-06	-
Cre10.g451450.t1.3	-0.98	3.14e-09	Protein kinase superfamily protein
g2635.t1	-0.98	3.98e-09	-
Cre07.g335250.t1.2	-0.98	1.46e-05	-
Cre17.g715200.t1.3	-0.98	7.8e-11	plant intracellular ras group-related LRR 4
Cre05.g242050.t1.2	-0.98	2.36e-07	-
Cre03.g174100.t1.3	-0.98	3.03e-06	Leucine-rich repeat (LRR) family protein
Cre03.g198200.t1.3	-0.98	1.06e-05	glucan synthase-like 11
Cre03.g190950.t1.2	-0.98	2.98e-07	tubulin alpha-2 chain
Cre14.g612950.t1.3	-0.98	8.52e-07	-
g11651.t1	-0.98	3.97e-06	-
Cre03.g176200.t1.2	-0.98	1.04e-09	tetratricopetide-repeat thioredoxin-like 3
Cre12.g490700.t1.2	-0.98	1.72e-08	-
g4804.t1	-0.98	5.33e-05	ARM repeat protein interacting with ABF2
Cre10.g444850.t1.3	-0.97	4.47e-07	two-pore channel 1
Cre03.g184350.t1.3	-0.97	1.28e-05	suppressor of abi3-5
Cre08.g385000.t1.2	-0.97	2.48e-06	Leucine-rich repeat protein kinase family protein
Cre13.g584100.t1.3	-0.97	4.27e-09	PB1 domain-containing protein tyrosine kinase
Cre01.g049950.t1.1	-0.97	7.95e-05	-
Cre04.g226150.t1.3	-0.97	3.76e-08	bidirectional amino acid transporter 1
Cre01.g008150.t1.3	-0.97	3.1e-07	Protein phosphatase 2C family protein
Cre12.g488350.t1.3	-0.97	1.79e-08	nine-cis-epoxycarotenoid dioxygenase 4
Cre05.g242500.t1.2	-0.97	1.27e-07	-
Cre01.g012750.t1.3	-0.97	1.94e-10	gated outwardly-rectifying K+ channel
Cre10.g458600.t1.3	-0.97	5.37e-09	-
Cre01.g004550.t1.2	-0.97	2.23e-09	-
Cre06.g278650.t1.1	-0.97	4.62e-11	-
Cre01.g030600.t1.3	-0.97	9.08e-09	Protein kinase superfamily protein
g11990.t1	-0.97	1.28e-10	-
Cre17.g724250.t1.3	-0.97	0.00089	-
Cre02.g103950.t1.2	-0.97	8.75e-10	-
Cre13.g563550.t1.3	-0.97	7.74e-09	Endonuclease/exonuclease/phosphatase family protein
Cre12.g515200.t1.2	-0.97	9.27e-10	F-box family protein
Cre13.g580600.t1.2	-0.97	3.09e-05	arginine-tRNA protein transferase 1
Cre12.g522150.t1.1	-0.97	1.51e-09	ARM repeat superfamily protein
Cre17.g739200.t1.2	-0.97	8.82e-11	-
g16844.t1	-0.97	1.25e-07	Tetratricopeptide repeat (TPR)-like superfamily protein
g2894.t1	-0.97	6.26e-06	-
g4537.t1	-0.97	5.73e-11	-
g13235.t1	-0.97	6.01e-11	cell division control 2
Cre04.g228950.t1.2	-0.96	0.000105	-
Cre07.g321850.t1.2	-0.96	1.08e-06	chaperone binding;ATPase activators
g10019.t1	-0.96	2.14e-07	ACT-like protein tyrosine kinase family protein
Cre17.g697000.t1.3	-0.96	1.26e-09	plant intracellular ras group-related LRR 4
Cre07.g350451.t1.2	-0.96	0.000218	Transducin/WD40 repeat-like superfamily protein
g4472.t1	-0.96	9.06e-10	Adenine nucleotide alpha hydrolases-like superfamily protein
g8977.t1	-0.96	1.51e-07	-
g18061.t1	-0.96	8.2e-10	Tetratricopeptide repeat (TPR)-like superfamily protein
Cre03.g205850.t1.2	-0.96	1.33e-09	MATE efflux family protein
Cre03.g163400.t1.3	-0.96	4.72e-10	-
g6726.t1	-0.96	0.000468	MYB-like 102
Cre12.g509500.t1.3	-0.96	5.02e-08	centrin2
Cre01.g012700.t1.2	-0.96	7.6e-09	gated outwardly-rectifying K+ channel
Cre17.g721250.t1.2	-0.96	2.51e-10	-
Cre07.g353650.t1.3	-0.96	6.06e-07	-
Cre12.g498400.t1.3	-0.96	6.38e-11	-
Cre05.g240450.t1.2	-0.96	0.000901	-
Cre03.g185650.t1.2	-0.96	4.46e-09	-
Cre12.g536100.t1.2	-0.95	1.76e-07	-
Cre03.g201600.t1.3	-0.95	1e-09	-
Cre08.g358800.t1.2	-0.95	0.000626	Pyridoxal phosphate (PLP)-dependent transferases superfamily protein
g5109.t1	-0.95	1.4e-05	Glycosyl hydrolase family protein with chitinase insertion domain
Cre13.g584400.t1.2	-0.95	6.74e-08	-
Cre16.g688450.t1.2	-0.95	1.28e-10	-
Cre06.g288950.t1.2	-0.95	2.57e-09	-
Cre12.g509100.t1.2	-0.95	1.54e-08	-
Cre11.g477100.t1.2	-0.95	8.97e-06	-
Cre03.g164750.t1.2	-0.95	1.38e-06	-
Cre17.g732600.t1.2	-0.95	3.77e-05	glyoxal oxidase-related protein
Cre02.g147700.t1.2	-0.95	0.000367	-
Cre17.g718900.t1.2	-0.95	6.4e-06	-
Cre09.g415650.t1.2	-0.95	9.27e-08	-
Cre16.g678550.t1.3	-0.94	1.82e-07	-
Cre16.g674300.t1.1	-0.94	0.000296	ankyrin repeat-containing protein 2
Cre08.g371000.t1.3	-0.94	1.3e-07	-
Cre14.g622900.t1.2	-0.94	5.45e-09	-
Cre07.g335750.t1.1	-0.94	3.25e-09	Tetratricopeptide repeat (TPR)-like superfamily protein
Cre03.g199800.t1.1	-0.94	3.42e-09	ferredoxin hydrogenases
Cre17.g698150.t1.3	-0.94	6.11e-08	CYCLIN A3;4
Cre17.g735350.t1.3	-0.94	2.03e-09	ankyrin repeat family protein
g18365.t1	-0.94	2.58e-07	-
Cre01.g036150.t1.2	-0.94	1.15e-08	Calcium-binding EF-hand family protein
Cre06.g265150.t1.3	-0.94	1e-09	ubiquitin-specific protease 8
Cre17.g704850.t1.2	-0.94	0.000428	adenine phosphoribosyl transferase 1
Cre14.g624400.t1.2	-0.94	1.4e-09	-
g4512.t1	-0.94	7.94e-08	tubulin alpha-2 chain
Cre17.g727900.t1.3	-0.94	0.000354	centrin2
Cre01.g043650.t1.2	-0.94	4.9e-08	Outer arm dynein light chain 1 protein
g11701.t1	-0.94	1.78e-06	-
g6394.t1	-0.94	2.99e-08	-
g11546.t1	-0.94	5.64e-08	-
Cre03.g182000.t1.2	-0.94	7.11e-07	-
Cre12.g546100.t1.3	-0.94	9.42e-06	P-loop containing nucleoside triphosphate hydrolases superfamily protein
Cre11.g475000.t1.3	-0.94	8.5e-09	-
Cre09.g407750.t1.2	-0.94	1.36e-06	-
g9676.t1	-0.93	1.07e-07	-
Cre14.g629200.t1.2	-0.93	5.83e-09	-
Cre01.g043750.t1.1	-0.93	8.67e-08	-
Cre07.g319800.t1.2	-0.93	1.28e-08	-
Cre12.g484800.t1.3	-0.93	7.14e-05	PAS domain-containing protein tyrosine kinase family protein
Cre16.g662750.t1.2	-0.93	8.53e-08	-
Cre07.g354000.t1.2	-0.93	5.99e-05	-
Cre08.g377550.t1.2	-0.93	5.68e-10	Yippee family putative zinc-binding protein
Cre16.g665100.t1.3	-0.93	1.74e-05	two-pore channel 1
Cre11.g478800.t1.2	-0.93	2.23e-09	-
Cre03.g168450.t1.2	-0.93	6.08e-06	TCP-1/cpn60 chaperonin family protein
Cre02.g146150.t1.3	-0.93	4.56e-07	-
Cre10.g443250.t1.2	-0.93	0.00017	TCP-1/cpn60 chaperonin family protein
Cre01.g034200.t1.3	-0.93	8.15e-07	-
Cre12.g495100.t1.2	-0.93	9.04e-07	myb-like HTH transcriptional regulator family protein
Cre02.g103750.t1.2	-0.93	1.79e-06	-
Cre01.g030200.t1.2	-0.93	1.38e-09	Protein phosphatase 2C family protein
g5360.t1	-0.93	6.8e-08	-
Cre10.g443050.t1.2	-0.93	1.95e-07	2-oxoglutarate (2OG) and Fe(II)-dependent oxygenase superfamily protein
g15724.t1	-0.93	3.63e-06	RING/U-box superfamily protein
Cre11.g477900.t1.2	-0.93	6.96e-06	-
g16741.t1	-0.93	7.82e-10	calmodulin 6
Cre16.g651750.t1.2	-0.93	0.000562	tRNA synthetase class I (I, L, M and V) family protein
Cre03.g186300.t1.2	-0.92	4.37e-09	-
g9915.t1	-0.92	1.67e-07	squamosa promoter binding protein-like 2
Cre02.g073750.t1.2	-0.92	1.06e-07	P-loop containing nucleoside triphosphate hydrolases superfamily protein
g18006.t1	-0.92	2.03e-06	-
Cre03.g157250.t1.3	-0.92	3.92e-09	Protein kinase superfamily protein with octicosapeptide/Phox/Bem1p domain
Cre12.g533600.t1.3	-0.92	2.43e-09	-
Cre06.g267550.t1.2	-0.92	8.72e-07	-
Cre01.g014450.t1.3	-0.92	4.42e-07	-
g16814.t1	-0.92	2.06e-09	-
g11695.t1	-0.92	7.31e-06	-
g11348.t1	-0.92	4.23e-07	ATP binding microtubule motor family protein
Cre15.g638800.t1.3	-0.92	6.27e-05	-
g16753.t1	-0.92	1.06e-07	-
Cre17.g723600.t1.2	-0.92	1.31e-06	-
Cre06.g299950.t1.3	-0.92	7.58e-08	-
Cre06.g308600.t1.2	-0.92	8.73e-06	-
Cre14.g617500.t1.2	-0.92	4.95e-06	armadillo repeat kinesin 2
Cre12.g507800.t1.2	-0.92	1.74e-05	-
Cre16.g695700.t1.2	-0.92	3.44e-06	PLAC8 family protein
g4544.t1	-0.92	6.96e-08	NAD+ transporter 1
Cre12.g487350.t1.2	-0.92	7.94e-08	-
Cre04.g219050.t1.3	-0.92	1.26e-06	-
Cre12.g537950.t1.3	-0.92	0.000202	-
Cre03.g180900.t1.3	-0.91	2.56e-08	-
g12293.t1	-0.91	2.52e-08	-
Cre05.g241350.t1.3	-0.91	1.19e-06	non-intrinsic ABC protein 12
Cre10.g422750.t1.3	-0.91	1.72e-08	ankyrin repeat family protein
Cre17.g730300.t1.2	-0.91	3.3e-08	-
Cre02.g107800.t1.3	-0.91	5.99e-09	NIMA-related kinase 2
Cre17.g738900.t1.2	-0.91	5.96e-08	-
Cre06.g299100.t1.2	-0.91	2.35e-08	-
g15441.t1	-0.91	4.15e-08	-
Cre12.g533900.t1.2	-0.91	6.05e-09	-
Cre10.g448900.t1.3	-0.91	4.5e-09	-
g11010.t1	-0.91	5.79e-06	-
g1272.t1	-0.91	4.25e-09	Transducin/WD40 repeat-like superfamily protein
g9926.t1	-0.91	1.01e-05	-
Cre09.g413100.t1.3	-0.91	3.75e-06	-
g9118.t1	-0.91	6.45e-06	periodic tryptophan protein 2
g10591.t1	-0.91	6.38e-06	-
Cre15.g636300.t1.2	-0.91	2.6e-09	tubulin folding cofactor B
g8345.t1	-0.91	2.3e-07	-
g2876.t1	-0.91	8.27e-07	-
g14337.t1	-0.91	2.63e-10	-
Cre03.g154100.t1.3	-0.91	2.54e-06	-
Cre08.g359850.t1.3	-0.91	6.53e-09	-
Cre10.g418150.t1.2	-0.91	1.99e-06	-
Cre17.g699500.t1.2	-0.91	8.21e-09	tubulin-tyrosine ligases;tubulin-tyrosine ligases
g11552.t1	-0.9	3.74e-05	-
Cre12.g484450.t1.3	-0.9	5.89e-07	-
Cre03.g186050.t1.2	-0.9	1.87e-09	-
Cre16.g649050.t1.3	-0.9	5.71e-08	-
Cre03.g167600.t1.2	-0.9	1.66e-06	-
Cre01.g034900.t1.2	-0.9	1e-05	calcium-dependent protein kinase 20
Cre14.g631200.t1.2	-0.9	3.72e-07	-
g15856.t1	-0.9	3.08e-09	-
Cre03.g151150.t1.2	-0.9	2.53e-05	-
Cre06.g297850.t1.3	-0.9	2.79e-05	-
Cre16.g693650.t1.3	-0.9	7.72e-07	-
Cre06.g272350.t1.2	-0.9	4.44e-08	-
Cre03.g207700.t1.1	-0.9	1.92e-06	farnesyl diphosphate synthase 2
Cre02.g147300.t1.1	-0.9	5.23e-08	-
Cre17.g709700.t1.2	-0.9	4.93e-07	-
Cre10.g462400.t1.3	-0.9	9.05e-08	-
Cre05.g247250.t1.3	-0.9	4.36e-07	-
Cre12.g496400.t1.3	-0.9	1.46e-07	-
Cre03.g185950.t1.1	-0.9	2.05e-07	-
Cre17.g708000.t1.3	-0.9	7.59e-06	-
Cre11.g480100.t1.3	-0.9	6.05e-09	-
g12052.t1	-0.9	1.51e-08	Protein kinase superfamily protein
Cre13.g587550.t1.3	-0.9	7.14e-08	-
Cre16.g656350.t1.3	-0.9	3.59e-07	-
Cre12.g537750.t1.2	-0.89	1.02e-07	RabGAP/TBC domain-containing protein
g2893.t1	-0.89	5.3e-09	-
Cre10.g464500.t1.2	-0.89	6.37e-07	Thioredoxin superfamily protein
Cre09.g393700.t1.3	-0.89	8.57e-08	-
Cre07.g328950.t1.3	-0.89	2.84e-07	alpha/beta-Hydrolases superfamily protein
Cre02.g087750.t1.2	-0.89	1.06e-05	Protein kinase superfamily protein with octicosapeptide/Phox/Bem1p domain
Cre16.g654300.t1.2	-0.89	1.03e-06	Nucleoside diphosphate kinase family protein
g11613.t1	-0.89	7.69e-05	-
g14668.t1	-0.89	2.67e-07	ubiquitin-specific protease 22
g7847.t1	-0.89	1.29e-05	ubiquitin-specific protease 16
Cre12.g529700.t1.2	-0.89	8.5e-09	-
Cre09.g386850.t1.3	-0.89	3.05e-07	-
Cre03.g191300.t1.2	-0.89	4.58e-06	-
Cre16.g695218.t1.2	-0.89	3.29e-06	Protein kinase superfamily protein
Cre03.g160850.t1.3	-0.89	1.27e-05	-
g4788.t1	-0.89	1.51e-06	-
Cre02.g105950.t1.2	-0.89	8.72e-05	-
Cre07.g338200.t1.2	-0.89	0.000192	Leucine-rich repeat (LRR) family protein
g11522.t1	-0.89	3.91e-07	bidirectional amino acid transporter 1
g18144.t1	-0.89	2.48e-09	-
Cre07.g335050.t1.3	-0.89	7.18e-08	-
Cre17.g701250.t1.2	-0.89	4.11e-07	-
Cre14.g617650.t1.3	-0.89	6.05e-09	-
Cre17.g703900.t1.2	-0.88	4.91e-08	Transducin/WD40 repeat-like superfamily protein
Cre14.g609600.t1.3	-0.88	0.000457	-
Cre02.g113400.t1.2	-0.88	0.000268	-
Cre08.g371650.t1.2	-0.88	5.83e-07	Bacterial sec-independent translocation protein mttA/Hcf106
Cre12.g519950.t1.1	-0.88	5.25e-05	adenylate kinase family protein
Cre02.g113850.t1.3	-0.88	3.9e-08	hydroxymethylbilane synthase
Cre17.g706400.t1.2	-0.88	3.41e-05	-
g8527.t1	-0.88	1.59e-06	-
Cre14.g613600.t1.2	-0.88	0.00045	Heat shock protein 70 (Hsp 70) family protein
Cre08.g382900.t1.3	-0.88	3e-05	-
Cre02.g109329.t1.2	-0.88	2.68e-06	-
g4362.t1	-0.88	8.85e-05	Chlorophyll A-B binding family protein
Cre16.g662951.t1.2	-0.88	9.04e-07	Ankyrin repeat family protein
Cre01.g015350.t1.1	-0.88	0.00017	protochlorophyllide oxidoreductase A
Cre02.g145600.t1.3	-0.88	5.14e-07	-
Cre02.g145133.t1.2	-0.88	1.42e-06	-
Cre03.g156300.t1.2	-0.88	6.22e-09	-
Cre07.g339100.t1.3	-0.88	0.000243	NIMA-related serine/threonine kinase 1
Cre14.g612250.t1.2	-0.88	1.89e-08	-
Cre10.g432600.t1.3	-0.88	6.39e-07	-
g10031.t1	-0.88	3.35e-06	-
g18087.t1	-0.88	1.4e-07	-
Cre02.g144350.t1.2	-0.88	5.79e-08	RAB GTPase homolog B1A
g16306.t1	-0.88	0.00031	-
Cre06.g268900.t1.2	-0.88	1.98e-08	-
Cre07.g331100.t1.2	-0.88	5.59e-06	-
Cre10.g465250.t1.2	-0.88	5.71e-06	-
Cre16.g669350.t1.3	-0.88	1.91e-05	RING/U-box superfamily protein
g8011.t1	-0.88	3.87e-06	-
g10005.t1	-0.88	9.77e-07	P-loop containing nucleoside triphosphate hydrolases superfamily protein
g2722.t1	-0.88	1.13e-06	-
g2929.t1	-0.88	2.87e-05	-
Cre07.g317750.t1.3	-0.88	0.000277	-
Cre12.g529550.t1.2	-0.88	1.88e-09	ataurora3
g1854.t1	-0.88	9.39e-08	-
Cre16.g654400.t1.2	-0.87	4.74e-06	-
Cre06.g304700.t1.2	-0.87	2.25e-06	-
Cre07.g336800.t1.3	-0.87	6.51e-08	-
g10192.t1	-0.87	9.42e-05	-
Cre13.g570700.t1.3	-0.87	1.3e-06	Glycosyl hydrolase family protein with chitinase insertion domain
Cre05.g245700.t1.3	-0.87	1.8e-08	-
Cre17.g720700.t1.3	-0.87	0.000148	ankyrin repeat family protein
Cre03.g188000.t1.3	-0.87	3.64e-07	-
Cre02.g106850.t1.2	-0.87	1.96e-08	Tetratricopeptide repeat (TPR)-like superfamily protein
Cre01.g029350.t1.2	-0.87	1.95e-06	-
Cre10.g437850.t1.3	-0.87	0.000661	CAP-binding protein 20
Cre06.g290450.t1.2	-0.87	2e-07	RNA-binding protein-defense related 1
Cre16.g661100.t1.2	-0.87	1.55e-07	Protein kinase superfamily protein
Cre08.g367550.t1.2	-0.87	1.87e-05	-
Cre10.g431150.t1.1	-0.87	2.92e-07	Tetratricopeptide repeat (TPR)-like superfamily protein
Cre16.g671750.t1.3	-0.87	1.14e-07	ABI3-interacting protein 3
g16722.t1	-0.87	7.34e-06	-
g2831.t1	-0.87	3.63e-05	-
Cre14.g625500.t1.3	-0.87	1.09e-06	ankyrin repeat protein
Cre13.g563700.t1.3	-0.87	3.35e-05	Transducin/WD40 repeat-like superfamily protein
Cre10.g429250.t1.3	-0.87	6.88e-08	ACT-like protein tyrosine kinase family protein
Cre10.g434400.t1.2	-0.87	8.23e-07	-
Cre10.g428850.t1.2	-0.87	6.58e-05	-
Cre01.g039800.t1.3	-0.86	8e-06	-
Cre16.g680150.t1.3	-0.86	5.78e-06	-
g15366.t1	-0.86	2.48e-07	-
Cre12.g538950.t1.2	-0.86	5.44e-07	Ubiquitin domain-containing protein
Cre13.g568600.t1.3	-0.86	0.00045	histidine acid phosphatase family protein
Cre10.g440550.t1.3	-0.86	0.0001	Regulator of chromosome condensation (RCC1) family protein
Cre02.g092850.t1.2	-0.86	0.000714	Outer arm dynein light chain 1 protein
Cre12.g511000.t1.3	-0.86	6.21e-05	-
g13178.t1	-0.86	8.94e-07	Tetratricopeptide repeat (TPR)-like superfamily protein
g9446.t1	-0.86	7.72e-06	Cysteine proteinases superfamily protein
Cre09.g395400.t1.3	-0.86	6.13e-07	-
g8826.t1	-0.86	8.02e-08	Tetratricopeptide repeat (TPR)-like superfamily protein
Cre16.g656200.t1.2	-0.86	3.68e-08	tetratricopeptide repeat (TPR)-containing protein
Cre06.g265550.t1.2	-0.86	1.05e-07	calcium-dependent protein kinase 16
g11758.t1	-0.86	0.000206	-
g1103.t1	-0.86	5.3e-05	-
g3642.t1	-0.85	0.000265	-
Cre11.g467700.t1.1	-0.85	3.32e-05	Uroporphyrinogen decarboxylase
Cre14.g631650.t1.3	-0.85	1.55e-06	-
Cre12.g544000.t1.2	-0.85	3.85e-08	NAD(P)-linked oxidoreductase superfamily protein
Cre06.g291850.t1.2	-0.85	1.24e-06	RNI-like superfamily protein
g5053.t1	-0.85	2.05e-06	plant intracellular ras group-related LRR 9
g9599.t1	-0.85	3.75e-06	-
g16736.t1	-0.85	4.05e-06	-
g5203.t1	-0.85	2.14e-05	-
Cre01.g040650.t1.3	-0.85	0.000775	-
Cre02.g112250.t1.2	-0.85	1.39e-06	calpain-type cysteine protease family
Cre05.g243472.t1.2	-0.85	1.63e-08	-
Cre17.g699700.t1.3	-0.85	4.2e-08	-
g2304.t1	-0.85	4.39e-08	protein tyrosine kinase family protein
Cre16.g692000.t1.3	-0.85	0.000261	-
Cre14.g618300.t1.1	-0.85	2.48e-06	-
g9620.t1	-0.85	6.99e-07	Protein kinase superfamily protein with octicosapeptide/Phox/Bem1p domain
Cre16.g681850.t1.2	-0.85	1.3e-08	uridine kinase-like 5
Cre16.g692100.t1.3	-0.85	4.61e-08	-
Cre17.g716050.t1.3	-0.85	0.000633	P-loop containing nucleoside triphosphate hydrolases superfamily protein
Cre03.g171000.t1.3	-0.85	1.9e-07	-
Cre10.g440700.t1.2	-0.85	1.48e-08	Pyridoxamine 5\'-phosphate oxidase family protein
g1898.t1	-0.85	1.05e-05	Regulator of chromosome condensation (RCC1) family protein
Cre17.g738600.t1.3	-0.85	8.67e-08	-
Cre02.g097500.t1.2	-0.85	5.58e-07	protein tyrosine kinase family protein
Cre08.g372050.t1.2	-0.84	0.0001	-
Cre10.g419700.t1.3	-0.84	8.82e-06	Protein of unknown function (DUF803)
Cre13.g606150.t1.1	-0.84	2.06e-07	-
g11491.t1	-0.84	0.000124	-
Cre13.g591650.t1.2	-0.84	3.14e-05	-
Cre01.g051300.t1.3	-0.84	3.54e-06	-
Cre03.g172900.t1.3	-0.84	1.88e-07	-
Cre02.g114900.t1.3	-0.84	3.43e-07	XB3 ortholog 1 in Arabidopsis thaliana
Cre12.g531800.t1.1	-0.84	6.42e-08	-
Cre03.g169750.t1.2	-0.84	5.23e-08	-
Cre14.g618000.t1.2	-0.84	2.72e-07	calmodulin 5
Cre13.g562100.t1.2	-0.84	1.84e-06	-
Cre10.g453800.t1.3	-0.84	0.000276	-
Cre03.g192050.t1.1	-0.84	6.91e-08	-
g9904.t1	-0.84	2.36e-07	-
Cre10.g466800.t1.1	-0.84	7.95e-09	-
Cre12.g516650.t1.3	-0.84	1.43e-06	PB1 domain-containing protein tyrosine kinase
Cre17.g703850.t1.2	-0.83	1.11e-07	-
Cre16.g689300.t1.3	-0.83	2.84e-07	ACT-like protein tyrosine kinase family protein
Cre17.g720261.t1.3	-0.83	3.26e-06	Putative serine esterase family protein
Cre06.g284450.t1.2	-0.83	2.84e-07	SCP1-like small phosphatase 5
Cre10.g439900.t1.2	-0.83	5.99e-05	heat shock protein 70 (Hsp 70) family protein
Cre16.g687950.t1.2	-0.83	7.99e-09	electron transfer flavoprotein alpha
Cre17.g699050.t1.3	-0.83	1.16e-07	-
g4417.t1	-0.83	1.87e-07	-
g5341.t1	-0.83	7.38e-06	-
g13871.t1	-0.83	5.29e-08	MAP kinase kinase 6
Cre01.g027764.t1.2	-0.83	0.000422	MATE efflux family protein
Cre12.g489950.t1.2	-0.83	1.09e-07	-
Cre12.g531850.t1.2	-0.83	5.06e-09	-
Cre10.g419850.t1.2	-0.83	1.18e-05	-
Cre07.g320700.t1.3	-0.83	3.67e-07	-
Cre16.g661250.t1.2	-0.83	5.46e-08	-
Cre07.g345450.t1.3	-0.83	5.11e-07	-
Cre12.g517750.t1.3	-0.83	5.38e-06	-
Cre03.g157750.t1.3	-0.83	0.000703	-
g4418.t1	-0.83	1.1e-07	Leucine-rich repeat transmembrane protein kinase
Cre08.g366550.t1.3	-0.83	2.11e-08	-
Cre10.g452100.t1.1	-0.82	0.000393	photosystem II BY
Cre13.g591300.t1.3	-0.82	0.000214	-
Cre07.g343200.t1.2	-0.82	0.00015	-
Cre12.g518400.t1.2	-0.82	1.55e-07	-
Cre09.g396650.t1.2	-0.82	3.18e-07	-
Cre05.g243100.t1.3	-0.82	2.04e-06	-
Cre06.g257100.t1.3	-0.82	0.000923	-
Cre06.g296700.t1.2	-0.82	1.68e-07	-
Cre10.g459650.t1.3	-0.82	5.34e-06	protein kinases;ubiquitin-protein ligases
Cre01.g018700.t1.3	-0.82	1.1e-05	-
Cre14.g621050.t1.3	-0.82	7.24e-06	myb domain protein 1
Cre03.g201200.t1.3	-0.82	0.000498	-
Cre01.g003850.t1.3	-0.82	5.22e-06	cytochrome P450, family 704, subfamily A, polypeptide 1
Cre01.g011150.t1.3	-0.82	1.71e-05	-
Cre04.g220500.t1.2	-0.82	6.34e-08	-
g11709.t1	-0.82	0.000864	beta-hexosaminidase 2
Cre12.g541400.t1.2	-0.82	3.62e-07	-
Cre16.g669050.t1.3	-0.82	2.17e-06	-
Cre15.g635950.t1.3	-0.82	8.82e-07	-
Cre04.g219250.t1.2	-0.81	1.01e-07	-
Cre03.g157100.t1.1	-0.81	6.08e-08	-
g5332.t1	-0.81	9.73e-07	-
g1241.t1	-0.81	0.000281	-
Cre17.g730950.t1.2	-0.81	0.000299	phragmoplast orienting kinesin 1
Cre13.g590900.t1.2	-0.81	2.15e-05	anaphase-promoting complex/cyclosome 11
Cre04.g227450.t1.2	-0.81	1.3e-05	Nucleotide-sugar transporter family protein
Cre05.g239200.t1.2	-0.81	1.78e-07	-
Cre17.g724750.t1.2	-0.81	0.000429	-
Cre07.g340000.t1.3	-0.81	2.47e-06	-
g11297.t1	-0.81	0.000113	phosphoenolpyruvate carboxylase kinase 1
Cre02.g145628.t1.2	-0.81	0.000149	-
Cre03.g177550.t1.2	-0.81	9.3e-08	Ankyrin repeat family protein
g15628.t1	-0.81	9.64e-06	squamosa promoter binding protein-like 10
g13800.t1	-0.81	1.19e-05	-
Cre01.g002550.t1.3	-0.81	1.37e-07	Protein kinase family protein
g9874.t1	-0.81	1.59e-05	-
g2194.t1	-0.81	3.41e-05	-
Cre03.g183200.t1.2	-0.81	5.14e-07	adenosine monophosphate kinase
Cre03.g154250.t1.3	-0.81	0.000745	Protein kinase superfamily protein
Cre03.g166450.t1.3	-0.81	1.84e-06	-
g16785.t1	-0.81	6.46e-07	RING/U-box superfamily protein
Cre11.g482300.t1.2	-0.81	3.57e-08	Myosin family protein with Dil domain
Cre06.g302700.t1.3	-0.81	0.000995	RNI-like superfamily protein
Cre01.g049132.t1.2	-0.81	2.81e-07	ARABIDILLO-1
Cre02.g116050.t1.3	-0.8	5.82e-05	-
Cre15.g641450.t1.3	-0.8	2.69e-05	-
Cre06.g310900.t1.2	-0.8	0.00017	-
g17998.t1	-0.8	0.000434	-
g6269.t1	-0.8	6.63e-06	-
Cre01.g039850.t1.3	-0.8	0.00033	Putative lysine decarboxylase family protein
Cre03.g153300.t1.3	-0.8	0.000388	-
g1256.t1	-0.8	1.33e-05	-
g16310.t1	-0.8	3.88e-05	two-pore channel 1
Cre10.g432770.t1.2	-0.8	1.43e-05	-
Cre04.g224450.t1.3	-0.8	1.27e-05	Protein kinase superfamily protein
g11693.t1	-0.8	5.51e-05	-
Cre06.g251200.t1.2	-0.8	7.62e-07	-
g16875.t1	-0.8	2.42e-07	-
Cre09.g416750.t1.2	-0.8	2.42e-05	TCP-1/cpn60 chaperonin family protein
Cre14.g611350.t1.3	-0.8	6.6e-07	-
g16980.t1	-0.8	4.22e-07	ataurora3
Cre16.g686500.t1.3	-0.8	3.75e-06	HAD superfamily, subfamily IIIB acid phosphatase
Cre10.g437150.t1.2	-0.8	4.07e-07	Pentatricopeptide repeat (PPR) superfamily protein
g11430.t1	-0.8	3.91e-06	Protein kinase superfamily protein
Cre08.g375050.t1.2	-0.8	1.84e-06	-
Cre10.g420500.t1.3	-0.8	2e-08	-
g6361.t1	-0.8	7.91e-05	CLIP-associated protein
Cre04.g225200.t1.3	-0.8	3.57e-07	-
g11229.t1	-0.79	8.38e-08	sulfate transporter 4;2
Cre05.g231000.t1.2	-0.79	0.000262	-
Cre12.g540150.t1.3	-0.79	0.000413	-
Cre02.g109250.t1.3	-0.79	9.56e-06	Radical SAM superfamily protein
Cre17.g712000.t1.3	-0.79	2.6e-05	RS-containing zinc finger protein 21
Cre12.g512750.t1.3	-0.79	1.83e-06	Transducin family protein / WD-40 repeat family protein
g8467.t1	-0.79	5.47e-06	-
g8099.t1	-0.79	2.75e-05	bidirectional amino acid transporter 1
Cre14.g609100.t1.2	-0.79	3.75e-06	-
g14681.t1	-0.79	3.83e-06	-
Cre07.g330700.t1.2	-0.79	0.000238	-
Cre12.g515000.t1.3	-0.79	2.19e-06	-
g11715.t1	-0.79	4.02e-06	histone deacetylase 5
Cre16.g681550.t1.3	-0.79	6.4e-06	-
Cre17.g723150.t1.3	-0.79	1.8e-07	endoplasmic reticulum oxidoreductins 2
Cre12.g552900.t1.2	-0.79	3.91e-06	Transducin/WD40 repeat-like superfamily protein
Cre03.g162850.t1.1	-0.78	5.2e-07	-
Cre10.g427800.t1.2	-0.78	2.63e-06	-
Cre12.g542700.t1.2	-0.78	2.92e-06	-
Cre09.g396750.t1.3	-0.78	0.000781	-
g16871.t1	-0.78	3.11e-06	Translation elongation factor EF1B, gamma chain
Cre16.g667100.t1.2	-0.78	0.000668	peptidoglycan-binding LysM domain-containing protein
Cre05.g233750.t1.3	-0.78	5.16e-06	-
Cre02.g144250.t1.3	-0.78	1.43e-05	cytochrome P450, family 72, subfamily A, polypeptide 10
Cre13.g576300.t1.2	-0.78	2.8e-06	-
Cre16.g695650.t1.3	-0.78	0.000714	-
g2892.t1	-0.78	8.19e-06	-
Cre08.g360250.t1.2	-0.78	2.14e-06	solute:sodium symporters;urea transmembrane transporters
Cre02.g080750.t1.2	-0.78	1.66e-06	squamosa promoter binding protein-like 1
Cre17.g709750.t1.3	-0.78	0.000316	MAP kinase 15
Cre16.g666500.t1.2	-0.78	7.88e-05	Tetratricopeptide repeat (TPR)-like superfamily protein
Cre08.g363450.t1.2	-0.77	0.000263	-
g11556.t1	-0.77	4.11e-06	PB1 domain-containing protein tyrosine kinase
Cre06.g287600.t1.3	-0.77	3.78e-06	ankyrin repeat-containing 2B
Cre14.g613800.t1.3	-0.77	1.98e-05	-
Cre05.g232750.t1.2	-0.77	3.65e-05	NIMA-related kinase 5
Cre17.g711650.t1.2	-0.77	5.14e-05	HSP20-like chaperones superfamily protein
Cre14.g609550.t1.2	-0.77	1.06e-05	-
g1433.t1	-0.77	7.13e-07	Presenilin-1
g303.t1	-0.77	2.52e-06	squamosa promoter-binding protein-like 12
Cre03.g153000.t1.1	-0.77	0.000315	-
g8990.t1	-0.77	0.000352	-
Cre09.g397100.t1.2	-0.77	9.31e-07	-
Cre02.g113600.t1.2	-0.77	1.85e-06	ataurora3
g8363.t1	-0.76	7.22e-06	-
Cre10.g456500.t1.3	-0.76	5.42e-06	-
Cre07.g331600.t1.2	-0.76	7e-05	-
Cre07.g353000.t1.2	-0.76	6.63e-06	cell division control 2
Cre12.g552150.t1.3	-0.76	0.000254	Protein kinase superfamily protein with octicosapeptide/Phox/Bem1p domain
Cre08.g367000.t1.2	-0.76	1.74e-06	-
g6336.t1	-0.76	0.000334	-
g2922.t1	-0.76	4.51e-06	-
Cre05.g245550.t1.3	-0.76	3.39e-07	Phosphatidylinositol 3- and 4-kinase family protein
Cre13.g580100.t1.2	-0.76	1.23e-05	-
Cre06.g297950.t1.2	-0.76	1.65e-05	-
Cre14.g621172.t1.2	-0.76	7.43e-06	myb domain protein 3r-4
Cre17.g707650.t1.1	-0.76	5e-07	SNF1-related protein kinase 2.5
Cre16.g648950.t1.3	-0.76	0.000384	-
Cre17.g707800.t1.2	-0.76	2.21e-07	SNF1-related protein kinase 2.5
Cre08.g380400.t1.2	-0.76	3.26e-06	DNA-binding HORMA family protein
g13285.t1	-0.76	7.46e-07	-
Cre07.g313900.t1.1	-0.75	4.57e-06	-
g16573.t1	-0.75	0.000863	-
Cre09.g396600.t1.1	-0.75	2.69e-06	ferredoxin hydrogenases
Cre02.g107350.t1.3	-0.75	0.000349	SPT2 chromatin protein
Cre10.g454900.t1.2	-0.75	2.21e-06	-
g17577.t1	-0.75	8.66e-06	-
g2934.t1	-0.75	5.45e-06	-
Cre02.g085450.t1.2	-0.75	2.62e-05	Coproporphyrinogen III oxidase
Cre14.g619900.t1.3	-0.75	0.000235	2-oxoglutarate (2OG) and Fe(II)-dependent oxygenase superfamily protein
g6279.t1	-0.75	6.47e-06	-
Cre08.g369300.t1.2	-0.74	5.89e-06	Oxoglutarate/iron-dependent oxygenase
Cre06.g311300.t1.3	-0.74	0.000295	-
Cre08.g362100.t1.3	-0.74	0.000296	-
Cre01.g036900.t1.3	-0.74	7.77e-05	PAS domain-containing protein tyrosine kinase family protein
Cre10.g443500.t1.2	-0.74	0.000867	Domain of unknown function (DUF220)
Cre07.g345150.t1.2	-0.74	1.13e-05	-
g12074.t1	-0.74	1.35e-05	-
Cre06.g289600.t1.2	-0.74	0.000427	-
Cre02.g100450.t1.3	-0.74	2.47e-05	-
Cre02.g092700.t1.2	-0.74	3.26e-06	-
Cre12.g551200.t1.2	-0.74	3.86e-05	Carbohydrate-binding-like fold
Cre17.g741900.t1.3	-0.74	0.000715	PAS domain-containing protein tyrosine kinase family protein
Cre06.g309950.t1.3	-0.74	0.000335	-
Cre17.g727150.t1.3	-0.74	0.000128	-
g8954.t1	-0.74	0.000376	Protein kinase superfamily protein
Cre09.g394000.t1.2	-0.74	0.000814	-
Cre07.g324500.t1.2	-0.74	6.02e-05	-
Cre07.g326550.t1.3	-0.74	6.23e-06	-
Cre06.g292550.t1.2	-0.74	0.000201	type one serine/threonine protein phosphatase 4
Cre12.g534100.t1.2	-0.74	1.06e-05	B-box type zinc finger protein with CCT domain
Cre02.g145850.t1.2	-0.74	2.93e-05	-
Cre07.g354551.t1.2	-0.74	2.9e-06	-
g11561.t1	-0.74	1.62e-06	Zn-dependent exopeptidases superfamily protein
Cre12.g548650.t1.3	-0.74	2.36e-06	Tetratricopeptide repeat (TPR)-like superfamily protein
Cre03.g181100.t1.3	-0.74	2.29e-05	-
g7660.t1	-0.74	2.65e-05	MSCS-like 3
Cre01.g009500.t1.2	-0.74	3.73e-06	calmodulin-domain protein kinase cdpk isoform 2
Cre13.g563350.t1.2	-0.74	8.02e-05	-
Cre01.g051700.t1.3	-0.74	4.74e-05	RING/U-box superfamily protein
Cre06.g253200.t1.3	-0.74	2.41e-06	Protein kinase superfamily protein with octicosapeptide/Phox/Bem1p domain
Cre07.g323050.t1.2	-0.74	8.68e-05	-
g14870.t1	-0.74	0.000343	-
g5039.t1	-0.74	1.6e-05	-
Cre01.g002950.t1.3	-0.73	7.51e-05	-
Cre13.g603050.t1.2	-0.73	1.23e-05	-
Cre12.g488150.t1.3	-0.73	6.02e-05	-
Cre10.g427950.t1.3	-0.73	4.34e-05	-
Cre16.g654250.t1.2	-0.73	3.16e-06	-
Cre07.g351350.t1.2	-0.73	3.56e-05	-
Cre01.g048850.t1.2	-0.73	9.66e-06	SET domain protein 14
Cre02.g105100.t1.2	-0.73	2.69e-06	-
Cre05.g241900.t1.3	-0.73	0.000481	-
Cre13.g571500.t1.2	-0.73	0.000329	-
Cre01.g000500.t1.3	-0.73	0.000468	xyloglucanase 113
g13467.t1	-0.73	0.000625	potassium transport 2/3
g9365.t1	-0.73	1.38e-05	-
Cre16.g669000.t1.1	-0.73	8.11e-06	-
Cre06.g266350.t1.3	-0.73	3.41e-06	ubiquitin-specific protease 16
Cre10.g446400.t1.3	-0.73	5.85e-06	P-loop containing nucleoside triphosphate hydrolases superfamily protein
Cre13.g564500.t1.3	-0.73	2.35e-05	calcium-dependent protein kinase 2
g8993.t1	-0.73	2.87e-06	-
Cre02.g094350.t1.3	-0.73	9.92e-06	importin alpha isoform 6
Cre09.g403600.t1.3	-0.73	0.000334	-
Cre02.g110250.t1.1	-0.73	0.00015	Chaperone DnaJ-domain superfamily protein
Cre12.g529250.t1.3	-0.73	1.22e-05	-
Cre17.g706200.t1.2	-0.73	6.61e-06	-
Cre12.g509250.t1.1	-0.73	2.81e-05	APS reductase 1
Cre12.g545500.t1.3	-0.73	3.45e-06	centrin2
Cre15.g636400.t1.3	-0.72	1.81e-05	DERLIN-2.2
g15364.t1	-0.72	3.64e-06	-
Cre14.g626550.t1.3	-0.72	0.000631	ubiquitin-specific protease 16
g10586.t1	-0.72	5.47e-06	-
Cre13.g602350.t1.2	-0.72	7.39e-05	Aldolase-type TIM barrel family protein
Cre17.g707700.t1.2	-0.72	2.25e-05	NRAMP metal ion transporter 6
Cre10.g431950.t1.2	-0.72	1.06e-05	Protein kinase superfamily protein
Cre09.g387850.t1.2	-0.72	0.000151	RWP-RK domain-containing protein
Cre06.g309900.t1.2	-0.72	1.44e-05	-
Cre03.g153150.t1.2	-0.72	3.36e-05	calcium-dependent protein kinase 4
Cre16.g664150.t1.3	-0.72	0.000413	-
Cre06.g270950.t1.2	-0.72	3.33e-05	-
Cre16.g681700.t1.3	-0.72	1.05e-05	NADH-ubiquinone oxidoreductase-related
g16387.t1	-0.72	3.11e-05	Galactose oxidase/kelch repeat superfamily protein
Cre02.g110550.t1.3	-0.72	7.96e-06	myb domain protein 45
Cre16.g668450.t1.3	-0.71	0.000192	-
Cre12.g488750.t1.2	-0.71	6.66e-05	-
Cre10.g466050.t1.2	-0.71	0.000324	-
Cre06.g309750.t1.2	-0.71	5.38e-05	-
Cre16.g657100.t1.3	-0.71	2.95e-06	-
Cre16.g657200.t1.1	-0.71	0.00099	glyoxal oxidase-related protein
g8431.t1	-0.71	0.000383	-
Cre03.g199500.t1.2	-0.71	3.26e-06	-
Cre13.g607100.t1.2	-0.71	0.000404	-
g17906.t1	-0.71	5.76e-05	-
Cre16.g695100.t1.3	-0.71	0.00061	acyl-CoA oxidase 4
Cre08.g373300.t1.2	-0.71	1.42e-05	PAS domain-containing protein tyrosine kinase family protein
Cre06.g276050.t1.2	-0.71	0.000687	NAD(P)-linked oxidoreductase superfamily protein
Cre12.g507750.t1.3	-0.71	6.45e-06	Integrin-linked protein kinase family
g1449.t1	-0.71	0.000699	-
Cre06.g291700.t1.2	-0.71	3.21e-05	-
g2724.t1	-0.71	4e-05	-
Cre07.g335800.t1.3	-0.71	0.000265	-
Cre04.g221250.t1.2	-0.71	0.000548	-
Cre13.g566500.t1.2	-0.71	0.000619	-
g9659.t1	-0.71	8.22e-06	Protein kinase superfamily protein with octicosapeptide/Phox/Bem1p domain
Cre08.g364000.t1.3	-0.71	2.44e-05	Transducin family protein / WD-40 repeat family protein
Cre07.g316650.t1.3	-0.71	1.58e-06	Protein kinase superfamily protein with octicosapeptide/Phox/Bem1p domain
Cre10.g454000.t1.2	-0.7	1.66e-05	-
Cre12.g484650.t1.3	-0.7	5.46e-05	Emsy N Terminus (ENT)/ plant Tudor-like domains-containing protein
g9965.t1	-0.7	1.04e-05	LAG1 longevity assurance homolog 3
Cre02.g088350.t1.3	-0.7	2.9e-06	SNARE associated Golgi protein family
Cre10.g431500.t1.3	-0.7	4.76e-06	-
g16872.t1	-0.7	2.5e-05	-
g292.t1	-0.7	0.000193	-
g2260.t1	-0.7	7.91e-06	squamosa promoter binding protein-like 14
Cre07.g357550.t1.2	-0.7	1.14e-05	-
Cre07.g349000.t1.3	-0.7	1.59e-05	PAS domain-containing protein tyrosine kinase family protein
Cre14.g608050.t1.2	-0.7	0.000803	Golgi-body localisation protein domain ;RNA pol II promoter Fmp27 protein domain
Cre06.g304750.t1.2	-0.7	0.000809	ARF-GAP domain 5
g10013.t1	-0.7	3.65e-05	aminopeptidase M1
Cre12.g549450.t1.2	-0.7	8.12e-05	Fumarylacetoacetate (FAA) hydrolase family
g18074.t1	-0.7	1.02e-05	-
Cre09.g416200.t1.2	-0.7	5.02e-05	high chlorophyll fluorescent 107
Cre12.g531450.t1.2	-0.7	0.000434	-
Cre06.g305400.t1.2	-0.7	1.23e-05	-
Cre02.g107950.t1.2	-0.7	8.6e-05	-
Cre02.g076900.t1.1	-0.7	1.02e-05	serine/threonine protein kinase 2
Cre10.g443300.t1.2	-0.7	0.000173	NIMA-related kinase 2
Cre13.g570250.t1.3	-0.7	2.24e-05	SNF1 kinase homolog 10
Cre10.g462250.t1.2	-0.7	2.07e-06	RNA-binding (RRM/RBD/RNP motifs) family protein
g5168.t1	-0.7	5.22e-06	alpha/beta-Hydrolases superfamily protein
Cre08.g362000.t1.2	-0.7	4.82e-05	-
Cre17.g706600.t1.2	-0.7	6.49e-05	-
Cre17.g736000.t1.3	-0.7	3.72e-05	-
Cre02.g099550.t1.3	-0.69	1.76e-05	PAS domain-containing protein tyrosine kinase family protein
Cre01.g047000.t1.2	-0.69	0.000268	-
g1260.t1	-0.69	0.000544	BTB/POZ domain-containing protein
Cre16.g685250.t1.2	-0.69	6.3e-05	Subtilase family protein
Cre17.g700650.t1.2	-0.69	7.05e-05	-
Cre10.g449250.t1.2	-0.69	0.000581	-
Cre11.g479650.t1.2	-0.69	7.15e-06	carboxyl terminus of HSC70-interacting protein
Cre16.g651350.t1.3	-0.69	1.78e-05	-
g14593.t1	-0.69	0.000519	Protein kinase superfamily protein
Cre07.g329800.t1.2	-0.69	7.26e-05	heat shock factor binding protein
Cre12.g485350.t1.2	-0.69	1.8e-05	-
Cre07.g335650.t1.3	-0.69	1.24e-05	Leucine-rich repeat protein kinase family protein
Cre13.g585450.t1.3	-0.69	0.000872	-
g9721.t1	-0.69	2.36e-05	-
g1903.t1	-0.69	2.35e-05	-
Cre12.g560350.t1.3	-0.69	7.08e-05	NIMA (never in mitosis, gene A)-related 6
Cre03.g185250.t1.2	-0.69	6.87e-05	starch synthase 2
Cre17.g712250.t1.3	-0.69	4.13e-05	-
g16832.t1	-0.69	0.00021	-
Cre17.g731700.t1.3	-0.69	3.63e-05	flavin-dependent monooxygenase 1
Cre03.g207950.t1.2	-0.69	3.59e-06	RNA polymerase I specific transcription initiation factor RRN3 protein
Cre04.g212350.t1.2	-0.68	0.000109	-
Cre07.g335900.t1.2	-0.68	2.21e-05	carboxypeptidase D, putative
g5496.t1	-0.68	0.000262	zinc finger (C3HC4-type RING finger) family protein
g12153.t1	-0.68	1.36e-05	phosphate transporter 2;1
Cre17.g697950.t1.3	-0.68	1.88e-05	TLC ATP/ADP transporter
Cre01.g005950.t1.2	-0.68	0.000896	FAD/NAD(P)-binding oxidoreductase
Cre10.g432250.t1.3	-0.68	0.000901	Protein kinase superfamily protein
g16649.t1	-0.68	2.46e-05	ataurora3
Cre16.g674600.t1.2	-0.68	4.61e-05	-
Cre01.g008650.t1.3	-0.68	2.4e-05	CDK-activating kinase 4
Cre10.g452250.t1.3	-0.68	0.000324	-
g7556.t1	-0.68	5.3e-05	phosphate transporter 2;1
Cre06.g257250.t1.3	-0.68	9.52e-06	-
g13131.t1	-0.68	9.66e-05	-
Cre01.g018550.t1.3	-0.68	4.38e-05	-
Cre03.g180300.t1.2	-0.68	5.81e-05	P450 reductase 2
Cre17.g708050.t1.3	-0.68	0.000234	PAS domain-containing protein tyrosine kinase family protein
Cre10.g459300.t1.2	-0.68	1.25e-05	-
Cre01.g004200.t1.2	-0.68	8.55e-06	-
Cre16.g681400.t1.3	-0.68	2.1e-05	-
Cre05.g230650.t1.3	-0.68	0.000113	-
g15901.t1	-0.68	1.94e-05	-
g695.t1	-0.68	1.7e-05	Protein kinase superfamily protein
g5275.t1	-0.67	0.000548	-
Cre04.g212700.t1.3	-0.67	2.17e-05	squamosa promoter binding protein-like 9
Cre12.g485000.t1.1	-0.67	0.000496	-
g14415.t1	-0.67	6.34e-05	starch synthase 3
Cre11.g483450.t1.3	-0.67	0.000867	-
Cre06.g296900.t1.2	-0.67	9.95e-05	-
Cre10.g417750.t1.3	-0.67	9.57e-06	-
Cre10.g430450.t1.2	-0.67	0.000241	formyltetrahydrofolate deformylase, putative
g9713.t1	-0.67	5.2e-05	-
Cre10.g458500.t1.2	-0.67	3.3e-05	aspartate kinase 1
Cre10.g441050.t1.2	-0.67	2.13e-05	alfin-like 1
Cre02.g076000.t1.2	-0.67	0.000191	Protein kinase superfamily protein
Cre13.g602600.t1.2	-0.67	0.000949	-
Cre06.g301100.t1.3	-0.67	1.87e-05	-
Cre06.g266300.t1.2	-0.67	0.000384	-
Cre07.g329100.t1.2	-0.67	2.85e-05	-
Cre03.g183850.t1.2	-0.67	9.17e-05	2Fe-2S ferredoxin-like superfamily protein
Cre03.g156000.t1.3	-0.67	3.31e-05	-
Cre04.g217450.t1.3	-0.67	0.000711	-
Cre01.g016300.t1.1	-0.66	3.26e-05	calmodulin-like 38
Cre03.g206700.t1.3	-0.66	0.000613	-
Cre04.g226400.t1.2	-0.66	8.41e-05	-
g9576.t1	-0.66	3.08e-05	organic cation/carnitine transporter1
Cre01.g049650.t1.3	-0.66	0.000995	armadillo repeat kinesin 3
Cre03.g178550.t1.1	-0.66	2.35e-05	Transducin/WD40 repeat-like superfamily protein
Cre13.g602800.t1.3	-0.66	0.000661	Protein kinase superfamily protein
Cre12.g494900.t1.2	-0.66	7.49e-05	protein phosphatase X 2
g17986.t1	-0.66	0.000611	ABC-2 type transporter family protein
Cre03.g158900.t1.2	-0.66	0.000239	2-oxoacid dehydrogenases acyltransferase family protein
g12114.t1	-0.66	5.85e-05	phosphate transporter 2;1
Cre13.g571400.t1.3	-0.66	9.01e-05	-
g9696.t1	-0.66	5.54e-05	-
Cre03.g171900.t1.3	-0.66	0.000177	-
g10015.t1	-0.66	7.05e-05	Protein kinase superfamily protein
Cre06.g280350.t1.2	-0.66	6.35e-05	Transducin/WD40 repeat-like superfamily protein
Cre12.g499250.t1.3	-0.66	9.96e-06	-
g6035.t1	-0.66	0.000389	-
Cre17.g725000.t1.1	-0.66	4.59e-05	-
g765.t1	-0.66	0.000214	squamosa promoter binding protein-like 2
Cre14.g609350.t1.3	-0.66	0.000179	myb domain protein 3r-4
g15825.t1	-0.66	0.000149	-
Cre12.g487500.t1.2	-0.66	0.000183	non-yellowing 1
Cre12.g557800.t1.2	-0.66	0.000231	double-stranded DNA-binding family protein
Cre10.g441350.t1.3	-0.66	2.19e-05	-
Cre06.g248850.t1.3	-0.65	0.000319	Protein kinase superfamily protein
g8178.t1	-0.65	0.000375	CCT motif family protein
Cre12.g511400.t1.3	-0.65	0.000974	Pentatricopeptide repeat (PPR) superfamily protein
Cre13.g574350.t1.2	-0.65	0.000123	Protein kinase superfamily protein with octicosapeptide/Phox/Bem1p domain
g930.t1	-0.65	9.53e-05	Protein kinase superfamily protein with octicosapeptide/Phox/Bem1p domain
Cre01.g054000.t1.2	-0.65	0.000659	D111/G-patch domain-containing protein
Cre01.g041450.t1.3	-0.65	0.000818	protein serine/threonine phosphatases;protein kinases;catalytics;cAMP-dependent protein kinase regulators;ATP binding;protein serine/threonine phosphatases
Cre10.g425000.t1.3	-0.65	0.000721	Protein kinase superfamily protein
Cre03.g155350.t1.2	-0.65	2.06e-05	-
Cre01.g010000.t1.2	-0.65	2.55e-05	MAP kinase 4
Cre14.g610500.t1.2	-0.65	8.85e-06	NAD(P)-binding Rossmann-fold superfamily protein
Cre10.g456700.t1.2	-0.65	0.000135	CASC3/Barentsz eIF4AIII binding
Cre05.g235650.t1.3	-0.65	0.000222	-
Cre16.g687350.t1.2	-0.65	0.000181	acyl-CoA oxidase 3
g3290.t1	-0.65	0.000145	GATA transcription factor 5
Cre02.g100950.t1.3	-0.65	0.000558	-
Cre16.g689550.t1.3	-0.64	0.000223	ACT-like protein tyrosine kinase family protein
Cre10.g420100.t1.2	-0.64	5.29e-05	DNAJ heat shock family protein
g6631.t1	-0.64	4.75e-05	photosystem II light harvesting complex gene 2.1
g9706.t1	-0.64	0.000124	-
Cre10.g463600.t1.2	-0.64	0.000238	Mono-/di-acylglycerol lipase, N-terminal;Lipase, class 3
Cre12.g519500.t1.2	-0.64	0.000953	cation exchanger 2
Cre02.g143635.t1.2	-0.64	3.44e-05	-
Cre12.g492700.t1.2	-0.64	0.000706	-
Cre14.g629700.t1.3	-0.64	3.91e-05	NADP-malic enzyme 3
Cre06.g295050.t1.3	-0.64	0.00012	-
Cre01.g038050.t1.3	-0.64	9.74e-05	histidine kinase 1
Cre03.g205550.t1.3	-0.64	0.000306	-
Cre10.g433700.t1.3	-0.64	0.000252	-
Cre09.g411500.t1.3	-0.64	3.19e-05	inosine-uridine preferring nucleoside hydrolase family protein
Cre05.g246950.t1.1	-0.64	4.66e-05	-
Cre12.g521500.t1.3	-0.64	0.000132	-
Cre13.g586900.t1.3	-0.64	0.000166	SC35-like splicing factor 28
Cre12.g484900.t1.2	-0.64	9.07e-05	-
Cre06.g306750.t1.2	-0.64	6.21e-05	Calcium-binding EF-hand family protein
Cre03.g203300.t1.3	-0.64	0.000526	-
Cre17.g696550.t1.2	-0.64	2.39e-05	-
g7547.t1	-0.64	9.78e-05	-
Cre04.g228100.t1.3	-0.64	0.00044	-
Cre01.g043050.t1.2	-0.63	0.000415	SNARE associated Golgi protein family
g3654.t1	-0.63	0.000823	actin 2
g11610.t1	-0.63	0.000698	DNAse I-like superfamily protein
Cre12.g549750.t1.2	-0.63	4.24e-05	casein kinase 1-like protein 2
g14739.t1	-0.63	9.05e-05	-
g3455.t1	-0.63	0.000144	-
g18126.t1	-0.63	9.14e-05	SIGNAL PEPTIDE PEPTIDASE-LIKE 2
Cre01.g009850.t1.2	-0.63	0.000274	-
Cre17.g705200.t1.3	-0.63	0.000925	-
Cre01.g049200.t1.3	-0.63	0.000644	pathogenesis-related protein-1-like
g4476.t1	-0.63	0.000235	RPM1 interacting protein 13
Cre11.g469500.t1.3	-0.62	0.000223	-
g2932.t1	-0.62	0.000115	-
g1230.t1	-0.62	5.73e-05	MSCS-like 3
Cre10.g424650.t1.2	-0.62	0.00012	-
Cre01.g028650.t1.2	-0.62	0.000278	-
g40.t1	-0.62	0.000119	Protein kinase superfamily protein with octicosapeptide/Phox/Bem1p domain
g14455.t1	-0.62	0.000205	-
Cre08.g358400.t1.3	-0.62	9.23e-05	Protein of unknown function (DUF803)
Cre03.g162750.t1.2	-0.62	0.000332	RNA-binding protein-defense related 1
Cre10.g465300.t1.3	-0.62	0.000178	-
Cre14.g611300.t1.3	-0.62	0.000282	-
Cre03.g157850.t1.2	-0.62	0.000324	-
Cre10.g424300.t1.2	-0.62	0.000212	P-loop containing nucleoside triphosphate hydrolases superfamily protein
Cre11.g482100.t1.2	-0.62	4.81e-05	-
Cre13.g574600.t1.2	-0.62	0.000391	-
Cre07.g350350.t1.2	-0.62	0.000129	-
Cre05.g239550.t1.3	-0.61	0.000393	-
Cre17.g696450.t1.3	-0.61	0.000262	ARM repeat superfamily protein
Cre16.g651400.t1.2	-0.61	0.000157	RING/U-box superfamily protein
g7539.t1	-0.61	0.000121	Calcium/lipid-binding (CaLB) phosphatase
Cre15.g639100.t1.2	-0.61	0.000344	-
g7546.t1	-0.61	0.000348	-
Cre16.g670050.t1.2	-0.61	0.000108	OSBP(oxysterol binding protein)-related protein 3B
Cre13.g574700.t1.2	-0.61	0.000226	peroxin 13
Cre02.g145500.t1.2	-0.61	8.58e-05	Mitogen activated protein kinase kinase kinase-related
Cre02.g112900.t1.2	-0.61	0.000219	golgi nucleotide sugar transporter 1
Cre13.g605650.t1.2	-0.61	0.000769	aldehyde dehydrogenase 10A8
Cre14.g628250.t1.3	-0.61	0.000166	Protein kinase superfamily protein
Cre06.g251050.t1.3	-0.61	0.00021	SNF1 kinase homolog 11
Cre02.g094004.t1.2	-0.61	0.000981	U2 snRNP auxilliary factor, large subunit, splicing factor
Cre03.g187500.t1.2	-0.61	0.000267	Phosphotyrosine protein phosphatases superfamily protein
Cre16.g689250.t1.3	-0.61	0.000596	ARM repeat superfamily protein
g9987.t1	-0.6	0.000101	sulfate transporter 4.1
g14229.t1	-0.6	0.000535	serine/threonine protein kinase 2
Cre06.g267750.t1.2	-0.6	0.000828	-
g2978.t1	-0.6	0.000574	CCCH-type zinc finger protein with ARM repeat domain
Cre01.g054500.t1.2	-0.6	0.000362	-
Cre01.g000900.t1.2	-0.6	0.000125	Protein of unknown function (DUF1350)
Cre08.g364400.t1.3	-0.6	0.000432	DORNROSCHEN-like
Cre04.g215150.t1.2	-0.6	0.000243	Glycogen/starch synthases, ADP-glucose type
Cre17.g721950.t1.2	-0.6	0.000469	RING/U-box superfamily protein
Cre09.g407200.t1.2	-0.6	0.000366	FAD/NAD(P)-binding oxidoreductase family protein
Cre01.g029550.t1.3	-0.6	0.000768	-
g14601.t1	-0.6	0.0006	-
Cre01.g044800.t1.2	-0.6	0.000459	-
Cre07.g339900.t1.3	-0.6	0.000218	Protein kinase superfamily protein with octicosapeptide/Phox/Bem1p domain
g786.t1	-0.6	0.000279	-
g16124.t1	-0.6	0.000414	Protein kinase superfamily protein
Cre01.g033000.t1.2	-0.6	0.00042	-
Cre03.g169450.t1.3	-0.6	0.000679	-
Cre12.g487400.t1.2	-0.59	0.000391	-
Cre03.g194900.t1.3	-0.59	0.000218	-
Cre04.g211600.t1.3	-0.59	0.000509	SNF1 kinase homolog 10
Cre09.g409650.t1.2	-0.59	0.000915	RING/U-box superfamily protein
g17474.t1	-0.59	8.27e-05	RAS 5
Cre08.g382400.t1.3	-0.59	0.00074	-
g9882.t1	-0.59	0.00033	S-adenosyl-L-methionine-dependent methyltransferases superfamily protein
Cre02.g118100.t1.2	-0.59	0.000559	-
g8123.t1	-0.59	0.000687	ACT domain-containing protein
g12210.t1	-0.59	0.000354	-
Cre06.g299900.t1.3	-0.59	0.00058	-
Cre17.g709450.t1.2	-0.59	0.000741	-
Cre06.g296400.t1.2	-0.59	0.000479	isovaleryl-CoA-dehydrogenase
Cre03.g190200.t1.2	-0.58	0.000345	-
Cre14.g611900.t1.2	-0.58	0.000298	-
g14272.t1	-0.58	0.000529	-
Cre17.g733150.t1.3	-0.58	0.000228	histidine kinase 3
Cre16.g693600.t1.2	-0.58	0.000408	-
Cre06.g303150.t1.3	-0.58	0.000561	Protein kinase superfamily protein
Cre16.g647800.t1.3	-0.58	0.00081	Protein phosphatase 2C family protein
Cre07.g326750.t1.3	-0.58	0.000634	-
Cre10.g419250.t1.2	-0.58	0.000839	-
Cre05.g230900.t1.3	-0.57	0.000567	lipid phosphate phosphatase 3
Cre06.g310400.t1.2	-0.57	0.000592	-
Cre06.g293300.t1.3	-0.57	0.000697	PAS domain-containing protein tyrosine kinase family protein
Cre16.g691600.t1.1	-0.57	0.000434	-
Cre17.g698850.t1.3	-0.57	0.000287	debranching enzyme 1
Cre08.g378250.t1.1	-0.57	0.00081	Putative methyltransferase family protein
Cre01.g045450.t1.2	-0.57	0.000958	-
Cre17.g738150.t1.3	-0.57	0.000178	ERD (early-responsive to dehydration stress) family protein
Cre04.g217400.t1.2	-0.57	0.000464	-
Cre12.g511850.t1.2	-0.56	0.000679	shaggy-like kinase 13
Cre02.g076500.t1.2	-0.56	0.000415	-
g5062.t1	-0.56	0.000639	-
g7531.t1	-0.56	0.000581	-
Cre01.g018350.t1.2	-0.56	0.000295	-
Cre12.g548550.t1.3	-0.56	0.000819	Protein of unknown function (DUF833)
Cre07.g328150.t1.3	-0.56	0.00035	PDI-like 2-3
Cre02.g106650.t1.3	-0.56	0.000818	Calcium-dependent protein kinase family protein
Cre14.g612200.t1.3	-0.56	0.000547	-
Cre02.g106500.t1.2	-0.55	0.000457	nudix hydrolase homolog 12
Cre10.g423250.t1.2	-0.55	0.00048	peroxisomal NAD-malate dehydrogenase 1
Cre12.g538850.t1.3	-0.55	0.000593	LEUNIG_homolog
Cre03.g202500.t1.2	-0.55	0.000827	interferon-related developmental regulator family protein / IFRD protein family
Cre13.g603500.t1.2	-0.55	0.000917	-
Cre02.g078507.t1.2	-0.55	0.000404	-
Cre16.g676800.t1.2	-0.54	0.000875	-
Cre09.g391500.t1.3	-0.54	0.000868	autophagy 9 (APG9)
Cre04.g219850.t1.3	-0.54	0.000655	-
Cre13.g562050.t1.3	-0.54	0.000886	-
g8693.t1	-0.54	0.000934	inositol requiring 1-1
Cre16.g674250.t1.2	-0.54	0.000548	RNA-binding (RRM/RBD/RNP motifs) family protein
Cre01.g007200.t1.2	-0.53	0.000934	DHHC-type zinc finger family protein
Cre01.g025600.t1.2	-0.52	0.000616	-
Cre08.g359200.t1.3	-0.52	0.000849	Regulator of chromosome condensation (RCC1) family protein
Cre03.g198000.t1.2	-0.51	0.000921	Protein phosphatase 2C family protein

## Sheet: IHg-10-8-up
Gene ID	log2FC (EdgeR)	FDR (EdgeR)	Description (Phytozome V9.0)
Cre01.g021800.t1.2	3.97	0.000266	-
Cre03.g162800.t1.2	3.82	1.29e-72	-
g4485.t1	3.72	2.12e-88	histone acetyltransferase of the CBP family 1
Cre06.g309000.t1.2	3.35	2.11e-75	-
Cre01.g016450.t1.2	3.31	2.34e-06	SET domain group 37
Cre01.g025500.t1.3	3.08	7.8e-05	Tetratricopeptide repeat (TPR)-like superfamily protein
Cre16.g648250.t1.3	2.95	1.13e-07	-
Cre16.g662600.t1.2	2.93	1.15e-26	Bestrophin-like protein
Cre04.g222800.t1.2	2.93	8.5e-71	-
Cre02.g083500.t1.2	2.88	0.000715	-
Cre01.g000150.t1.2	2.65	1.23e-06	zinc transporter 7 precursor
g99.t1	2.63	2.26e-26	-
Cre07.g332800.t1.2	2.59	3.55e-30	-
Cre10.g439700.t1.2	2.59	4.9e-35	CTC-interacting domain 11
g1842.t1	2.54	0.000558	-
Cre13.g584700.t1.3	2.52	1.01e-10	Protein of unknown function (DUF185)
Cre04.g223300.t1.2	2.51	5.74e-37	Mitochondrial substrate carrier family protein
Cre07.g355150.t1.3	2.5	5.48e-20	zinc transporter 5 precursor
Cre11.g477350.t1.3	2.47	1.09e-23	-
g16153.t1	2.46	5.79e-24	pescadillo-related
Cre02.g097800.t1.3	2.44	1.61e-29	multidrug resistance-associated protein 2
Cre12.g544650.t1.3	2.42	5.61e-05	-
Cre04.g217500.t1.2	2.34	0.000577	uridine-ribohydrolase 2
Cre06.g281600.t1.2	2.31	9.89e-31	-
Cre09.g407373.t1.2	2.3	1.07e-06	Acyl-CoA N-acyltransferases (NAT) superfamily protein
g16848.t1	2.28	8.78e-10	-
Cre01.g016750.t1.2	2.27	2.18e-07	Chlorophyll A-B binding family protein
Cre01.g053950.t1.3	2.26	1.95e-26	-
g12271.t1	2.23	9.56e-06	-
Cre05.g236650.t1.3	2.23	2.87e-27	-
g1923.t1	2.23	1.92e-28	ABC-2 and Plant PDR ABC-type transporter family protein
Cre10.g442150.t1.3	2.22	4.18e-09	-
g4487.t1	2.22	1.06e-08	-
Cre13.g589100.t1.2	2.21	3.95e-17	-
Cre06.g307500.t1.1	2.2	7.02e-29	-
Cre14.g616050.t1.3	2.2	2.38e-30	Pleckstrin homology (PH) domain superfamily protein
Cre03.g152750.t1.3	2.19	1.26e-23	BCL-2-associated athanogene 6
Cre04.g223250.t1.3	2.19	0.000512	-
Cre02.g093500.t1.2	2.18	5.42e-24	Patched family protein
Cre04.g215900.t1.3	2.18	1.78e-09	-
Cre06.g249350.t1.3	2.15	2.85e-25	DNA methyltransferase 2
Cre17.g700000.t1.2	2.14	6.79e-17	-
Cre16.g650350.t1.3	2.14	3.3e-11	-
Cre04.g221600.t1.2	2.13	5.08e-09	-
Cre04.g222750.t1.1	2.13	1.58e-27	Mitochondrial substrate carrier family protein
g3327.t1	2.11	1.09e-05	ABC-2 and Plant PDR ABC-type transporter family protein
Cre16.g651300.t1.2	2.11	6.34e-10	-
Cre08.g384500.t1.2	2.1	0.000109	-
Cre07.g340850.t1.2	2.1	3.54e-37	cytochrome P450, family 711, subfamily A, polypeptide 1
Cre09.g410750.t1.2	2.09	3.21e-26	nitrite reductase 1
Cre05.g237800.t1.3	2.08	9.46e-14	-
Cre17.g739600.t1.2	2.07	2.2e-07	-
g5142.t1	2.07	0.000683	-
Cre08.g384950.t1.2	2.07	1.49e-06	RNA-binding (RRM/RBD/RNP motifs) family protein
g11944.t1	2.07	1.22e-10	phosphoenolpyruvate carboxylase-related kinase 1
Cre03.g191750.t1.2	2.07	1.53e-05	-
Cre10.g426700.t1.3	2.05	1.1e-11	ent-kaurenoic acid hydroxylase 2
g9785.t1	2.04	3.22e-28	Carbohydrate-binding-like fold
Cre12.g527250.t1.2	2.03	5.56e-28	-
Cre16.g684022.t1.2	2.03	1.09e-09	-
g7022.t1	2.03	1.72e-08	-
Cre17.g716650.t1.2	2.02	4.08e-16	-
Cre12.g534750.t1.2	2.02	7.89e-07	-
g1649.t1	2.01	6.78e-16	-
Cre10.g460200.t1.2	2.01	9.98e-11	-
g9817.t1	2	2.11e-16	Molecular chaperone Hsp40/DnaJ family protein
Cre16.g685050.t1.1	1.99	2.89e-28	Cobalamin biosynthesis CobW-like protein
Cre17.g698400.t1.2	1.99	5.15e-32	-
Cre16.g653800.t1.2	1.99	6.02e-10	-
Cre07.g331700.t1.3	1.99	2.27e-06	-
Cre07.g344500.t1.2	1.98	9.26e-05	-
Cre06.g257650.t1.2	1.98	7.91e-05	peptide met sulfoxide reductase 4
g18292.t1	1.97	1.21e-27	-
Cre02.g075750.t1.3	1.97	2.76e-06	-
g2885.t1	1.97	0.000498	Integrase-type DNA-binding superfamily protein
Cre02.g088500.t1.3	1.97	1.76e-06	Nuclear transport factor 2 (NTF2) family protein
Cre05.g248450.t1.2	1.95	3.5e-08	beta carbonic anhydrase 6
Cre12.g529300.t1.3	1.95	8.54e-07	AMP-dependent synthetase and ligase family protein
Cre09.g403250.t1.3	1.94	3.99e-21	ataurora3
Cre03.g153250.t1.3	1.93	4.35e-07	-
Cre16.g694500.t1.3	1.93	7.1e-23	DNAJ heat shock family protein
Cre16.g685100.t1.3	1.92	8.62e-11	Cobalamin biosynthesis CobW-like protein
Cre02.g093600.t1.2	1.91	1.12e-20	-
Cre14.g634200.t1.3	1.91	3.19e-05	-
Cre08.g366700.t1.3	1.91	1.52e-21	-
Cre10.g466150.t1.2	1.9	3.5e-05	Leucine-rich repeat (LRR) family protein
Cre04.g211850.t1.2	1.89	0.000528	Chlorophyll A-B binding family protein
Cre02.g143550.t1.2	1.89	4.17e-32	-
Cre10.g456440.t1.2	1.88	0.000335	-
Cre10.g426550.t1.2	1.87	3.41e-09	-
Cre05.g248400.t1.2	1.87	1.85e-07	beta carbonic anhydrase 6
Cre12.g493100.t1.3	1.87	2.05e-12	-
g9457.t1	1.87	7.93e-19	-
Cre10.g428350.t1.2	1.87	8.36e-06	copper ion binding
Cre06.g263289.t1.2	1.87	1.15e-07	Undecaprenyl pyrophosphate synthetase family protein
g11582.t1	1.84	1.12e-05	-
g7542.t1	1.84	1.79e-06	Protein kinase superfamily protein
Cre11.g480750.t1.3	1.84	0.000203	N-terminal nucleophile aminohydrolases (Ntn hydrolases) superfamily protein
Cre17.g701050.t1.2	1.84	4.06e-10	zinc ion binding
g8028.t1	1.83	0.000558	-
Cre16.g684850.t1.2	1.83	1.98e-07	tRNA (guanine-N-7) methyltransferase
Cre01.g009400.t1.2	1.83	1.54e-14	-
g885.t1	1.82	0.000729	-
Cre03.g194150.t1.3	1.82	3.55e-13	Fcf2 pre-rRNA processing protein
Cre02.g111200.t1.3	1.81	1.38e-19	myb domain protein 3r-4
Cre07.g350700.t1.3	1.8	1.45e-07	-
Cre06.g260450.t1.2	1.79	1.57e-27	dicarboxylate transport 2.1
g11329.t1	1.78	1.07e-12	-
g18065.t1	1.78	0.000197	-
Cre10.g459050.t1.3	1.77	0.000261	Prolyl oligopeptidase family protein
Cre06.g294150.t1.3	1.77	1.64e-13	-
Cre03.g159900.t1.3	1.76	1.22e-06	protein serine/threonine kinases;ATP binding;catalytics
g11654.t1	1.75	6.1e-06	-
Cre16.g663400.t1.2	1.75	2.02e-27	Bestrophin-like protein
Cre10.g426600.t1.2	1.75	5.55e-10	cytochrome P450, family 707, subfamily A, polypeptide 3
Cre07.g345750.t1.3	1.74	0.000196	Acyl-CoA N-acyltransferase with RING/FYVE/PHD-type zinc finger domain
Cre02.g109200.t1.3	1.74	1.52e-26	-
Cre08.g360100.t1.2	1.74	4.57e-07	translocon at the outer membrane of chloroplasts 64-V
Cre07.g334750.t1.3	1.74	1.77e-21	Protein phosphatase 2C family protein
Cre16.g663450.t1.2	1.73	6.81e-22	Bestrophin-like protein
Cre08.g363650.t1.3	1.73	2.33e-05	-
Cre06.g303050.t1.2	1.72	1.49e-09	cytochrome B5 isoform D
Cre08.g375800.t1.3	1.72	0.000112	-
Cre12.g487650.t1.3	1.71	8.47e-22	-
Cre01.g043950.t1.3	1.71	5.19e-20	-
Cre07.g339000.t1.3	1.71	8.9e-12	Chaperonin-like RbcX protein
Cre16.g651900.t1.3	1.71	1.6e-06	-
Cre16.g682950.t1.3	1.71	1.11e-07	cell cycle checkpoint control protein family
g1850.t1	1.7	2.35e-10	zinc induced facilitator 1
Cre13.g606550.t1.3	1.7	4.88e-05	-
g4409.t1	1.69	1.65e-05	zinc ion binding
Cre08.g384700.t1.3	1.69	2.89e-07	S-adenosyl-L-methionine-dependent methyltransferases superfamily protein
Cre02.g143650.t1.2	1.69	2.03e-16	-
Cre06.g263550.t1.2	1.69	1.5e-11	Thioredoxin superfamily protein
Cre17.g720950.t1.1	1.68	1.37e-21	3-oxo-5-alpha-steroid 4-dehydrogenase family protein
Cre03.g148450.t1.3	1.68	8.85e-14	Thioesterase/thiol ester dehydrase-isomerase superfamily protein
Cre01.g027500.t1.3	1.68	0.000388	-
g11061.t1	1.67	6.92e-19	-
Cre01.g021550.t1.3	1.67	7.14e-08	-
Cre07.g334900.t1.3	1.67	3.49e-10	-
Cre01.g047650.t1.2	1.67	2.79e-10	F-box/RNI-like superfamily protein
Cre06.g253000.t1.3	1.67	8.06e-11	-
g8132.t1	1.66	2.81e-05	Protein kinase superfamily protein
Cre12.g525450.t1.3	1.66	1.15e-23	-
Cre12.g546800.t1.3	1.66	1.55e-09	-
Cre10.g452800.t1.2	1.66	7.54e-21	-
Cre01.g041350.t1.2	1.65	6.3e-05	-
Cre03.g170250.t1.3	1.65	1.33e-20	Protein phosphatase 2C family protein
Cre12.g537900.t1.3	1.64	4.21e-11	-
Cre07.g348900.t1.2	1.64	0.000547	DNAJ heat shock N-terminal domain-containing protein
g3160.t1	1.64	1.48e-27	isoamylase 1
Cre10.g466450.t1.3	1.63	2.93e-06	chloroplast RNA-binding protein 29
Cre10.g450900.t1.2	1.63	1.04e-09	-
Cre03.g157650.t1.3	1.62	0.000625	-
Cre05.g240050.t1.3	1.62	6.18e-06	-
Cre16.g648300.t1.2	1.62	5.47e-15	phosphate transporter 4;5
Cre13.g583050.t1.3	1.62	4e-09	ACD1-like
Cre13.g572732.t1.2	1.62	0.000655	-
Cre03.g149500.t1.3	1.61	7.93e-06	zinc finger (MYND type) family protein / programmed cell death 2 C-terminal domain-containing protein
Cre12.g531250.t1.3	1.61	4.11e-09	zeaxanthin epoxidase (ZEP) (ABA1)
Cre01.g048102.t1.2	1.61	7.27e-07	-
Cre05.g246750.t1.3	1.6	0.000383	-
Cre01.g015300.t1.1	1.6	0.000237	-
Cre10.g460250.t1.2	1.6	1.62e-05	-
Cre03.g151650.t1.1	1.6	2.45e-14	S-adenosyl-L-methionine-dependent methyltransferases superfamily protein
Cre10.g423200.t1.3	1.6	3.58e-14	ACT-like protein tyrosine kinase family protein
Cre12.g493050.t1.2	1.59	3.69e-10	-
Cre09.g392650.t1.2	1.59	2.74e-07	RING/U-box superfamily protein
Cre15.g641976.t1.2	1.59	0.00017	-
g6679.t1	1.59	9.48e-05	-
Cre07.g336400.t1.3	1.59	8.41e-06	-
Cre15.g637100.t1.2	1.58	3.08e-18	ubiquitin family protein
Cre16.g652700.t1.3	1.58	1.45e-10	-
Cre12.g508800.t1.3	1.58	0.000433	Ca(2)-dependent phospholipid-binding protein (Copine) family
Cre07.g318800.t1.2	1.57	7.64e-08	HSP20-like chaperones superfamily protein
Cre07.g333850.t1.3	1.57	1.57e-08	zinc ion binding
g9787.t1	1.57	5.58e-21	-
Cre12.g538350.t1.3	1.57	7.73e-07	frataxin homolog
g7322.t1	1.56	0.000599	-
Cre01.g026150.t1.3	1.56	1.1e-06	-
Cre12.g489900.t1.3	1.55	1.87e-16	-
Cre06.g295400.t1.2	1.55	5.92e-21	Mitochondrial substrate carrier family protein
Cre12.g524900.t1.3	1.54	7.9e-05	EIN3-binding F box protein 1
Cre02.g141000.t1.3	1.54	4.63e-07	dicer-like 1
Cre11.g469375.t1.3	1.54	0.000563	-
Cre03.g205100.t1.2	1.54	7.95e-11	-
Cre13.g592500.t1.3	1.54	5.24e-06	phosphoadenosine phosphosulfate (PAPS) reductase family protein
Cre16.g659800.t1.2	1.54	2.72e-22	-
Cre02.g086750.t1.3	1.53	2.76e-06	DNA-directed RNA polymerases
Cre12.g529500.t1.2	1.53	1.2e-11	FtsJ-like methyltransferase family protein
g10559.t1	1.53	1.07e-07	-
Cre03.g150350.t1.3	1.53	0.000216	P-loop containing nucleoside triphosphate hydrolases superfamily protein
Cre10.g438900.t1.3	1.52	1.12e-05	-
Cre12.g555700.t1.3	1.52	6.05e-12	DNAJ heat shock family protein
Cre01.g012600.t1.3	1.52	1.01e-08	-
Cre01.g013000.t1.3	1.51	0.000795	-
Cre06.g258200.t1.3	1.51	0.000159	P-loop containing nucleoside triphosphate hydrolases superfamily protein
Cre02.g090500.t1.3	1.51	0.000172	RNAhelicase-like 8
g16852.t1	1.51	2.32e-06	EIN3-binding F box protein 1
Cre12.g548250.t1.3	1.51	0.000625	SMAD/FHA domain-containing protein
g13917.t1	1.5	0.000501	-
Cre03.g195750.t1.3	1.5	0.00014	Transducin/WD40 repeat-like superfamily protein
Cre08.g365900.t1.2	1.5	5.03e-19	chlorophyll A/B binding protein 1
g17198.t1	1.5	1.86e-05	Transducin/WD40 repeat-like superfamily protein
Cre05.g234500.t1.3	1.5	1.64e-15	transducin family protein / WD-40 repeat family protein
Cre12.g556650.t1.2	1.5	0.000256	Transducin/WD40 repeat-like superfamily protein
Cre12.g523550.t1.3	1.5	0.000557	S-adenosyl-L-methionine-dependent methyltransferases superfamily protein
Cre01.g051350.t1.3	1.5	6.16e-11	-
Cre02.g086150.t1.2	1.5	1.94e-10	-
Cre17.g731050.t1.2	1.5	1.44e-06	non-intrinsic ABC protein 9
Cre09.g398350.t1.2	1.49	8.75e-20	U-box domain-containing protein
Cre03.g179000.t1.3	1.49	1.26e-05	-
Cre06.g249555.t1.2	1.49	2.98e-08	-
Cre07.g341925.t1.2	1.49	4.56e-05	-
Cre03.g159254.t1.2	1.49	0.000474	ammonium transporter 1;1
Cre07.g349800.t1.2	1.48	1.73e-16	-
Cre10.g445150.t1.3	1.48	2.23e-06	Polynucleotidyl transferase, ribonuclease H-like superfamily protein
Cre04.g215050.t1.2	1.48	1.13e-05	beta-hydroxylase 1
Cre03.g197200.t1.3	1.48	4.34e-05	-
Cre01.g000800.t1.2	1.48	0.00033	-
Cre02.g109650.t1.3	1.48	3.3e-16	BEL1-like homeodomain 10
Cre14.g615350.t1.2	1.48	1.9e-08	-
Cre03.g177950.t1.3	1.47	1.94e-07	-
g3648.t1	1.47	5.17e-07	SHK1 binding protein 1
Cre05.g236501.t1.2	1.46	2.35e-10	-
Cre01.g025900.t1.2	1.46	3.21e-06	Regulator of chromosome condensation (RCC1) family protein
Cre09.g416850.t1.2	1.46	6.23e-13	-
Cre06.g262750.t1.3	1.46	3.75e-05	-
Cre13.g589650.t1.2	1.46	2e-05	-
g15679.t1	1.46	4.81e-08	-
Cre01.g037900.t1.3	1.46	1.63e-09	-
Cre16.g671500.t1.2	1.46	1.73e-05	-
Cre08.g367400.t1.1	1.45	4.05e-17	chlorophyll A/B binding protein 1
Cre16.g684150.t1.2	1.45	9.14e-06	-
Cre12.g548000.t1.2	1.45	2.05e-08	ARM repeat superfamily protein
Cre03.g190750.t1.3	1.45	9.25e-07	P-loop containing nucleoside triphosphate hydrolases superfamily protein
Cre17.g732450.t1.3	1.45	1.12e-05	-
Cre03.g162100.t1.2	1.44	0.000441	protein-l-isoaspartate methyltransferase 1
Cre03.g168400.t1.3	1.44	8.98e-05	-
Cre16.g655050.t1.2	1.44	9.19e-16	-
Cre16.g677600.t1.2	1.44	6.35e-08	Leucine carboxyl methyltransferase
Cre05.g248150.t1.2	1.44	8.02e-05	Phospholipid/glycerol acyltransferase family protein
Cre13.g563650.t1.3	1.44	0.000799	-
Cre09.g413350.t1.3	1.43	7.68e-16	-
Cre17.g710650.t1.3	1.43	0.000507	Protein kinase superfamily protein
Cre12.g551300.t1.2	1.43	4.67e-11	-
g2598.t1	1.43	0.000526	magnesium transporter 2
Cre17.g718650.t1.2	1.42	0.000139	Transducin/WD40 repeat-like superfamily protein
Cre01.g000100.t1.3	1.42	9.45e-09	-
Cre14.g634000.t1.3	1.42	4.6e-06	-
Cre10.g444550.t1.2	1.42	7.76e-11	signal peptide peptidase
g11737.t1	1.42	0.000483	Phospholipid/glycerol acyltransferase family protein
Cre17.g703450.t1.3	1.41	1.55e-14	-
g16758.t1	1.41	4.35e-08	cytochrome P450, family 97, subfamily A, polypeptide 3
Cre14.g621500.t1.3	1.41	0.000144	-
g15030.t1	1.41	1.49e-11	elicitor-activated gene 3-1
Cre12.g485950.t1.2	1.41	1e-05	-
Cre02.g080100.t1.3	1.41	1.73e-06	cleavage and polyadenylation specificity factor 73 kDa subunit-II
Cre02.g112266.t1.2	1.41	3.41e-09	-
Cre13.g578900.t1.2	1.41	5.78e-05	-
Cre09.g392700.t1.2	1.41	8.14e-08	-
Cre10.g429400.t1.3	1.4	1.13e-06	-
g6320.t1	1.4	3.27e-07	DNA LIGASE 6
Cre17.g742400.t1.3	1.4	0.000361	Protein kinase superfamily protein
Cre06.g303700.t1.2	1.39	0.000834	-
g4379.t1	1.39	2.48e-06	-
Cre16.g665900.t1.3	1.39	1.02e-08	-
Cre12.g506750.t1.3	1.39	2.53e-13	-
Cre06.g279650.t1.1	1.39	2.52e-09	-
g13787.t1	1.39	8.4e-08	Rubisco methyltransferase family protein
Cre07.g357800.t1.2	1.39	3.75e-08	cytochrome c biogenesis protein family
Cre16.g649600.t1.2	1.38	2.13e-08	pumilio 23
g11554.t1	1.38	6.63e-06	-
g4540.t1	1.38	0.000886	-
Cre02.g145231.t1.2	1.38	6.76e-10	MAK16 protein-related
Cre03.g188200.t1.2	1.38	0.000103	3\'-5\'-exoribonuclease family protein
Cre03.g184100.t1.3	1.38	0.000255	-
Cre01.g014300.t1.3	1.38	7.93e-08	-
Cre17.g739150.t1.2	1.38	4.36e-12	Peptidase S41 family protein
Cre08.g379050.t1.3	1.37	2.47e-05	HIT-type Zinc finger family protein
Cre13.g581700.t1.3	1.37	9.46e-14	-
Cre03.g195700.t1.3	1.37	1.98e-05	Ypt/Rab-GAP domain of gyp1p superfamily protein
Cre01.g036050.t1.1	1.37	5.59e-06	MUTL-homologue 1
Cre02.g107000.t1.3	1.37	2.05e-09	cell division control 2
g11714.t1	1.36	2.1e-07	SOUL heme-binding family protein
g5461.t1	1.36	9.22e-09	diaminopimelate epimerase family protein
Cre09.g415500.t1.3	1.36	9.77e-07	-
Cre16.g648800.t1.1	1.36	9.58e-07	SMAD/FHA domain-containing protein
Cre16.g680400.t1.3	1.36	0.000455	-
Cre10.g432750.t1.3	1.36	0.000736	-
Cre06.g292600.t1.2	1.36	6.34e-05	-
Cre09.g393950.t1.2	1.36	1.35e-05	cell division protein ftsH, putative
Cre07.g350800.t1.3	1.36	3.65e-08	-
Cre13.g592550.t1.3	1.35	5.87e-06	-
g11558.t1	1.35	3.99e-16	-
Cre12.g538650.t1.3	1.35	0.00058	urophorphyrin methylase 1
Cre10.g429800.t1.2	1.35	1.91e-05	ABC transporter 1
Cre02.g147600.t1.3	1.35	4.96e-09	-
Cre03.g160800.t1.2	1.35	7.44e-08	Cation efflux family protein
Cre12.g557700.t1.2	1.35	3.26e-08	glyoxalase 2-4
Cre12.g515550.t1.2	1.35	8.73e-08	Sec1/munc18-like (SM) proteins superfamily
g4482.t1	1.34	1.14e-12	histone acetyltransferase of the CBP family 1
Cre03.g179400.t1.2	1.34	2.38e-07	-
Cre17.g707250.t1.2	1.34	1.24e-10	-
Cre06.g249550.t1.3	1.34	0.000105	-
Cre09.g389750.t1.3	1.34	2.95e-12	zinc finger (C2H2 type, AN1-like) family protein
Cre06.g281700.t1.3	1.34	9.89e-12	-
g6342.t1	1.34	7.85e-08	carotenoid cleavage dioxygenase 7
Cre03.g154500.t1.2	1.34	0.000661	SAND family protein
Cre09.g389250.t1.2	1.34	0.000122	LSD1-like 3
Cre01.g008550.t1.3	1.33	1.23e-13	Protein kinase superfamily protein
Cre01.g041050.t1.3	1.33	3.67e-06	amino acid transporter 1
Cre08.g359650.t1.2	1.33	5.11e-08	-
Cre06.g260200.t1.2	1.33	2.62e-12	Mitochondrial substrate carrier family protein
Cre06.g311650.t1.3	1.33	2.73e-09	-
Cre09.g405650.t1.2	1.32	6.01e-06	spliceosome protein-related
Cre06.g311400.t1.2	1.32	2.43e-05	Restriction endonuclease, type II-like superfamily protein
Cre09.g407120.t1.2	1.32	0.000584	-
Cre11.g469650.t1.3	1.32	5.28e-09	Protein of unknown function (duplicated DUF1399)
Cre08.g361500.t1.2	1.32	0.000429	-
Cre16.g669450.t1.3	1.32	8.73e-08	ATP-dependent protease La (LON) domain protein
Cre03.g187650.t1.1	1.32	0.000692	Protein of unknown function, DUF647
Cre01.g007100.t1.3	1.31	1.63e-05	-
g9784.t1	1.31	4.92e-13	Carbohydrate-binding-like fold
Cre09.g415700.t1.2	1.31	3.1e-12	alpha carbonic anhydrase 7
Cre07.g314000.t1.3	1.3	5.64e-10	-
g6289.t1	1.3	2.92e-06	-
Cre01.g015500.t1.2	1.3	1.87e-13	Calcium-dependent lipid-binding (CaLB domain) family protein
Cre02.g105150.t1.3	1.3	1.11e-05	-
Cre17.g702900.t1.2	1.3	3.48e-07	-
Cre06.g260050.t1.2	1.3	8.6e-05	-
Cre12.g500200.t1.3	1.3	0.00018	purple acid phosphatase 27
Cre03.g175851.t1.2	1.3	1.11e-13	-
Cre08.g372300.t1.2	1.3	8.02e-07	-
Cre12.g502350.t1.3	1.29	1.65e-07	RECQ helicase L2
Cre03.g187850.t1.2	1.29	5.45e-05	-
Cre07.g324150.t1.3	1.29	1.95e-05	-
Cre02.g113300.t1.3	1.29	6.68e-06	-
g16720.t1	1.29	9.76e-13	ataurora3
g2524.t1	1.29	4.61e-05	Protein kinase superfamily protein
Cre12.g522850.t1.2	1.28	0.000504	P-loop containing nucleoside triphosphate hydrolases superfamily protein
Cre17.g734150.t1.3	1.28	6.57e-07	TIP41-like family protein
Cre03.g177400.t1.3	1.28	5.09e-15	-
Cre17.g714300.t1.2	1.28	7.39e-11	-
Cre01.g037700.t1.2	1.27	1.44e-11	Fatty acid/sphingolipid desaturase
g16777.t1	1.27	1.91e-07	-
Cre06.g296200.t1.2	1.27	2.39e-07	calcium-dependent protein kinase 24
Cre07.g318850.t1.2	1.27	3.33e-05	HSP20-like chaperones superfamily protein
Cre13.g607600.t1.3	1.27	2.03e-05	Nucleotidylyl transferase superfamily protein
Cre04.g228000.t1.3	1.27	4.54e-06	-
Cre10.g424500.t1.2	1.27	0.000226	pfkB-like carbohydrate kinase family protein
g13907.t1	1.27	6.26e-08	Protein kinase superfamily protein
g4462.t1	1.27	1.07e-13	12-oxophytodienoate reductase 2
Cre02.g079750.t1.3	1.27	2.12e-08	histidine kinase 5
Cre11.g478300.t1.1	1.27	3.01e-05	-
Cre02.g086800.t1.2	1.27	0.000182	-
Cre16.g691950.t1.3	1.27	2.04e-05	-
Cre12.g487200.t1.1	1.26	2.55e-11	transducin family protein / WD-40 repeat family protein
g4390.t1	1.26	7.98e-05	-
g1914.t1	1.26	0.000551	-
Cre17.g720900.t1.3	1.26	7.87e-06	-
Cre07.g340550.t1.3	1.26	4.75e-05	-
Cre04.g223350.t1.3	1.26	1.98e-08	-
Cre02.g144800.t1.3	1.26	4.19e-16	N-acetyl-l-glutamate synthase 2
Cre08.g367500.t1.1	1.26	3.61e-12	chlorophyll A/B binding protein 1
Cre11.g475700.t1.3	1.26	0.000474	-
Cre06.g280650.t1.2	1.26	1.64e-08	-
Cre03.g193700.t1.1	1.26	2.13e-08	alpha/beta-Hydrolases superfamily protein
Cre13.g588271.t1.2	1.25	2.55e-05	-
Cre10.g426950.t1.2	1.25	3.69e-08	cytochrome P450, family 707, subfamily A, polypeptide 3
Cre07.g348800.t1.3	1.25	3.05e-07	-
Cre02.g091950.t1.3	1.25	3.31e-17	-
Cre06.g270650.t1.2	1.25	2.28e-08	mitochondrial ribosomal protein L51/S25/CI-B8 family protein
Cre03.g203350.t1.3	1.25	9.18e-05	-
Cre05.g245100.t1.3	1.25	0.000426	-
g18002.t1	1.25	4.26e-05	Domain of unknown function (DUF303)
Cre17.g726450.t1.2	1.24	5.66e-05	-
g12333.t1	1.24	2.56e-06	-
Cre01.g032800.t1.2	1.24	1.64e-11	magnesium transporter 9
Cre08.g362900.t1.3	1.24	9.07e-05	Photosystem II reaction center PsbP family protein
Cre01.g000650.t1.3	1.24	2.21e-11	Copper amine oxidase family protein
Cre12.g528950.t1.1	1.24	5.97e-10	pumilio 24
Cre03.g194450.t1.3	1.24	0.000221	-
Cre06.g266900.t1.3	1.23	3.36e-06	-
Cre17.g700600.t1.3	1.23	0.000632	BTB/POZ domain-containing protein
Cre01.g046650.t1.2	1.23	2.78e-12	-
Cre12.g559350.t1.2	1.23	1.35e-05	NAD(P)-binding Rossmann-fold superfamily protein
Cre03.g175050.t1.3	1.23	3.66e-06	-
Cre03.g149900.t1.3	1.23	2.05e-06	-
Cre09.g399300.t1.2	1.23	0.000185	FKBP-like peptidyl-prolyl cis-trans isomerase family protein
g9821.t1	1.23	9.55e-05	-
Cre01.g019700.t1.2	1.22	6.74e-05	Nucleotidyltransferase family protein
g11359.t1	1.22	4.97e-06	MAP kinase kinase 5
g16365.t1	1.22	0.000319	alpha/beta-Hydrolases superfamily protein
Cre12.g501700.t1.3	1.22	8.19e-06	-
Cre08.g360050.t1.3	1.22	3.8e-11	acetyl Co-enzyme a carboxylase biotin carboxylase subunit
Cre14.g616000.t1.3	1.22	0.000483	-
g2611.t1	1.22	5.69e-08	SAC3/GANP/Nin1/mts3/eIF-3 p25 family
g11477.t1	1.22	4.19e-09	Glutamyl/glutaminyl-tRNA synthetase, class Ic
g11533.t1	1.21	3.74e-07	-
g4407.t1	1.21	5.76e-08	DNAJ heat shock N-terminal domain-containing protein
Cre13.g604000.t1.3	1.21	6.85e-12	-
Cre01.g009350.t1.2	1.21	2.53e-15	porphyromonas-type peptidyl-arginine deiminase family protein
Cre15.g640600.t1.2	1.21	0.000185	-
Cre07.g347850.t1.3	1.21	0.000337	-
Cre06.g258500.t1.3	1.21	0.00021	-
Cre12.g507250.t1.3	1.21	0.000445	ribonuclease II family protein
Cre16.g670550.t1.3	1.2	0.000144	5\'-3\' exonuclease family protein
Cre11.g481150.t1.3	1.2	3.59e-06	-
Cre01.g031250.t1.2	1.2	0.000115	Protein of unknown function (DUF1279)
g3262.t1	1.2	3.58e-06	-
Cre09.g397450.t1.3	1.2	6.38e-10	-
Cre03.g166850.t1.3	1.2	3.19e-06	P-loop containing nucleoside triphosphate hydrolases superfamily protein
g16793.t1	1.2	0.000391	tetratricopeptide repeat (TPR)-containing protein
g18094.t1	1.2	9.78e-05	-
Cre03.g201332.t1.2	1.19	3.11e-05	plastid transcriptionally active 14
g18070.t1	1.19	0.000527	-
Cre05.g236750.t1.3	1.19	2.18e-06	-
Cre06.g262950.t1.3	1.19	7.04e-07	-
Cre06.g249600.t1.2	1.19	8.6e-06	-
Cre06.g271050.t1.3	1.19	2.64e-09	uridine-ribohydrolase 1
Cre11.g476950.t1.3	1.19	1.43e-05	-
Cre09.g407300.t1.3	1.19	8.62e-08	alpha/beta-Hydrolases superfamily protein
Cre05.g238000.t1.2	1.19	1.44e-05	-
Cre13.g602500.t1.3	1.19	1.97e-07	-
Cre09.g408500.t1.3	1.18	0.000349	diphthamide synthesis DPH2 family protein
Cre07.g321750.t1.1	1.18	8.16e-11	-
Cre13.g562650.t1.3	1.18	1.69e-11	-
Cre10.g434250.t1.2	1.18	2.62e-08	translocase of inner mitochondrial membrane 23
Cre02.g079100.t1.3	1.18	0.000398	-
Cre06.g281250.t1.2	1.18	0.000364	Cyclopropane-fatty-acyl-phospholipid synthase
Cre03.g205300.t1.3	1.18	6.32e-05	3\'-5\' exonuclease domain-containing protein / K homology domain-containing protein / KH domain-containing protein
Cre16.g695950.t1.2	1.18	2.25e-09	Mitochondrial substrate carrier family protein
Cre12.g492650.t1.2	1.18	5.38e-07	-
Cre14.g630350.t1.3	1.18	1.09e-05	MD-2-related lipid recognition domain-containing protein
Cre02.g098950.t1.2	1.18	1.89e-08	syntaxin of plants 71
Cre07.g345850.t1.2	1.18	2.32e-05	-
Cre12.g529350.t1.3	1.17	2.89e-06	-
Cre02.g098350.t1.3	1.17	7.44e-05	Laccase/Diphenol oxidase family protein
Cre06.g260250.t1.2	1.17	9.58e-07	CemA-like proton extrusion protein-related
g9211.t1	1.17	3.5e-10	-
g15616.t1	1.17	1.21e-08	pleiotropic drug resistance 13
Cre01.g006900.t1.3	1.17	9.96e-06	Regulator of chromosome condensation (RCC1) family protein
g4555.t1	1.17	1.44e-05	fatty acid desaturase 5
g5448.t1	1.17	0.000632	-
Cre03.g165400.t1.2	1.16	0.000602	-
Cre12.g490150.t1.3	1.16	5.56e-05	RECQ helicase SIM
Cre01.g003150.t1.2	1.16	5.48e-05	-
Cre13.g586350.t1.3	1.16	0.000291	DNA photolyases;DNA photolyases
Cre08.g361984.t1.2	1.16	0.000271	-
g9872.t1	1.16	1.01e-06	cytochrome P450, family 711, subfamily A, polypeptide 1
Cre08.g358650.t1.3	1.16	0.000763	CAAX amino terminal protease family protein
Cre16.g653550.t1.2	1.16	3.81e-06	-
Cre16.g670350.t1.2	1.16	4.78e-05	-
Cre12.g530550.t1.3	1.16	5.71e-06	sphingosine kinase 1
Cre12.g544450.t1.2	1.16	2.78e-05	-
g9793.t1	1.15	0.000363	C3HC zinc finger-like
g13790.t1	1.15	0.000434	-
Cre03.g150850.t1.2	1.15	0.000621	RING/U-box superfamily protein
Cre16.g667729.t1.2	1.15	0.000319	-
Cre03.g187950.t1.3	1.15	0.000358	P-loop containing nucleoside triphosphate hydrolases superfamily protein
g4830.t1	1.15	4.82e-05	Cyclin B2;3
Cre02.g097950.t1.2	1.15	1.44e-06	-
Cre09.g403550.t1.2	1.15	9.27e-10	2-oxoglutarate (2OG) and Fe(II)-dependent oxygenase superfamily protein
g1271.t1	1.15	1.93e-07	-
Cre03.g201050.t1.2	1.15	2.8e-05	thylakoid lumenal P17.1 protein
Cre09.g402600.t1.1	1.15	4.45e-06	-
Cre06.g262650.t1.3	1.14	9.21e-05	-
Cre10.g457550.t1.2	1.14	7.24e-06	homolog of yeast autophagy 18 (ATG18) B
Cre01.g037350.t1.3	1.14	0.000134	Thioesterase/thiol ester dehydrase-isomerase superfamily protein
Cre14.g631850.t1.2	1.14	0.000238	Pyridoxal phosphate phosphatase-related protein
Cre03.g191500.t1.2	1.14	0.000621	HD domain-containing metal-dependent phosphohydrolase family protein
g6677.t1	1.14	9.21e-13	Protein kinase superfamily protein
Cre06.g291150.t1.3	1.14	0.00074	DEAD box RNA helicase family protein
g5237.t1	1.14	5.96e-05	Mog1/PsbP/DUF1795-like photosystem II reaction center PsbP family protein
Cre09.g398050.t1.3	1.13	7.86e-12	-
Cre10.g424350.t1.3	1.13	3.16e-12	DA1
Cre09.g410100.t1.2	1.13	1.44e-07	ER-type Ca2+-ATPase 1
Cre12.g547950.t1.2	1.13	3.39e-05	CTC-interacting domain 7
Cre12.g483650.t1.2	1.13	3.19e-05	Protein kinase superfamily protein
g6411.t1	1.12	1.3e-05	PHD finger family protein
g17813.t1	1.12	6.24e-05	-
Cre03.g203000.t1.3	1.12	1.68e-05	-
Cre16.g652600.t1.3	1.12	0.000423	-
g4539.t1	1.12	1.54e-06	Ankyrin repeat family protein
Cre04.g223100.t1.2	1.12	7.82e-09	alpha carbonic anhydrase 4
Cre02.g111350.t1.2	1.12	0.000594	DROUGHT SENSITIVE 1
Cre02.g119350.t1.2	1.12	0.000401	-
Cre06.g249500.t1.3	1.12	1.4e-13	DNA methyltransferase 2
Cre09.g397400.t1.2	1.12	3.06e-08	NAD(P)-binding Rossmann-fold superfamily protein
Cre01.g010100.t1.2	1.12	1.32e-07	-
Cre12.g503250.t1.2	1.11	0.000695	-
Cre01.g025150.t1.2	1.11	3.97e-06	alpha/beta-Hydrolases superfamily protein
Cre01.g029950.t1.2	1.11	2.03e-09	-
Cre12.g519750.t1.1	1.11	2.22e-06	-
Cre03.g148700.t1.2	1.11	1.21e-06	Protein of unknown function (DUF506)
Cre09.g397300.t1.2	1.11	2.39e-05	-
Cre14.g620200.t1.3	1.11	0.000564	-
Cre06.g303300.t1.2	1.11	8.95e-12	Cyclophilin-like peptidyl-prolyl cis-trans isomerase family protein
g9769.t1	1.11	9.55e-06	-
Cre10.g446500.t1.2	1.1	0.000282	-
Cre12.g516750.t1.3	1.1	5.82e-07	Protein kinase superfamily protein
Cre02.g100900.t1.2	1.1	0.000492	-
Cre10.g455350.t1.2	1.09	8.2e-07	-
Cre12.g538900.t1.2	1.09	0.000155	rotamase FKBP 1
g15446.t1	1.09	0.000379	-
Cre07.g340150.t1.1	1.09	9.05e-05	-
Cre10.g462500.t1.2	1.09	0.000129	Pseudouridine synthase family protein
Cre13.g588000.t1.2	1.09	4.56e-05	-
Cre03.g163950.t1.2	1.09	0.000161	-
g1664.t1	1.09	0.000148	proteolysis 6
g14300.t1	1.09	3.09e-05	nudix hydrolase homolog 19
g4359.t1	1.09	1.73e-06	-
Cre07.g337000.t1.2	1.09	1.94e-05	Pyridoxal phosphate (PLP)-dependent transferases superfamily protein
Cre12.g547450.t1.2	1.09	0.000193	Vacuolar sorting protein 9 (VPS9) domain
Cre16.g650625.t1.3	1.09	0.000342	Prolyl oligopeptidase family protein
Cre13.g575500.t1.3	1.09	0.000122	-
Cre12.g515050.t1.3	1.08	2.36e-09	SET domain protein 14
Cre03.g174672.t1.2	1.08	2.19e-05	-
Cre13.g585600.t1.3	1.08	6.13e-07	-
Cre02.g078000.t1.3	1.08	2.04e-07	-
Cre08.g375350.t1.2	1.07	5.88e-08	NAD(P)-binding Rossmann-fold superfamily protein
Cre02.g118300.t1.2	1.07	6.6e-07	DEAD box RNA helicase (PRH75)
Cre03.g192400.t1.3	1.07	4.89e-05	-
g11575.t1	1.07	2.9e-06	heat shock protein 101
Cre08.g366250.t1.3	1.07	1.11e-07	-
Cre16.g663700.t1.3	1.07	9.41e-05	-
Cre12.g547850.t1.2	1.07	1.67e-08	-
g8384.t1	1.07	0.000462	-
Cre03.g197700.t1.2	1.07	6.76e-05	trithorax-like protein 2
Cre03.g174950.t1.3	1.06	0.000153	Mono-/di-acylglycerol lipase, N-terminal;Lipase, class 3
Cre07.g357300.t1.2	1.06	3.86e-05	Thioredoxin superfamily protein
Cre02.g077150.t1.3	1.06	8.36e-05	Protein of unknown function (DUF819)
g14141.t1	1.06	0.00098	-
Cre02.g109050.t1.2	1.06	1.92e-06	-
Cre09.g395850.t1.2	1.06	1.74e-06	-
Cre16.g650700.t1.3	1.06	0.000438	-
Cre02.g115350.t1.2	1.06	2.23e-08	ACT domain repeat 4
g9813.t1	1.06	0.000177	-
Cre09.g410900.t1.2	1.06	1.25e-05	-
Cre06.g257550.t1.2	1.05	6.39e-07	Mitochondrial substrate carrier family protein
Cre03.g175700.t1.2	1.05	1.92e-05	plastid transcriptionally active 17
Cre17.g711150.t1.2	1.05	2.11e-06	fatty acid desaturase 2
Cre09.g391370.t1.2	1.05	2.04e-05	-
Cre03.g187750.t1.2	1.05	0.000564	-
Cre13.g571000.t1.2	1.05	0.000445	-
Cre10.g458450.t1.3	1.05	0.000315	glutathione peroxidase 5
Cre06.g283700.t1.2	1.05	2.48e-06	-
Cre07.g347400.t1.2	1.05	0.000155	D111/G-patch domain-containing protein
Cre06.g258000.t1.2	1.05	0.000781	-
g9656.t1	1.05	2.82e-07	-
Cre03.g180200.t1.2	1.05	0.000474	DWD (DDB1-binding WD40 protein) hypersensitive to ABA 1
g18032.t1	1.04	0.000663	-
Cre02.g106000.t1.3	1.04	4.09e-08	-
g6388.t1	1.04	1.86e-07	-
Cre03.g196500.t1.3	1.04	9.32e-06	-
Cre17.g721800.t1.2	1.04	6.02e-05	-
Cre08.g379900.t1.3	1.04	1.46e-05	-
Cre10.g459600.t1.3	1.04	0.000335	CCAAT-binding factor
Cre01.g047350.t1.3	1.03	0.000776	-
Cre12.g530934.t1.2	1.03	6.5e-06	-
g5976.t1	1.03	6.62e-11	Protein kinase superfamily protein with octicosapeptide/Phox/Bem1p domain
Cre09.g416309.t1.3	1.03	9.77e-05	-
Cre16.g687450.t1.2	1.03	1.32e-09	K+ efflux antiporter 3
Cre13.g572500.t1.2	1.03	1.57e-05	Uncharacterised conserved protein (UCP030210)
Cre03.g184300.t1.3	1.03	5.44e-05	-
g12601.t1	1.03	1.04e-05	-
Cre08.g371801.t1.2	1.03	0.000262	-
Cre03.g207800.t1.2	1.03	5.45e-05	elicitor-activated gene 3-2
Cre14.g613250.t1.3	1.03	2.21e-06	-
Cre16.g651250.t1.2	1.03	0.000441	-
Cre01.g013050.t1.3	1.02	1.46e-07	Galactose oxidase/kelch repeat superfamily protein
Cre03.g205150.t1.2	1.02	0.000301	-
Cre06.g304100.t1.2	1.02	0.000781	cyclase associated protein 1
Cre16.g685000.t1.2	1.02	2.41e-08	plastid transcriptionally active 17
g9983.t1	1.02	0.000338	-
Cre09.g411700.t1.3	1.02	2.89e-09	-
Cre01.g018950.t1.2	1.02	2e-05	deoxyhypusine synthase
Cre13.g564650.t1.3	1.02	2.79e-05	-
Cre10.g461550.t1.2	1.02	4.14e-08	-
g5377.t1	1.02	0.000354	-
Cre01.g027700.t1.2	1.02	0.000582	-
Cre06.g260150.t1.2	1.01	3.48e-07	S-adenosyl-L-methionine-dependent methyltransferases superfamily protein
Cre03.g195600.t1.2	1.01	0.000241	trehalase 1
g9638.t1	1.01	2.13e-10	Peroxisomal membrane 22 kDa (Mpv17/PMP22) family protein
Cre01.g047500.t1.2	1.01	0.000183	plant intracellular ras group-related LRR 2
Cre12.g513450.t1.2	1.01	8.1e-08	gamma-tubulin
Cre01.g007450.t1.3	1.01	0.000167	S-adenosylmethionine carrier 2
Cre03.g193000.t1.3	1.01	1.04e-05	Haloacid dehalogenase-like hydrolase (HAD) superfamily protein
Cre12.g501600.t1.2	1.01	3.96e-08	Basic-leucine zipper (bZIP) transcription factor family protein
Cre10.g467200.t1.3	1.01	1.6e-06	Ataxia telangiectasia-mutated and RAD3-related
Cre12.g543700.t1.3	1.01	8.13e-10	-
Cre08.g359567.t1.2	1.01	0.000108	-
Cre03.g173550.t1.2	1.01	4.69e-08	-
g5367.t1	1	1.3e-05	Metal-dependent phosphohydrolase
Cre07.g357250.t1.3	1	1.87e-05	-
Cre12.g498700.t1.2	1	0.000206	-
g10103.t1	1	7.92e-06	Carbohydrate-binding-like fold
Cre06.g292000.t1.1	1	2.33e-05	ENTH/VHS/GAT family protein
Cre09.g415600.t1.3	1	1.55e-07	Carbohydrate-binding-like fold
Cre17.g718550.t1.3	1	0.000329	-
Cre16.g667250.t1.2	1	1.98e-07	-
g3039.t1	1	4.63e-07	-
g14594.t1	1	0.000291	ARM repeat superfamily protein
Cre13.g566750.t1.2	1	0.000131	Domain of unknown function (DUF220)
g3888.t1	1	0.000814	nucleic acid binding;ATP-dependent helicases;ATP binding;helicases;ATP-dependent helicases
Cre12.g547800.t1.3	1	5.88e-05	NAD(P)-binding Rossmann-fold superfamily protein
Cre13.g586400.t1.2	0.99	0.000183	2-oxoglutarate (2OG) and Fe(II)-dependent oxygenase superfamily protein
Cre16.g665750.t1.2	0.99	0.000151	Pseudouridine synthase family protein
Cre11.g478850.t1.2	0.99	5.65e-05	Plastid-lipid associated protein PAP / fibrillin family protein
Cre17.g705600.t1.2	0.99	0.000103	-
g13897.t1	0.99	1.31e-07	Auxin efflux carrier family protein
g18009.t1	0.99	0.000479	-
g9647.t1	0.99	7.22e-06	CAX interacting protein 4
g15240.t1	0.99	0.000229	-
Cre14.g615950.t1.1	0.99	0.000471	general control non-repressible 4
g11564.t1	0.99	0.000271	Protein kinase superfamily protein
Cre17.g732650.t1.2	0.99	2.24e-05	protein serine/threonine kinases;protein tyrosine kinases;ATP binding;protein kinases
g1843.t1	0.99	7.77e-06	2-cysteine peroxiredoxin B
Cre07.g347550.t1.2	0.99	8.24e-05	P-loop containing nucleoside triphosphate hydrolases superfamily protein
Cre07.g332950.t1.2	0.99	5.02e-06	-
Cre10.g459800.t1.2	0.99	3.69e-08	Ypt/Rab-GAP domain of gyp1p superfamily protein
g5202.t1	0.99	0.000319	-
Cre16.g661350.t1.2	0.99	3.87e-05	Rubisco methyltransferase family protein
Cre09.g408750.t1.2	0.99	0.000956	-
g10020.t1	0.99	2.1e-08	Copper amine oxidase family protein
g4534.t1	0.99	2.33e-07	HNH endonuclease
Cre16.g682600.t1.3	0.98	7.39e-07	-
Cre13.g605900.t1.3	0.98	3.07e-06	-
Cre13.g592400.t1.2	0.98	2.44e-06	sphere organelles protein-related
Cre01.g009100.t1.3	0.98	2.33e-09	RING/U-box superfamily protein
Cre03.g191700.t1.3	0.98	0.000685	-
Cre13.g582112.t1.2	0.98	0.000278	-
Cre01.g005150.t1.1	0.98	2.98e-10	alanine:glyoxylate aminotransferase
Cre10.g430900.t1.3	0.98	0.000846	Spc97 / Spc98 family of spindle pole body (SBP) component
g13341.t1	0.98	3.9e-07	-
Cre03.g159581.t1.2	0.98	0.000498	-
Cre14.g631000.t1.2	0.98	7.83e-11	-
Cre08.g375250.t1.1	0.98	9.75e-05	ribosomal protein S19
g9127.t1	0.97	3.32e-05	-
g4402.t1	0.97	0.000257	-
Cre07.g320800.t1.2	0.97	2.92e-05	-
Cre17.g711200.t1.2	0.97	0.000537	Haloacid dehalogenase-like hydrolase (HAD) superfamily protein
Cre07.g326350.t1.3	0.97	0.000322	Transducin/WD40 repeat-like superfamily protein
g16140.t1	0.97	6.77e-06	-
Cre09.g413300.t1.2	0.97	0.000166	-
Cre01.g033150.t1.2	0.97	4.61e-07	Domain of unknown function (DUF220)
Cre12.g530500.t1.2	0.97	0.000141	-
g4577.t1	0.97	2.11e-06	-
Cre02.g081450.t1.2	0.97	1.66e-05	Ribosomal protein L25/Gln-tRNA synthetase, anti-codon-binding domain
Cre17.g725450.t1.3	0.97	0.000855	DDB1-CUL4 associated factor 1
Cre02.g097600.t1.3	0.97	0.000672	-
Cre03.g187400.t1.2	0.97	4.28e-05	-
Cre16.g670750.t1.2	0.97	0.000682	-
Cre12.g513950.t1.2	0.96	1.84e-06	non-intrinsic ABC protein 6
Cre16.g683350.t1.2	0.96	0.000757	Thioesterase/thiol ester dehydrase-isomerase superfamily protein
Cre07.g329750.t1.2	0.96	9.69e-08	-
Cre05.g245400.t1.3	0.96	1.13e-06	RHOMBOID-like protein 10
Cre01.g034050.t1.2	0.96	3.57e-05	Pyridoxal phosphate (PLP)-dependent transferases superfamily protein
g5069.t1	0.96	7.81e-05	-
Cre13.g588250.t1.3	0.96	0.000112	-
Cre10.g426050.t1.2	0.96	1.35e-05	Peptidase S41 family protein
g13764.t1	0.96	0.000544	soluble epoxide hydrolase
Cre17.g703495.t1.2	0.96	1.51e-05	-
Cre09.g400200.t1.3	0.96	5.01e-05	-
Cre02.g101650.t1.1	0.96	0.000726	-
g4458.t1	0.95	0.000782	Leucine-rich repeat protein kinase family protein
Cre06.g249650.t1.3	0.95	8.19e-06	C-terminal domain phosphatase-like 3
g17686.t1	0.95	1.02e-08	cytochrome P450, family 707, subfamily A, polypeptide 3
Cre07.g324000.t1.2	0.95	0.000593	SUPPRESSOR OF AUXIN RESISTANCE1
g722.t1	0.95	8.28e-06	Protein kinase superfamily protein
Cre02.g079850.t1.3	0.95	0.000116	DNA/RNA polymerases superfamily protein
Cre10.g450600.t1.3	0.95	5.57e-05	C2 calcium/lipid-binding plant phosphoribosyltransferase family protein
Cre06.g305700.t1.3	0.95	1.42e-06	-
Cre09.g388600.t1.3	0.95	9.68e-05	-
Cre13.g605850.t1.3	0.95	7.84e-05	-
Cre08.g358950.t1.3	0.95	0.000325	-
Cre12.g522000.t1.3	0.95	8.85e-06	-
Cre12.g542100.t1.2	0.95	0.000256	Prolyl oligopeptidase family protein
g2943.t1	0.95	0.000964	-
g8910.t1	0.95	1.92e-05	-
Cre03.g201550.t1.2	0.95	3.88e-10	-
Cre16.g682450.t1.3	0.95	4.18e-05	acyl-CoA binding protein 2
Cre02.g085650.t1.3	0.95	5.3e-06	TatD related DNase
Cre14.g611800.t1.2	0.95	0.000244	-
Cre16.g655100.t1.3	0.94	7.91e-06	RNA-binding ASCH domain protein
Cre02.g147000.t1.3	0.94	0.000565	-
g17332.t1	0.94	0.000259	-
g9091.t1	0.94	3.27e-06	-
Cre08.g375550.t1.2	0.94	0.000595	-
Cre06.g290800.t1.3	0.94	4.41e-05	S-adenosyl-L-methionine-dependent methyltransferases superfamily protein
Cre05.g232550.t1.2	0.94	4.48e-06	phosphoglycerate/bisphosphoglycerate mutase family protein
Cre16.g650200.t1.3	0.94	0.000423	folate transporter 1
Cre01.g014950.t1.3	0.94	2.62e-06	-
Cre10.g449950.t1.2	0.94	0.000412	Transducin family protein / WD-40 repeat family protein
Cre08.g376850.t1.2	0.94	4.92e-05	-
Cre02.g095500.t1.3	0.94	2.89e-07	-
Cre02.g101950.t1.2	0.94	0.000528	zinc finger (CCCH-type) family protein
Cre12.g534800.t1.1	0.94	8.04e-09	glycine decarboxylase P-protein 2
Cre13.g589700.t1.2	0.94	4.27e-08	vacuolar protein sorting-associated protein 20.2
g11492.t1	0.93	0.000795	Sec14p-like phosphatidylinositol transfer family protein
Cre13.g583750.t1.3	0.93	4.01e-07	RING/U-box superfamily protein
Cre01.g038600.t1.2	0.93	7.29e-09	fatty acid desaturase 7
Cre04.g215350.t1.1	0.93	2.81e-06	Transducin/WD40 repeat-like superfamily protein
Cre12.g511700.t1.2	0.93	0.000408	geranyl diphosphate synthase 1
g5138.t1	0.93	0.000489	-
Cre02.g146900.t1.3	0.93	0.000517	-
Cre04.g224800.t1.2	0.93	2.51e-09	vesicle-associated membrane protein 726
g14794.t1	0.93	0.000405	-
Cre05.g239978.t1.2	0.93	0.000433	-
Cre12.g503400.t1.2	0.93	0.000407	PRP38 family protein
Cre14.g609450.t1.2	0.93	6.59e-06	Protein of unknown function (DUF506)
Cre07.g346600.t1.2	0.93	1.83e-08	ARG1-like 2
Cre14.g632000.t1.3	0.92	0.000294	Co-chaperone GrpE family protein
Cre01.g043300.t1.2	0.92	1.86e-05	-
Cre09.g414000.t1.2	0.92	2.34e-06	homogentisate phytyltransferase 1
Cre09.g387100.t1.1	0.92	2.82e-05	5\'-AMP-activated protein kinase-related
Cre02.g144100.t1.2	0.92	0.000105	exostosin family protein
Cre16.g649500.t1.3	0.92	9.17e-05	-
Cre10.g464900.t1.1	0.92	6.09e-07	-
Cre10.g452400.t1.2	0.92	0.00069	-
Cre01.g012950.t1.3	0.92	5.71e-06	Protein kinase superfamily protein
Cre17.g719500.t1.3	0.92	0.000173	phytoene desaturase 3
g1294.t1	0.92	0.00044	-
Cre17.g722200.t1.2	0.92	1.63e-08	mitochondrial ribosomal protein L11
Cre02.g084250.t1.1	0.91	2.08e-09	Protein phosphatase 2C family protein
Cre07.g347600.t1.3	0.91	6.8e-06	-
Cre01.g007150.t1.3	0.91	9.98e-06	SPla/RYanodine receptor (SPRY) domain-containing protein
g17885.t1	0.91	3.04e-06	-
Cre06.g263900.t1.2	0.91	0.000163	-
Cre17.g728550.t1.2	0.91	0.000838	-
Cre14.g622550.t1.2	0.91	7.75e-05	NAD(P)-binding Rossmann-fold superfamily protein
g9689.t1	0.91	4.97e-05	-
Cre08.g386000.t1.3	0.91	0.000251	-
Cre13.g580900.t1.3	0.91	5.22e-07	Serine/threonine-protein kinase Rio1
Cre06.g293750.t1.2	0.91	2.91e-07	RNA recognition motif (RRM)-containing protein
Cre03.g171600.t1.3	0.91	0.000123	Survival protein SurE-like phosphatase/nucleotidase
g8660.t1	0.91	0.000178	-
Cre03.g152500.t1.3	0.91	0.000228	SET domain group 37
Cre01.g048450.t1.3	0.91	9.8e-06	-
g4186.t1	0.9	1.25e-06	-
g819.t1	0.9	0.000366	-
Cre06.g251250.t1.3	0.9	9.32e-08	histidine kinase 5
g5831.t1	0.9	0.00045	S-adenosyl-L-methionine-dependent methyltransferases superfamily protein
Cre09.g397350.t1.3	0.9	3.67e-05	RAD3-like DNA-binding helicase protein
Cre12.g560850.t1.3	0.9	0.000434	-
Cre07.g312400.t1.2	0.9	3.69e-05	diacylglycerol kinase1
Cre03.g199050.t1.2	0.89	1.1e-07	Protein kinase family protein
Cre12.g551100.t1.2	0.89	3.88e-07	-
Cre17.g708750.t1.2	0.89	1.69e-07	-
Cre13.g574200.t1.3	0.89	0.000427	Nucleotidyltransferase family protein
Cre10.g451950.t1.2	0.89	8.94e-08	glutamate:glyoxylate aminotransferase
Cre03.g174000.t1.3	0.89	0.000242	Small GTP-binding protein
g809.t1	0.89	4.61e-05	-
Cre17.g742250.t1.3	0.89	5.76e-06	Protein kinase superfamily protein
Cre09.g413200.t1.3	0.89	0.000231	Protein kinase superfamily protein
Cre03.g179100.t1.2	0.89	2.73e-07	Ubiquitin fusion degradation UFD1 family protein
Cre02.g117550.t1.2	0.89	7.21e-05	Ankyrin repeat family protein
Cre13.g582150.t1.2	0.89	6.24e-05	-
g18001.t1	0.89	9.14e-05	-
g15619.t1	0.89	1.02e-08	plastid transcriptionally active 17
Cre10.g419000.t1.2	0.88	5.58e-07	glycine-rich protein
g7780.t1	0.88	0.000311	-
Cre07.g352250.t1.3	0.88	0.000615	-
Cre16.g656300.t1.3	0.88	6.39e-08	Dihydrodipicolinate reductase, bacterial/plant
g14683.t1	0.88	0.000333	Nitrilase/cyanide hydratase and apolipoprotein N-acyltransferase family protein
g8566.t1	0.87	5.9e-07	Protein phosphatase 2C family protein
Cre12.g520000.t1.3	0.87	1.1e-07	XB3 ortholog 1 in Arabidopsis thaliana
Cre03.g194650.t1.3	0.87	0.00099	esterase/lipase/thioesterase family protein
Cre02.g102950.t1.3	0.87	0.000169	C-terminal domain phosphatase-like 3
Cre13.g607550.t1.2	0.87	1.06e-05	-
Cre02.g087600.t1.3	0.87	1.54e-08	SNF2 domain-containing protein / helicase domain-containing protein
Cre14.g618050.t1.2	0.87	0.000139	Plastid-lipid associated protein PAP / fibrillin family protein
Cre14.g614250.t1.2	0.87	3.54e-05	Rab5-interacting family protein
Cre07.g339104.t1.2	0.87	0.000153	P-loop containing nucleoside triphosphate hydrolases superfamily protein
Cre10.g428450.t1.3	0.87	0.000509	MUTM homolog-1
Cre09.g410950.t1.2	0.87	0.000354	nitrate reductase 2
g1906.t1	0.86	0.000538	NAD(P)-binding Rossmann-fold superfamily protein
Cre16.g673250.t1.3	0.86	3.76e-06	squamosa promoter binding protein-like 14
g8394.t1	0.86	0.000113	Endoplasmic reticulum vesicle transporter protein
Cre02.g081400.t1.2	0.86	1.62e-05	D-aminoacid aminotransferase-like PLP-dependent enzymes superfamily protein
Cre03.g168100.t1.2	0.86	2.97e-06	-
Cre04.g220950.t1.2	0.86	0.000485	-
Cre06.g251850.t1.2	0.86	0.000827	-
Cre12.g554000.t1.2	0.86	0.000474	Protein kinase superfamily protein
g2343.t1	0.86	0.000197	NAD(P)-binding Rossmann-fold superfamily protein
Cre12.g520400.t1.2	0.85	0.000138	Ribosomal protein L4/L1 family
g1273.t1	0.85	0.000116	ZIP metal ion transporter family
Cre17.g733400.t1.2	0.85	2.27e-06	-
Cre13.g563150.t1.2	0.85	0.000157	-
Cre10.g446950.t1.3	0.85	0.000478	-
Cre02.g109700.t1.3	0.85	0.000231	-
Cre05.g239400.t1.3	0.85	2.25e-07	-
Cre07.g327700.t1.3	0.85	0.000158	Ankyrin repeat family protein with DHHC zinc finger domain
Cre01.g048100.t1.3	0.85	4.62e-05	-
Cre09.g410850.t1.2	0.85	0.000336	nitrate transporter2.5
Cre12.g499950.t1.3	0.85	0.000541	alpha/beta-Hydrolases superfamily protein
g4183.t1	0.85	0.000342	-
Cre03.g158550.t1.2	0.84	1.6e-06	chromatin remodeling factor CHD3 (PICKLE)
Cre17.g697800.t1.2	0.84	0.000822	-
g4427.t1	0.84	9.75e-05	-
Cre16.g665300.t1.2	0.84	0.000223	-
Cre06.g251950.t1.3	0.84	6.02e-05	Transducin/WD40 repeat-like superfamily protein
Cre16.g669850.t1.2	0.84	0.000317	-
Cre07.g340050.t1.1	0.84	1.16e-06	GTP-binding family protein
g8251.t1	0.84	5.16e-06	-
Cre03.g189550.t1.3	0.84	0.000235	ZIP metal ion transporter family
Cre08.g379800.t1.2	0.84	1.27e-07	-
Cre12.g542300.t1.2	0.84	8.47e-05	P-loop containing nucleoside triphosphate hydrolases superfamily protein
g11998.t1	0.84	0.000287	-
Cre02.g080900.t1.2	0.83	9.77e-05	peroxiredoxin IIF
Cre02.g095650.t1.3	0.83	0.000506	FAD/NAD(P)-binding oxidoreductase family protein
Cre17.g722000.t1.1	0.83	0.000561	-
Cre04.g215100.t1.3	0.83	2.94e-05	-
Cre03.g158050.t1.3	0.83	4.11e-07	Protein phosphatase 2C family protein
Cre06.g256750.t1.2	0.83	4.08e-07	fatA acyl-ACP thioesterase
Cre10.g466500.t1.2	0.83	2.34e-06	Lactoylglutathione lyase / glyoxalase I family protein
Cre10.g464450.t1.3	0.83	0.000143	-
Cre12.g496800.t1.2	0.83	0.000639	Protein of unknown function (DUF498/DUF598)
g9663.t1	0.83	0.000387	-
Cre03.g173000.t1.1	0.83	0.000553	-
Cre06.g271450.t1.3	0.83	7.41e-05	RNI-like superfamily protein
Cre16.g653850.t1.1	0.83	2.38e-07	CSL zinc finger domain-containing protein
Cre03.g190150.t1.1	0.83	0.000458	Protein of unknown function (DUF3353)
Cre03.g193350.t1.1	0.83	8.54e-07	indole-3-butyric acid response 5
Cre17.g704900.t1.2	0.83	0.000429	-
Cre08.g360950.t1.2	0.83	5.3e-07	-
Cre16.g663850.t1.3	0.82	1.87e-05	starch synthase 4
Cre05.g247500.t1.3	0.82	0.000999	zinc finger (C3HC4-type RING finger) family protein
Cre03.g189850.t1.2	0.82	0.000203	-
g9277.t1	0.82	0.00042	ERD (early-responsive to dehydration stress) family protein
Cre01.g022650.t1.2	0.82	3.17e-05	beta-ureidopropionase
Cre07.g351500.t1.3	0.82	0.000137	Excinuclease ABC, C subunit, N-terminal
Cre06.g272150.t1.2	0.82	0.000626	-
g4039.t1	0.82	0.000547	NAD(P)-linked oxidoreductase superfamily protein
g9924.t1	0.82	0.000468	-
g6676.t1	0.82	5.24e-06	MAP kinase 9
g16766.t1	0.81	6.77e-05	ankyrin repeat family protein
Cre09.g413150.t1.3	0.81	2.09e-07	-
Cre03.g168850.t1.2	0.81	0.000496	-
Cre07.g355850.t1.2	0.81	1.38e-05	-
Cre13.g589050.t1.2	0.81	5.35e-05	-
Cre14.g615750.t1.1	0.81	0.000104	-
Cre12.g485480.t1.1	0.81	5.71e-05	-
Cre07.g340750.t1.2	0.81	8.09e-05	small RNA degrading nuclease 2
Cre17.g708500.t1.3	0.81	0.000127	-
Cre02.g112000.t1.3	0.81	0.00026	Transmembrane amino acid transporter family protein
Cre08.g374050.t1.2	0.81	0.000795	DNA polymerase delta small subunit
Cre17.g729250.t1.3	0.81	0.000795	binding;RNA binding
Cre06.g311600.t1.2	0.81	0.000138	riboflavin kinase/FMN hydrolase
Cre16.g665550.t1.2	0.81	0.00065	-
Cre07.g324200.t1.2	0.81	0.000745	-
g13365.t1	0.81	1.45e-05	transducin family protein / WD-40 repeat family protein
Cre03.g202550.t1.3	0.8	5.14e-06	exostosin family protein
Cre17.g742650.t1.3	0.8	3.33e-05	-
Cre16.g652750.t1.2	0.8	1.38e-06	Flavin-binding monooxygenase family protein
g18104.t1	0.8	8.95e-05	-
Cre06.g294200.t1.3	0.8	7.87e-07	-
Cre06.g298450.t1.2	0.8	2.71e-05	-
Cre17.g735700.t1.2	0.8	0.000424	-
Cre03.g197900.t1.3	0.8	0.000138	Peptidase C78, ubiquitin fold modifier-specific peptidase 1/ 2
Cre04.g227250.t1.3	0.8	5.35e-05	-
Cre16.g658600.t1.1	0.8	1.91e-05	-
Cre12.g558750.t1.2	0.8	0.000903	-
Cre03.g184150.t1.2	0.8	1.82e-05	Acyl-CoA N-acyltransferases (NAT) superfamily protein
Cre11.g483100.t1.3	0.8	3.6e-05	Protein kinase superfamily protein
g11945.t1	0.8	0.00017	zinc finger (C2H2 type) family protein
Cre01.g000600.t1.2	0.8	0.000682	WD-40 repeat family protein / notchless protein, putative
Cre14.g610250.t1.2	0.79	1.42e-05	-
Cre07.g322000.t1.2	0.79	0.000781	nitrogen fixation S (NIFS)-like 1
Cre12.g509950.t1.3	0.79	9.99e-05	-
Cre17.g705550.t1.2	0.79	0.000173	THO complex, subunit 5
Cre12.g492950.t1.2	0.79	1.26e-06	ribonucleotide reductase 1
Cre08.g383850.t1.3	0.79	5.12e-05	-
Cre07.g326500.t1.2	0.79	0.000414	-
Cre07.g327450.t1.2	0.79	1.61e-06	Chaperone DnaJ-domain superfamily protein
g14362.t1	0.79	4.1e-05	ENTH/VHS/GAT family protein
Cre03.g168800.t1.3	0.79	0.000736	P-loop containing nucleoside triphosphate hydrolases superfamily protein
Cre08.g360400.t1.3	0.79	2.01e-06	ERD (early-responsive to dehydration stress) family protein
Cre10.g442650.t1.2	0.78	1.21e-06	DNA-binding protein, putative
Cre14.g621350.t1.3	0.78	1.89e-06	RELA/SPOT homolog 1
Cre03.g185300.t1.2	0.78	0.000823	arabinose kinase
g11584.t1	0.78	0.000375	RNA helicase family protein
Cre16.g694450.t1.2	0.78	5.13e-06	Molecular chaperone Hsp40/DnaJ family protein
Cre12.g514400.t1.2	0.78	7.69e-05	circadian clock associated 1
Cre08.g371550.t1.3	0.78	8.17e-05	-
Cre07.g320500.t1.2	0.77	7.38e-05	-
Cre03.g148250.t1.3	0.77	0.00065	RING/FYVE/PHD zinc finger superfamily protein
Cre03.g202250.t1.2	0.77	0.000969	DNA-directed DNA polymerases
Cre03.g188450.t1.2	0.77	0.000515	-
Cre02.g082550.t1.2	0.77	1.15e-06	zeaxanthin epoxidase (ZEP) (ABA1)
Cre08.g364050.t1.2	0.77	0.000697	SWITCH/sucrose nonfermenting 3C
Cre01.g031650.t1.3	0.77	5.92e-05	Galactosyl transferase GMA12/MNN10 family protein
Cre12.g510100.t1.3	0.77	0.000133	Peptidase family C54 protein
Cre17.g702150.t1.2	0.77	3.36e-05	Thioredoxin superfamily protein
g5365.t1	0.77	9.55e-05	sodium proton exchanger, putative (NHX7) (SOS1)
Cre12.g518150.t1.3	0.77	0.000873	-
Cre08.g377950.t1.2	0.77	2.05e-05	Protein of unknown function (DUF179)
Cre10.g463850.t1.2	0.77	3e-05	-
Cre10.g428000.t1.3	0.76	0.000972	-
Cre03.g172050.t1.3	0.76	0.000709	basal transcription factor complex subunit-related
Cre16.g676050.t1.3	0.76	0.000594	Actin-like ATPase superfamily protein
Cre12.g529600.t1.2	0.76	1.3e-05	nuclear RNA polymerase A1
Cre06.g274550.t1.3	0.76	4.96e-05	protein kinase family protein / protein phosphatase 2C ( PP2C) family protein
Cre10.g437900.t1.3	0.76	1.87e-06	Plant protein of unknown function (DUF946)
Cre02.g084350.t1.2	0.76	0.000435	Uncharacterized protein family (UPF0016)
Cre10.g458050.t1.2	0.76	2.68e-05	D-aminoacid aminotransferase-like PLP-dependent enzymes superfamily protein
Cre02.g115750.t1.3	0.76	2.34e-05	PLC-like phosphodiesterases superfamily protein
g2739.t1	0.76	3.6e-05	PAS domain-containing protein tyrosine kinase family protein
Cre01.g049400.t1.2	0.76	0.000492	HIT-type Zinc finger family protein
Cre12.g524300.t1.2	0.76	3.11e-05	Tetratricopeptide repeat (TPR)-like superfamily protein
Cre10.g450500.t1.2	0.76	1.42e-06	catalytics;carbohydrate kinases;phosphoglucan, water dikinases
Cre02.g076750.t1.3	0.76	0.000439	NADH:ubiquinone oxidoreductase intermediate-associated protein 30
g9578.t1	0.75	0.000478	-
Cre02.g113550.t1.2	0.75	0.000387	-
Cre12.g544900.t1.2	0.75	0.000179	ubiquitin-specific protease 6
g6356.t1	0.75	7.9e-05	-
Cre03.g196400.t1.3	0.75	0.000253	Enhancer of polycomb-like transcription factor protein
Cre09.g407150.t1.3	0.75	0.000583	-
Cre10.g434800.t1.1	0.75	6.97e-06	stress-inducible protein, putative
Cre10.g461900.t1.2	0.75	5.97e-05	NAD(P)-linked oxidoreductase superfamily protein
Cre13.g583550.t1.2	0.74	0.000621	plastid transcriptionally active 4
Cre16.g683400.t1.2	0.74	3.32e-05	Sec14p-like phosphatidylinositol transfer family protein
g16764.t1	0.74	7.26e-05	-
Cre03.g173700.t1.3	0.74	0.000112	Kinesin motor family protein
g5326.t1	0.74	0.000209	-
Cre12.g517550.t1.1	0.74	0.000466	S-adenosyl-L-methionine-dependent methyltransferases superfamily protein
Cre12.g504150.t1.2	0.74	4.05e-05	NFU domain protein 5
Cre03.g204000.t1.2	0.74	0.000482	-
g16526.t1	0.74	0.00092	peroxisome 1
Cre12.g515900.t1.2	0.73	0.000954	transcription coactivators
Cre12.g510900.t1.2	0.73	1.99e-05	ATP-dependent Clp protease
Cre16.g661900.t1.3	0.73	0.000193	P-loop containing nucleoside triphosphate hydrolases superfamily protein
Cre01.g043500.t1.1	0.73	0.000532	Adenine nucleotide alpha hydrolases-like superfamily protein
Cre10.g430300.t1.2	0.73	7.93e-05	-
g15812.t1	0.73	0.000872	-
Cre17.g735450.t1.3	0.72	4.5e-06	Subtilisin-like serine endopeptidase family protein
Cre14.g619850.t1.3	0.72	1.49e-06	-
Cre09.g402500.t1.2	0.72	6.93e-06	vacuolar proton ATPase A2
Cre13.g605800.t1.3	0.72	8.13e-05	Helicase/SANT-associated, DNA binding protein
Cre12.g488500.t1.2	0.72	0.000252	Chaperone DnaJ-domain superfamily protein
Cre06.g250450.t1.2	0.72	5.48e-06	Sodium Bile acid symporter family
Cre02.g117500.t1.2	0.72	5.84e-05	hexokinase 3
g14541.t1	0.72	0.000137	-
Cre13.g565700.t1.3	0.72	0.000338	-
Cre13.g581900.t1.2	0.72	0.000371	-
Cre16.g676250.t1.2	0.72	7.15e-05	-
Cre10.g440200.t1.3	0.72	1.69e-05	structural maintenance of chromosomes 5
Cre01.g035650.t1.2	0.72	1.97e-05	-
Cre10.g420950.t1.2	0.71	0.000483	-
Cre12.g512450.t1.3	0.71	0.00042	-
Cre08.g374250.t1.3	0.71	2.23e-05	-
Cre09.g400300.t1.3	0.71	3.07e-05	-
Cre16.g664550.t1.2	0.71	0.000943	serine transhydroxymethyltransferase 1
Cre06.g252750.t1.3	0.71	0.0003	-
Cre03.g187350.t1.3	0.71	0.000165	gamma-tubulin complex protein 2
Cre02.g108250.t1.2	0.71	2.24e-05	-
Cre09.g404400.t1.2	0.71	0.00015	SIN3 associated polypeptide P18
Cre07.g319900.t1.1	0.71	0.000352	PNAS-3 related
Cre17.g702500.t1.2	0.71	0.000119	RNA binding
Cre03.g172600.t1.2	0.71	0.000155	zinc ion binding
Cre02.g104150.t1.3	0.7	0.000932	-
Cre01.g001400.t1.1	0.7	3.79e-06	metalloendopeptidases;zinc ion binding
g14720.t1	0.7	0.00038	ARM repeat protein interacting with ABF2
Cre16.g660024.t1.3	0.7	0.000514	-
Cre04.g221450.t1.2	0.7	0.000113	-
Cre01.g018200.t1.3	0.7	0.000331	Acyl-CoA N-acyltransferase with RING/FYVE/PHD-type zinc finger domain
Cre12.g534700.t1.2	0.7	0.000214	FKBP-like peptidyl-prolyl cis-trans isomerase family protein
g11581.t1	0.7	7.88e-05	-
Cre03.g148150.t1.3	0.7	0.000698	Protein of unknown function, DUF647
Cre06.g309600.t1.3	0.69	5.04e-05	-
Cre09.g410700.t1.2	0.69	1.38e-05	lactate/malate dehydrogenase family protein
Cre09.g411550.t1.3	0.69	0.000872	Protein kinase superfamily protein with octicosapeptide/Phox/Bem1p domain
Cre10.g449450.t1.3	0.69	0.000115	-
Cre12.g509900.t1.3	0.69	0.000206	-
Cre02.g109600.t1.2	0.69	3.54e-05	myo-inositol monophosphatase like 1
Cre12.g497950.t1.2	0.69	0.000194	-
g17766.t1	0.68	0.000304	-
g9718.t1	0.68	9.11e-05	-
Cre07.g342700.t1.3	0.68	0.00073	U-box domain-containing protein kinase family protein
Cre01.g035500.t1.2	0.68	0.00051	vacuolar protein sorting 34
Cre16.g675300.t1.3	0.68	0.000283	Major facilitator superfamily protein
Cre12.g559850.t1.1	0.68	0.000979	Transducin/WD40 repeat-like superfamily protein
g9850.t1	0.68	0.000972	-
Cre06.g297516.t1.2	0.68	8.52e-05	-
Cre06.g302350.t1.3	0.68	0.000291	-
Cre04.g229300.t1.3	0.68	2.7e-05	rubisco activase
Cre12.g486550.t1.2	0.68	0.000634	RNI-like superfamily protein
Cre12.g529950.t1.2	0.67	0.000273	MIF4G domain-containing protein / MA3 domain-containing protein
g16849.t1	0.67	0.000366	Protein kinase superfamily protein
Cre10.g464700.t1.2	0.67	0.000378	-
Cre09.g404450.t1.2	0.67	8.36e-05	Mitochondrial substrate carrier family protein
g11603.t1	0.67	0.000798	-
g5357.t1	0.67	0.000228	GLN phosphoribosyl pyrophosphate amidotransferase 1
Cre10.g447900.t1.2	0.67	0.000621	-
Cre06.g296500.t1.2	0.66	0.000986	ubiquitin-specific protease 17
Cre06.g275500.t1.2	0.66	0.00025	Integrase-type DNA-binding superfamily protein
Cre06.g283500.t1.3	0.66	0.000457	Myosin heavy chain-related protein
Cre06.g277600.t1.2	0.66	0.000815	-
Cre13.g566850.t1.2	0.66	0.000109	SOUL heme-binding family protein
Cre07.g335600.t1.2	0.66	0.000958	-
g6387.t1	0.66	0.000385	Pheophorbide a oxygenase family protein with Rieske [2Fe-2S] domain
Cre03.g196100.t1.2	0.65	0.000659	-
Cre05.g243950.t1.2	0.65	0.00052	-
g10136.t1	0.65	5.71e-05	autophagy 2
Cre06.g251750.t1.2	0.65	0.000178	GINS complex protein
Cre02.g104750.t1.3	0.65	0.000111	-
Cre10.g452000.t1.2	0.65	9.37e-05	ChaC-like family protein
Cre10.g458750.t1.2	0.65	0.000536	-
Cre03.g166500.t1.2	0.65	0.000145	-
Cre07.g330900.t1.2	0.65	0.000812	-
g9699.t1	0.65	0.000885	-
Cre17.g741300.t1.3	0.65	0.00011	-
Cre12.g486600.t1.2	0.65	0.000846	root cap 1 (RCP1)
Cre08.g380700.t1.2	0.65	0.000521	-
Cre16.g660800.t1.2	0.64	0.000525	translocase inner membrane subunit 44-2
Cre06.g300050.t1.3	0.64	0.000454	-
Cre12.g499000.t1.2	0.64	0.000804	-
Cre09.g388000.t1.2	0.63	0.000852	cyclin-dependent kinase D1;1
Cre06.g251800.t1.2	0.63	0.000258	ATPase family associated with various cellular activities (AAA)
Cre01.g049350.t1.3	0.63	0.000159	ethylene-dependent gravitropism-deficient and yellow-green-like 2
Cre10.g441400.t1.2	0.63	0.000392	NOP56-like pre RNA processing ribonucleoprotein
Cre03.g149650.t1.3	0.62	0.000123	carotenoid cleavage dioxygenase 1
Cre06.g297400.t1.3	0.62	0.00096	Oxidoreductase, zinc-binding dehydrogenase family protein
Cre03.g171950.t1.3	0.62	0.000216	phosphoenolpyruvate carboxylase 4
Cre05.g242600.t1.2	0.62	0.000398	GATA transcription factor 26
Cre17.g726850.t1.2	0.62	0.000481	-
Cre12.g547250.t1.2	0.61	0.000735	-
Cre02.g106300.t1.2	0.61	0.000885	Protein of unknown function (DUF1682)
Cre17.g713900.t1.2	0.61	0.000302	Transducin/WD40 repeat-like superfamily protein
Cre17.g721500.t1.2	0.6	0.000331	UDP-Glycosyltransferase superfamily protein
Cre16.g668600.t1.2	0.6	0.00074	-
Cre12.g532200.t1.2	0.6	0.000458	alpha/beta-Hydrolases superfamily protein
Cre06.g306250.t1.2	0.59	0.000102	-
Cre12.g517500.t1.3	0.59	0.000555	golgin candidate 1
Cre06.g257850.t1.2	0.59	0.000245	Protein phosphatase 2C family protein
Cre08.g363750.t1.3	0.59	0.000639	calcineurin B-like protein 8
Cre17.g720050.t1.2	0.59	0.000295	FtsH extracellular protease family
Cre05.g238250.t1.2	0.59	0.00092	Basic-leucine zipper (bZIP) transcription factor family protein
Cre13.g566000.t1.2	0.59	0.000254	10-formyltetrahydrofolate synthetase
Cre13.g571300.t1.2	0.59	0.000182	-
Cre06.g273500.t1.2	0.59	0.000459	apyrase 2
Cre10.g418900.t1.2	0.58	0.000744	calcium dependent protein kinase 1
Cre09.g387450.t1.3	0.58	0.000814	-
Cre17.g742700.t1.3	0.58	0.000501	SET domain protein 2
Cre03.g154450.t1.3	0.57	0.000359	CLIP-associated protein
Cre05.g244700.t1.3	0.57	0.000492	Oxoglutarate/iron-dependent oxygenase
Cre16.g676450.t1.2	0.56	0.000778	-
Cre08.g370200.t1.2	0.55	0.000671	trithorax-like protein 2
Cre02.g146250.t1.2	0.55	0.000781	nitrogen fixation S (NIFS)-like 1
Cre02.g142350.t1.2	0.55	0.000584	-
Cre03.g195100.t1.3	0.55	0.000714	-
Cre10.g421700.t1.2	0.54	0.000629	NAD-dependent glycerol-3-phosphate dehydrogenase family protein
Cre06.g307350.t1.3	0.54	0.000658	ARF-GAP domain 5

## Sheet: MeHg-10-11-down
Gene ID	log2FC (EdgeR)	FDR (EdgeR)	Description (Phytozome V9.0)
g12152.t1	-3.69	2.16e-12	-
g4853.t1	-3.48	1.97e-05	-
Cre13.g567400.t1.3	-3.32	5.51e-40	-
Cre03.g205500.t1.3	-3.04	1.14e-22	-
Cre06.g285600.t1.2	-2.81	2.94e-07	RWP-RK domain-containing protein
Cre14.g623125.t1.1	-2.74	1.32e-22	-
g9976.t1	-2.66	4.55e-06	-
Cre08.g364550.t1.3	-2.63	7.21e-33	ubiquitin-protein ligase 1
g12149.t1	-2.62	0.000746	-
g10081.t1	-2.57	2.23e-05	-
Cre17.g696950.t1.3	-2.52	3.68e-14	Protein kinase superfamily protein
Cre11.g483000.t1.2	-2.48	4.27e-19	Protein kinase superfamily protein
Cre10.g466600.t1.3	-2.27	7.78e-21	-
Cre12.g535200.t1.3	-2.23	5.83e-07	-
Cre14.g633789.t1.2	-2.21	1.77e-49	myb domain protein 118
Cre16.g661200.t1.2	-2.21	4.84e-18	-
Cre17.g727800.t1.3	-2.2	0	-
Cre02.g074800.t1.3	-2.19	0	-
Cre02.g144600.t1.2	-2.15	4.56e-06	phosphate transporter 2;1
Cre13.g603550.t1.2	-2.15	0	-
g10614.t1	-2.13	2.52e-06	-
Cre10.g448550.t1.3	-2.11	1.47e-20	-
Cre13.g589350.t1.2	-2.1	2.48e-33	-
Cre14.g616450.t1.3	-2.09	3.01e-23	-
Cre15.g637750.t1.3	-2.08	1.94e-08	-
Cre10.g448150.t1.3	-2.04	1.96e-25	-
Cre08.g358750.t1.3	-2.03	0	-
Cre13.g605550.t1.3	-2.02	3.42e-16	-
Cre02.g117179.t1.2	-2.01	5.39e-36	-
Cre09.g393850.t1.3	-2	8.76e-06	Protein kinase family protein
Cre10.g463750.t1.3	-1.98	7.54e-16	-
Cre17.g709900.t1.3	-1.97	8.36e-24	Protein kinase superfamily protein
Cre07.g326600.t1.2	-1.96	7.37e-08	PDI-like 2-2
Cre13.g567200.t1.3	-1.96	2.43e-23	Protein kinase superfamily protein
g15045.t1	-1.96	2.53e-13	-
g3329.t1	-1.96	7.48e-06	-
Cre01.g042700.t1.2	-1.96	2.41e-32	-
Cre12.g555800.t1.2	-1.95	1.42e-25	Leucine-rich repeat transmembrane protein kinase
Cre01.g044300.t1.2	-1.95	3.63e-10	-
Cre07.g351825.t1.3	-1.93	2.33e-32	Protein kinase superfamily protein with octicosapeptide/Phox/Bem1p domain
g4881.t1	-1.92	1.83e-41	-
Cre02.g104450.t1.3	-1.91	9.14e-22	U-box domain-containing protein kinase family protein
Cre02.g108500.t1.3	-1.91	1.52e-18	-
g15069.t1	-1.91	0	-
g11587.t1	-1.9	1.75e-27	-
Cre03.g173100.t1.2	-1.88	3.52e-14	-
Cre06.g285550.t1.3	-1.86	0.000353	Protein kinase superfamily protein with octicosapeptide/Phox/Bem1p domain
Cre06.g305251.t1.2	-1.85	6.56e-29	WD-40 repeat family protein / small nuclear ribonucleoprotein Prp4p-related
g1268.t1	-1.85	0	Protein kinase superfamily protein with octicosapeptide/Phox/Bem1p domain
Cre13.g590905.t1.2	-1.85	5.22e-25	-
Cre03.g157950.t1.3	-1.85	1.25e-10	Tetratricopeptide repeat (TPR)-like superfamily protein
g11604.t1	-1.85	8.02e-33	-
g9974.t1	-1.84	7.09e-07	PB1 domain-containing protein tyrosine kinase
Cre12.g534050.t1.2	-1.83	1.94e-22	-
g18130.t1	-1.82	0	Protein kinase superfamily protein
Cre16.g648150.t1.3	-1.82	4.85e-27	-
Cre06.g302050.t1.2	-1.81	0	glucan synthase-like 12
Cre17.g705450.t1.2	-1.81	4.8e-07	U-box domain-containing protein kinase family protein
Cre07.g352500.t1.3	-1.81	1.23e-18	-
g2740.t1	-1.8	3.56e-37	Protein kinase superfamily protein with octicosapeptide/Phox/Bem1p domain
Cre01.g011550.t1.3	-1.8	4.53e-17	-
Cre14.g608550.t1.2	-1.79	2.81e-12	-
g8380.t1	-1.78	2.63e-14	-
Cre02.g095300.t1.3	-1.77	7.72e-26	Protein kinase superfamily protein
Cre16.g661300.t1.3	-1.77	0	-
Cre01.g041500.t1.1	-1.77	1.71e-18	-
g2728.t1	-1.76	2.4e-13	-
Cre06.g305100.t1.3	-1.76	3.37e-16	-
Cre12.g490800.t1.3	-1.75	2.35e-16	Mitogen activated protein kinase kinase kinase-related
g16833.t1	-1.74	1.75e-25	ataurora3
Cre16.g658782.t1.2	-1.74	1.98e-07	-
g14909.t1	-1.74	7.69e-08	-
Cre04.g220800.t1.2	-1.74	1.04e-19	-
Cre16.g671050.t1.2	-1.73	1.13e-05	ubiquitin-specific protease 17
Cre06.g260550.t1.3	-1.73	4.88e-14	-
g6373.t1	-1.72	1.77e-24	ataurora3
Cre03.g180450.t1.2	-1.72	0	-
Cre17.g739900.t1.2	-1.72	9.06e-18	P-loop containing nucleoside triphosphate hydrolases superfamily protein
g28.t1	-1.72	6.85e-11	-
Cre14.g631300.t1.2	-1.71	3.38e-12	-
Cre06.g288908.t1.2	-1.7	0.000151	AGC kinase 1.5
Cre12.g488173.t1.2	-1.7	2.97e-21	-
Cre17.g710700.t1.2	-1.69	2.55e-32	-
Cre01.g049300.t1.3	-1.69	0	-
g8002.t1	-1.68	3.89e-07	Glycosyl hydrolase superfamily protein
g7555.t1	-1.68	7.93e-06	phosphate transporter 2;1
Cre08.g358700.t1.2	-1.67	2.09e-10	-
g16143.t1	-1.67	2.35e-21	-
g4425.t1	-1.67	2.18e-08	-
Cre07.g343850.t1.2	-1.67	0	ARM repeat superfamily protein
Cre06.g288900.t1.3	-1.67	2.84e-11	-
Cre17.g735750.t1.2	-1.67	1.38e-19	-
Cre02.g143858.t1.2	-1.66	8.23e-10	-
Cre16.g673050.t1.3	-1.66	6.49e-18	-
Cre12.g540300.t1.2	-1.66	0	-
Cre08.g367950.t1.3	-1.66	3.98e-32	-
Cre16.g694700.t1.2	-1.65	9.05e-14	-
Cre07.g355950.t1.2	-1.64	3.48e-17	-
Cre04.g227950.t1.3	-1.64	2.43e-22	-
Cre02.g141950.t1.3	-1.64	0	Sec14p-like phosphatidylinositol transfer family protein
Cre02.g141800.t1.2	-1.63	1.41e-18	ataurora3
Cre09.g393200.t1.2	-1.63	1.18e-07	mitochondrial HSO70 2
Cre08.g374200.t1.3	-1.63	2.49e-32	Protein kinase superfamily protein
Cre16.g663000.t1.2	-1.63	4.64e-10	-
Cre17.g707150.t1.2	-1.63	1.8e-08	-
Cre14.g610400.t1.2	-1.63	9.16e-09	-
g3591.t1	-1.63	6.94e-06	-
g4397.t1	-1.63	1.6e-14	Calcium-binding EF-hand family protein
Cre01.g001200.t1.3	-1.62	0	Protein kinase superfamily protein with octicosapeptide/Phox/Bem1p domain
Cre07.g326700.t1.3	-1.62	1.21e-08	-
Cre06.g298750.t1.2	-1.62	1.04e-11	Transmembrane amino acid transporter family protein
Cre09.g395500.t1.2	-1.62	1.02e-11	-
g1886.t1	-1.6	3.94e-05	tubulin folding cofactor E / Pfifferling (PFI)
Cre06.g303400.t1.1	-1.6	0	-
Cre17.g728650.t1.3	-1.6	0	transducin family protein / WD-40 repeat family protein
g13247.t1	-1.6	3.04e-10	-
Cre04.g223550.t1.3	-1.6	1.52e-15	-
Cre01.g043800.t1.2	-1.6	0	-
g2855.t1	-1.59	0	Transducin/WD40 repeat-like superfamily protein
Cre10.g431250.t1.3	-1.59	2.34e-18	-
g11754.t1	-1.59	3.08e-19	-
Cre15.g640150.t1.3	-1.59	1.32e-23	-
Cre08.g380350.t1.2	-1.58	2.99e-12	ubiquitin-specific protease 17
g2877.t1	-1.58	8.66e-17	Protein kinase superfamily protein
Cre07.g314500.t1.3	-1.58	6.57e-18	Protein kinase superfamily protein with octicosapeptide/Phox/Bem1p domain
g5309.t1	-1.58	0	Transducin/WD40 repeat-like superfamily protein
Cre16.g686300.t1.2	-1.58	4.64e-22	-
g4395.t1	-1.58	0	-
Cre16.g677000.t1.2	-1.58	1.43e-08	Heat shock protein 70 (Hsp 70) family protein
g17895.t1	-1.58	1.78e-15	Outer arm dynein light chain 1 protein
Cre05.g239450.t1.3	-1.57	0	APRATAXIN-like
Cre02.g080650.t1.2	-1.57	3.07e-10	Chaperone protein htpG family protein
Cre16.g647500.t1.3	-1.57	1.76e-11	Insulinase (Peptidase family M16) protein
Cre09.g404050.t1.3	-1.57	2.54e-12	Protein kinase superfamily protein
Cre06.g263200.t1.1	-1.57	3.51e-13	-
Cre13.g576900.t1.3	-1.57	0.000936	-
Cre06.g254850.t1.3	-1.57	5.35e-21	-
Cre02.g143150.t1.3	-1.57	1.38e-20	-
Cre10.g439750.t1.2	-1.56	0	RNI-like superfamily protein
Cre13.g574300.t1.2	-1.56	0	Protein kinase superfamily protein
g2937.t1	-1.56	8.49e-19	tubulin-tyrosine ligases;tubulin-tyrosine ligases
Cre02.g084450.t1.2	-1.56	0	2-oxoglutarate (2OG) and Fe(II)-dependent oxygenase superfamily protein
Cre13.g585000.t1.2	-1.56	0	-
Cre02.g143861.t1.2	-1.56	1.44e-07	-
g17581.t1	-1.56	9.66e-25	-
Cre14.g616700.t1.1	-1.56	0	-
Cre04.g224650.t1.2	-1.54	0	importin alpha isoform 2
Cre06.g300250.t1.3	-1.54	3.62e-23	tubulin-tyrosine ligases;tubulin-tyrosine ligases
Cre14.g624450.t1.3	-1.54	0	-
Cre11.g475600.t1.2	-1.54	0	-
Cre16.g665850.t1.3	-1.54	0	-
Cre01.g033500.t1.2	-1.54	2.53e-17	-
g4477.t1	-1.54	0	-
Cre02.g111016.t1.2	-1.53	1.52e-09	MAP kinase 9
Cre02.g090050.t1.3	-1.53	0	-
Cre10.g461300.t1.3	-1.53	8.29e-13	-
g9913.t1	-1.53	8.47e-13	-
g1918.t1	-1.53	0	-
Cre17.g714700.t1.3	-1.53	2.85e-18	-
g742.t1	-1.52	1.96e-10	Protein kinase superfamily protein
Cre12.g500715.t1.2	-1.52	0.000137	AMP-dependent synthetase and ligase family protein
Cre10.g427750.t1.2	-1.52	2.87e-27	P-loop containing nucleoside triphosphate hydrolases superfamily protein
Cre01.g037100.t1.1	-1.52	8.46e-17	Calcium-dependent protein kinase (CDPK) family protein
Cre14.g631400.t1.3	-1.52	4.98e-15	-
Cre13.g570500.t1.3	-1.52	3.68e-21	-
Cre08.g372200.t1.2	-1.52	9.27e-12	-
Cre11.g479550.t1.3	-1.51	8.87e-20	-
Cre12.g500850.t1.3	-1.51	5.08e-05	-
Cre06.g285900.t1.3	-1.5	0	RNI-like superfamily protein
Cre12.g557500.t1.3	-1.5	0	-
Cre16.g679850.t1.3	-1.5	4.06e-08	-
Cre02.g147450.t1.2	-1.5	8.58e-19	Sodium Bile acid symporter family
Cre13.g567500.t1.3	-1.5	9.28e-13	-
g4479.t1	-1.5	3.77e-27	-
Cre03.g200950.t1.2	-1.5	0	-
Cre02.g109100.t1.3	-1.49	0	-
Cre06.g258363.t1.2	-1.49	3.03e-11	Leucine-rich repeat (LRR) family protein
Cre03.g171800.t1.2	-1.49	0	-
Cre13.g576850.t1.2	-1.49	0	-
Cre15.g640050.t1.2	-1.48	0	EIN3-binding F box protein 1
Cre03.g159350.t1.3	-1.48	0	Transducin/WD40 repeat-like superfamily protein
g11510.t1	-1.48	0	-
g2891.t1	-1.48	2.46e-11	-
g18117.t1	-1.48	1.79e-05	-
Cre01.g031350.t1.2	-1.48	4.21e-07	-
g10241.t1	-1.48	1.62e-22	-
g2050.t1	-1.48	2.35e-06	-
Cre17.g718750.t1.2	-1.47	0	Calcium-binding EF hand family protein
Cre12.g505250.t1.2	-1.47	0	calcium-dependent protein kinase 24
Cre07.g322850.t1.3	-1.47	3.53e-08	-
g13346.t1	-1.47	1.2e-05	-
Cre09.g403650.t1.3	-1.46	0	ataurora3
Cre02.g073500.t1.3	-1.46	0	-
Cre10.g456550.t1.3	-1.46	0.000244	-
Cre10.g421950.t1.2	-1.46	0	aminopeptidases
Cre12.g542900.t1.3	-1.45	2.12e-11	PB1 domain-containing protein tyrosine kinase
Cre06.g293800.t1.3	-1.45	1.48e-16	-
g4449.t1	-1.45	1.22e-18	-
Cre08.g362600.t1.2	-1.45	1.82e-09	-
g10904.t1	-1.45	0.000648	-
Cre16.g655750.t1.2	-1.44	0	-
Cre17.g702600.t1.3	-1.44	0.000318	Protein kinase superfamily protein with octicosapeptide/Phox/Bem1p domain
g9856.t1	-1.44	2.35e-14	-
Cre12.g489500.t1.3	-1.44	7.57e-23	-
Cre08.g366800.t1.3	-1.44	0	-
Cre16.g652000.t1.3	-1.44	7.19e-10	-
Cre12.g501750.t1.3	-1.44	2.04e-10	-
Cre09.g410150.t1.3	-1.44	0	-
Cre02.g098600.t1.3	-1.43	0	Protein kinase superfamily protein
g9756.t1	-1.43	1.24e-05	-
g15386.t1	-1.43	5.24e-09	-
g13961.t1	-1.43	0	-
Cre03.g149550.t1.3	-1.43	0	-
g4496.t1	-1.43	4.05e-14	-
Cre11.g482200.t1.2	-1.43	0	-
Cre01.g012800.t1.3	-1.43	4.74e-08	-
g2953.t1	-1.42	5.83e-16	Polynucleotidyl transferase, ribonuclease H fold protein with HRDC domain
g949.t1	-1.42	1.76e-12	-
g4545.t1	-1.42	3.54e-06	Transducin/WD40 repeat-like superfamily protein
Cre02.g112800.t1.3	-1.42	3.44e-11	Ankyrin repeat family protein
Cre03.g200700.t1.2	-1.42	8.42e-15	-
Cre16.g669750.t1.2	-1.42	5.89e-10	-
Cre06.g308000.t1.2	-1.41	5.74e-11	-
Cre01.g052150.t1.1	-1.41	0	-
Cre03.g179500.t1.2	-1.41	2.9e-05	2-oxoglutarate (2OG) and Fe(II)-dependent oxygenase superfamily protein
Cre02.g085100.t1.2	-1.41	9.69e-18	-
Cre05.g236700.t1.3	-1.41	3.53e-17	-
Cre12.g543000.t1.3	-1.41	0	-
Cre17.g723200.t1.2	-1.41	0	-
Cre13.g570200.t1.3	-1.41	3.17e-13	-
Cre12.g495000.t1.3	-1.41	0	-
Cre12.g513650.t1.2	-1.41	0	-
Cre14.g618750.t1.3	-1.41	5.68e-09	Leucine-rich repeat (LRR) family protein
g6350.t1	-1.4	0.000239	purin-rich alpha 1
Cre10.g442700.t1.2	-1.4	0	P-loop containing nucleoside triphosphate hydrolases superfamily protein
Cre08.g360450.t1.3	-1.4	0	-
Cre13.g583350.t1.3	-1.4	7.03e-24	-
Cre10.g420800.t1.3	-1.4	0	-
Cre13.g562250.t1.3	-1.4	0	-
Cre01.g017100.t1.3	-1.4	1.38e-17	Esterase/lipase/thioesterase family protein
Cre12.g556100.t1.2	-1.4	0	Tetratricopeptide repeat (TPR)-like superfamily protein
g11489.t1	-1.4	2.41e-09	ARM-repeat/Tetratricopeptide repeat (TPR)-like protein
Cre12.g486700.t1.2	-1.4	0	-
Cre16.g674550.t1.3	-1.4	0	-
Cre02.g145900.t1.2	-1.4	1.26e-06	PLAC8 family protein
Cre07.g330400.t1.3	-1.39	0	K+ transporter 5
g11579.t1	-1.39	3.5e-11	rhomboid-like protein 11
Cre01.g045350.t1.2	-1.39	8.42e-15	RNI-like superfamily protein
Cre12.g545850.t1.2	-1.39	1.27e-06	mitochondrial HSO70 2
Cre14.g617750.t1.3	-1.39	0	-
Cre06.g270800.t1.2	-1.39	1.59e-12	-
g9020.t1	-1.39	4.14e-19	-
Cre07.g343650.t1.3	-1.39	2.55e-14	-
g13516.t1	-1.39	1.32e-06	-
Cre10.g447050.t1.1	-1.39	3.16e-10	-
g18112.t1	-1.39	0	-
Cre12.g518000.t1.3	-1.38	1.98e-12	Albino or Glassy Yellow 1
Cre12.g497450.t1.2	-1.38	8.56e-14	plant intracellular ras group-related LRR 9
Cre02.g143400.t1.1	-1.38	3.08e-14	-
Cre02.g087050.t1.3	-1.38	0.000727	-
Cre10.g452850.t1.3	-1.38	1.43e-12	-
g1885.t1	-1.38	2.96e-10	-
Cre07.g354850.t1.2	-1.38	7.3e-13	-
Cre15.g636300.t1.2	-1.38	9.61e-13	tubulin folding cofactor B
Cre03.g159078.t1.2	-1.38	8.19e-21	-
Cre03.g178350.t1.1	-1.37	4.75e-13	calmodulin 4
g10497.t1	-1.37	0	RNI-like superfamily protein
Cre06.g298550.t1.3	-1.37	3.72e-17	flavin-dependent monooxygenase 1
Cre01.g043550.t1.2	-1.37	2.74e-16	squamosa promoter binding protein-like 10
Cre04.g212550.t1.3	-1.37	1.66e-18	tubulin-tyrosine ligases;tubulin-tyrosine ligases
g16942.t1	-1.37	0	-
Cre09.g405250.t1.2	-1.37	0	-
Cre12.g495550.t1.2	-1.37	3.81e-11	-
Cre06.g307900.t1.2	-1.37	2.02e-11	-
Cre16.g696050.t1.3	-1.37	0	-
Cre11.g475300.t1.3	-1.37	4.85e-09	-
Cre08.g358850.t1.2	-1.37	0	-
Cre17.g729850.t1.2	-1.37	3.74e-13	Histone H3 K4-specific methyltransferase SET7/9 family protein
g18066.t1	-1.37	2.51e-12	-
Cre08.g366874.t1.2	-1.37	2.82e-09	-
Cre06.g282350.t1.3	-1.37	5.8e-06	-
Cre14.g628200.t1.3	-1.36	0	Protein kinase superfamily protein
Cre03.g170200.t1.3	-1.36	0	Calcium-dependent phospholipid-binding Copine family protein
Cre10.g466650.t1.2	-1.36	0	calcium-dependent protein kinase 20
Cre02.g085000.t1.3	-1.36	2.57e-12	MOS4-associated complex 3B
Cre03.g206100.t1.3	-1.36	1.16e-06	Protein kinase superfamily protein
g3008.t1	-1.36	0	-
Cre06.g293900.t1.3	-1.36	9.88e-13	-
Cre06.g291500.t1.2	-1.36	0	RWP-RK domain-containing protein
Cre04.g228250.t1.3	-1.36	1.39e-07	-
Cre08.g361200.t1.2	-1.36	5.49e-18	-
Cre06.g271150.t1.3	-1.36	0	-
Cre03.g156850.t1.3	-1.36	3.1e-09	-
g1551.t1	-1.35	0	receptor like protein 9
Cre07.g352800.t1.2	-1.35	1.24e-05	RNAligase
Cre13.g586700.t1.3	-1.35	2.62e-10	-
Cre13.g591600.t1.3	-1.35	2.48e-08	-
Cre06.g290200.t1.2	-1.35	2.54e-12	-
g9593.t1	-1.35	1.6e-14	-
Cre10.g456600.t1.2	-1.35	1.57e-13	-
Cre06.g260500.t1.3	-1.35	3.53e-22	-
Cre12.g509800.t1.2	-1.35	1.75e-09	-
Cre17.g728300.t1.1	-1.34	0	calpain-type cysteine protease family
Cre10.g448850.t1.2	-1.34	0	calpain-type cysteine protease family
Cre04.g222000.t1.3	-1.34	0	periodic tryptophan protein 2
Cre07.g347050.t1.2	-1.34	3.6e-09	calcium-dependent protein kinase 19
Cre03.g174250.t1.2	-1.34	1.6e-14	U2 small nuclear ribonucleoprotein A
g10036.t1	-1.34	1.84e-15	tubulin-tyrosine ligases;tubulin-tyrosine ligases
Cre12.g531500.t1.2	-1.34	6.87e-13	Outer arm dynein light chain 1 protein
Cre04.g218350.t1.2	-1.34	0.000254	-
Cre01.g019900.t1.2	-1.34	0	-
g1888.t1	-1.34	2.95e-09	-
g4666.t1	-1.34	0	-
Cre12.g496250.t1.3	-1.34	4.75e-17	-
Cre01.g039450.t1.3	-1.34	2.16e-06	-
Cre09.g414050.t1.2	-1.33	3.03e-12	P-loop containing nucleoside triphosphate hydrolases superfamily protein
Cre15.g635100.t1.2	-1.33	4.75e-05	CCT motif family protein
Cre10.g438500.t1.2	-1.33	0	RNI-like superfamily protein
Cre03.g176200.t1.2	-1.33	3.4e-13	tetratricopetide-repeat thioredoxin-like 3
Cre16.g694950.t1.3	-1.33	6.81e-09	Protein kinase superfamily protein
Cre14.g612700.t1.2	-1.33	0	Galactose oxidase/kelch repeat superfamily protein
Cre02.g116400.t1.1	-1.33	6.53e-14	Ankyrin repeat family protein
Cre06.g289050.t1.2	-1.33	0	-
Cre13.g587400.t1.3	-1.33	3.61e-13	-
Cre16.g680950.t1.3	-1.33	0	-
Cre16.g650450.t1.2	-1.33	2.49e-16	-
Cre13.g580950.t1.3	-1.33	9.21e-14	-
g4582.t1	-1.33	3.11e-11	-
Cre03.g183750.t1.3	-1.33	7.48e-10	-
Cre01.g005450.t1.2	-1.33	0	Phosphatidylinositol-4-phosphate 5-kinase family protein
g11512.t1	-1.33	1.6e-14	-
Cre06.g308200.t1.3	-1.33	0	-
g2971.t1	-1.33	0	-
Cre07.g346050.t1.2	-1.32	3.15e-14	dicarboxylate diiron protein, putative (Crd1)
Cre02.g114850.t1.2	-1.32	1.05e-05	translocon at the outer membrane of chloroplasts 64-V
g14744.t1	-1.32	4.6e-11	Transducin family protein / WD-40 repeat family protein
g11545.t1	-1.32	0	wall associated kinase 3
Cre07.g340250.t1.3	-1.32	1.09e-11	Protein kinase superfamily protein with octicosapeptide/Phox/Bem1p domain
Cre01.g022150.t1.1	-1.32	0	-
Cre03.g155350.t1.2	-1.32	0	-
Cre05.g240450.t1.2	-1.32	1.05e-09	-
Cre07.g322600.t1.3	-1.32	3.7e-11	-
Cre16.g692200.t1.1	-1.32	0	-
g1905.t1	-1.32	0	-
Cre01.g044200.t1.2	-1.32	1.32e-14	-
Cre12.g528250.t1.3	-1.32	0	-
Cre06.g256450.t1.2	-1.32	4.84e-12	-
g4398.t1	-1.32	5.26e-05	-
g8400.t1	-1.31	2.7e-12	Protein phosphatase 2C family protein
Cre02.g143500.t1.1	-1.31	4.04e-10	-
Cre02.g116700.t1.2	-1.31	2.49e-17	Protein kinase superfamily protein
g9693.t1	-1.31	6.4e-15	ACT-like protein tyrosine kinase family protein
Cre03.g166800.t1.3	-1.31	4.44e-14	-
g17878.t1	-1.31	0	Protein kinase superfamily protein with octicosapeptide/Phox/Bem1p domain
g5358.t1	-1.31	8.76e-08	TCP-1/cpn60 chaperonin family protein
g15617.t1	-1.31	9.98e-13	-
g11541.t1	-1.31	0	-
Cre06.g289033.t1.2	-1.31	0.000855	-
Cre04.g211650.t1.2	-1.31	0	-
Cre12.g540050.t1.2	-1.31	0	-
Cre16.g678350.t1.2	-1.3	1.58e-08	calmodulin-like domain protein kinase 9
Cre04.g227900.t1.2	-1.3	0	WD-40 repeat family protein / small nuclear ribonucleoprotein Prp4p-related
g1280.t1	-1.3	0	genomes uncoupled 1
Cre07.g328350.t1.2	-1.3	4.54e-10	phosphatidyl inositol monophosphate 5 kinase
Cre13.g586500.t1.2	-1.3	0	phragmoplast orienting kinesin 2
Cre13.g602400.t1.2	-1.3	0	P-loop containing nucleoside triphosphate hydrolases superfamily protein
Cre09.g400800.t1.2	-1.3	0	Protein kinase family protein
Cre10.g462350.t1.3	-1.3	0	protein tyrosine kinase family protein
Cre12.g520950.t1.2	-1.3	0	structural molecules
g1614.t1	-1.3	5.3e-08	-
g15155.t1	-1.3	0.000162	-
g7361.t1	-1.3	3.39e-09	-
Cre08.g364600.t1.2	-1.3	7.71e-12	-
g8377.t1	-1.3	3.76e-14	-
Cre01.g024500.t1.3	-1.3	3.48e-11	-
Cre11.g480600.t1.2	-1.3	2.7e-16	-
Cre10.g450450.t1.2	-1.3	1.23e-09	-
Cre03.g195150.t1.3	-1.3	2.04e-11	-
Cre06.g291450.t1.2	-1.3	2.16e-18	-
Cre12.g496100.t1.2	-1.3	1.05e-10	-
Cre02.g143350.t1.3	-1.29	0	-
g9673.t1	-1.29	2.54e-08	Mono-/di-acylglycerol lipase, N-terminal;Lipase, class 3
Cre10.g447735.t1.2	-1.29	3.66e-13	-
Cre02.g111029.t1.2	-1.29	5.15e-05	-
Cre12.g518550.t1.1	-1.29	0	-
Cre14.g617250.t1.2	-1.29	1.76e-13	-
Cre07.g345400.t1.2	-1.29	3.48e-12	-
Cre16.g679700.t1.3	-1.29	0	-
Cre05.g245600.t1.2	-1.29	0	TRAF-like family protein
g1865.t1	-1.29	0	-
Cre16.g657250.t1.2	-1.29	1.31e-11	glyoxal oxidase-related protein
Cre11.g468850.t1.2	-1.29	6.06e-10	-
g15673.t1	-1.29	2.39e-09	-
Cre12.g538050.t1.2	-1.29	1.04e-12	-
g9144.t1	-1.29	8.4e-05	-
Cre08.g377350.t1.3	-1.28	0	guanylate kinase
Cre04.g228300.t1.3	-1.28	2.41e-12	ataurora3
Cre12.g557250.t1.2	-1.28	9.11e-13	EPS15 homology domain 2
Cre12.g518200.t1.3	-1.28	1.96e-07	DNAJ heat shock N-terminal domain-containing protein
Cre01.g036800.t1.3	-1.28	0	P-loop containing nucleoside triphosphate hydrolases superfamily protein
g4408.t1	-1.28	0	-
g683.t1	-1.28	7.02e-06	protein kinase family protein / protein phosphatase 2C ( PP2C) family protein
Cre14.g622800.t1.1	-1.28	1.27e-16	alpha/beta-Hydrolases superfamily protein
g3970.t1	-1.28	0	Leucine-rich repeat (LRR) family protein
Cre02.g079650.t1.3	-1.28	0	-
Cre07.g315432.t1.2	-1.28	1.35e-17	-
Cre02.g112100.t1.1	-1.28	0	-
g1846.t1	-1.28	3.08e-14	-
g17904.t1	-1.28	6.27e-05	-
Cre02.g079450.t1.3	-1.28	4.11e-08	-
Cre01.g044900.t1.2	-1.28	0	-
Cre12.g527750.t1.2	-1.28	2.01e-13	-
Cre13.g589750.t1.3	-1.28	2.17e-12	-
Cre07.g324350.t1.1	-1.28	0	-
Cre11.g467950.t1.3	-1.28	0	-
g3654.t1	-1.27	3.52e-11	actin 2
Cre16.g664500.t1.2	-1.27	0	ADP-ribosylation factor A1B
Cre17.g727750.t1.3	-1.27	2.35e-14	meristematic receptor-like kinase
Cre16.g665450.t1.3	-1.27	8.42e-15	-
Cre17.g704300.t1.3	-1.27	2.05e-10	-
Cre05.g246150.t1.3	-1.27	1.03e-14	-
Cre17.g729400.t1.2	-1.27	9.14e-08	-
g15441.t1	-1.27	8.07e-12	-
Cre12.g489550.t1.3	-1.27	0	-
Cre06.g283100.t1.2	-1.27	4.88e-07	-
g1854.t1	-1.27	0	-
g2636.t1	-1.27	6.3e-08	-
g9124.t1	-1.27	1.09e-07	-
Cre17.g737800.t1.2	-1.27	0	-
Cre10.g443750.t1.2	-1.27	3.29e-13	-
Cre17.g704250.t1.2	-1.27	6.22e-17	-
g5241.t1	-1.27	5.62e-06	-
Cre17.g715050.t1.2	-1.26	3.08e-11	RAB GTPase homolog 8
Cre17.g717750.t1.2	-1.26	2.54e-12	phosducin-like protein 3 homolog
g9865.t1	-1.26	1.84e-07	-
Cre17.g729550.t1.3	-1.26	1.12e-15	-
Cre12.g511050.t1.2	-1.26	1.73e-12	DNAJ heat shock family protein
Cre13.g585200.t1.2	-1.26	1.12e-06	-
Cre09.g413100.t1.3	-1.26	1.49e-11	-
Cre01.g017650.t1.2	-1.26	1.33e-11	-
Cre05.g241700.t1.3	-1.26	0	-
g5261.t1	-1.26	0	hydroxyproline-rich glycoprotein family protein
g6368.t1	-1.26	0	-
Cre09.g402550.t1.3	-1.26	0	-
Cre14.g631200.t1.2	-1.26	0	-
Cre17.g737100.t1.2	-1.26	8.42e-15	-
g9879.t1	-1.25	2.19e-10	RNI-like superfamily protein
Cre12.g542250.t1.1	-1.25	7.82e-12	tubulin beta chain 2
Cre12.g558700.t1.2	-1.25	4.31e-10	Nucleoside diphosphate kinase family protein
Cre01.g001650.t1.2	-1.25	6.08e-05	Ankyrin repeat family protein
Cre08.g374700.t1.3	-1.25	1.03e-07	-
Cre06.g249900.t1.2	-1.25	0	-
Cre16.g657750.t1.2	-1.25	1.54e-15	-
Cre01.g002900.t1.2	-1.25	3.34e-13	-
g2923.t1	-1.25	8.15e-06	-
Cre17.g732150.t1.2	-1.25	8.42e-15	-
Cre03.g205450.t1.3	-1.25	1.76e-11	-
Cre01.g038750.t1.2	-1.25	1.74e-12	-
g11289.t1	-1.25	2.32e-14	-
g16776.t1	-1.25	7.85e-09	-
Cre01.g025400.t1.2	-1.25	0	-
g11833.t1	-1.25	2.49e-05	RNA polymerase III subunit RPC82 family protein
Cre01.g051250.t1.2	-1.24	0	calmodulin 1
g18129.t1	-1.24	0	calmodulin-domain protein kinase 5
Cre17.g732300.t1.2	-1.24	0	Mevalonate/galactokinase family protein
g10005.t1	-1.24	0	P-loop containing nucleoside triphosphate hydrolases superfamily protein
Cre01.g013900.t1.3	-1.24	0	-
g9671.t1	-1.24	1.86e-11	alpha/beta-Hydrolases superfamily protein
Cre02.g147250.t1.3	-1.24	5.4e-08	-
g9637.t1	-1.24	7.4e-08	-
Cre11.g478800.t1.2	-1.24	0	-
Cre07.g332350.t1.3	-1.24	1.06e-05	-
Cre14.g611100.t1.2	-1.24	8.24e-10	-
g8527.t1	-1.24	0	-
Cre03.g195300.t1.2	-1.24	0	-
Cre14.g612400.t1.3	-1.24	9.36e-12	-
Cre08.g371000.t1.3	-1.24	5.93e-15	-
Cre06.g287100.t1.3	-1.23	6.82e-13	calmodulin 1
g9960.t1	-1.23	0	ataurora1
Cre12.g528850.t1.1	-1.23	8.45e-06	thioredoxin H-type 9
Cre12.g554200.t1.3	-1.23	6.34e-07	membrin 11
Cre13.g584100.t1.3	-1.23	0	PB1 domain-containing protein tyrosine kinase
Cre07.g351900.t1.3	-1.23	7.92e-14	protein tyrosine kinase family protein
Cre02.g110050.t1.3	-1.23	7.86e-15	Transducin/WD40 repeat-like superfamily protein
Cre03.g156750.t1.2	-1.23	3.34e-13	TCP-1/cpn60 chaperonin family protein
Cre03.g162900.t1.3	-1.23	1.56e-12	-
Cre02.g078600.t1.2	-1.23	8.42e-15	-
Cre17.g707000.t1.2	-1.23	3.62e-11	-
Cre01.g022750.t1.3	-1.23	0	-
g12041.t1	-1.23	0	-
Cre13.g573500.t1.2	-1.23	1.25e-13	-
Cre03.g201900.t1.3	-1.23	3.76e-14	Phosphatidylinositol-4-phosphate 5-kinase family protein
g96.t1	-1.23	6.72e-09	-
Cre12.g486650.t1.2	-1.23	0	-
Cre16.g689600.t1.2	-1.23	1.15e-12	-
Cre16.g688450.t1.2	-1.23	3.75e-11	-
Cre14.g624900.t1.2	-1.23	3.86e-13	-
Cre11.g469400.t1.2	-1.22	0	pseudo-response regulator 3
Cre02.g092350.t1.2	-1.22	5.97e-09	CYTOCHROME P450 51G1
g14087.t1	-1.22	7.12e-19	-
Cre01.g049950.t1.1	-1.22	2.11e-08	-
Cre07.g313850.t1.2	-1.22	1.34e-09	Transducin/WD40 repeat-like superfamily protein
Cre09.g403200.t1.2	-1.22	1.88e-08	Fatty acid/sphingolipid desaturase
Cre14.g630200.t1.2	-1.22	7.78e-09	-
Cre01.g008200.t1.3	-1.22	8.28e-10	-
Cre02.g092800.t1.2	-1.22	9.26e-09	-
g9672.t1	-1.22	4.64e-13	-
Cre01.g040850.t1.2	-1.22	4.28e-09	-
Cre03.g153700.t1.3	-1.22	1.79e-11	-
Cre06.g296850.t1.2	-1.22	0	-
Cre05.g242550.t1.2	-1.22	1.57e-13	-
Cre09.g396550.t1.2	-1.22	0	-
Cre12.g543500.t1.2	-1.22	7.42e-13	-
Cre13.g607750.t1.2	-1.22	1.6e-14	-
Cre10.g432050.t1.2	-1.22	2.13e-12	-
Cre02.g110950.t1.1	-1.21	0	Transducin family protein / WD-40 repeat family protein
Cre17.g704850.t1.2	-1.21	7.07e-07	adenine phosphoribosyl transferase 1
Cre02.g084400.t1.2	-1.21	7.05e-11	P4H isoform 2
Cre06.g304050.t1.3	-1.21	4.77e-09	Protein kinase superfamily protein
g17926.t1	-1.21	3.12e-06	Leucine-rich receptor-like protein kinase family protein
Cre16.g654300.t1.2	-1.21	1.46e-12	Nucleoside diphosphate kinase family protein
Cre12.g488600.t1.3	-1.21	7.66e-16	-
Cre15.g636600.t1.2	-1.21	0	-
Cre11.g468150.t1.3	-1.21	4.02e-14	-
Cre10.g465250.t1.2	-1.21	2.76e-12	-
Cre12.g487000.t1.3	-1.21	5.85e-05	-
Cre17.g717150.t1.2	-1.21	3.86e-11	-
Cre10.g458700.t1.2	-1.21	0	stress-inducible protein, putative
g7283.t1	-1.21	8.04e-14	-
g6337.t1	-1.21	0	-
Cre17.g727550.t1.3	-1.21	1.48e-12	-
g11310.t1	-1.21	2.67e-12	-
Cre12.g517050.t1.2	-1.21	4.44e-14	-
g6322.t1	-1.21	7.58e-15	-
Cre12.g518100.t1.3	-1.21	0	-
Cre06.g297800.t1.2	-1.21	8.42e-15	-
Cre08.g366900.t1.2	-1.21	9.49e-12	-
Cre09.g413950.t1.3	-1.2	1.18e-07	centrin2
Cre07.g325750.t1.2	-1.2	0	AAA-type ATPase family protein
Cre10.g423600.t1.3	-1.2	1.83e-07	WD-40 repeat family protein
Cre17.g710000.t1.3	-1.2	2.91e-10	Protein kinase superfamily protein with octicosapeptide/Phox/Bem1p domain
Cre10.g449700.t1.3	-1.2	0	-
Cre03.g161550.t1.2	-1.2	5.84e-05	-
g17444.t1	-1.2	0	-
g1922.t1	-1.2	1.65e-11	-
Cre07.g317850.t1.2	-1.2	2.67e-11	-
Cre11.g476850.t1.2	-1.2	5.51e-12	-
g18107.t1	-1.2	2.6e-09	-
Cre09.g389150.t1.2	-1.2	0	-
g5040.t1	-1.2	2.36e-06	-
Cre02.g142650.t1.3	-1.2	0	-
g5037.t1	-1.2	0.000707	-
Cre12.g489250.t1.2	-1.2	4.44e-14	-
Cre03.g175550.t1.3	-1.2	1.12e-15	-
g16811.t1	-1.2	4.41e-06	-
Cre03.g185050.t1.1	-1.2	1.48e-10	-
Cre08.g368850.t1.2	-1.2	1.99e-15	-
g2856.t1	-1.2	1.43e-09	-
Cre02.g141350.t1.2	-1.2	0	-
Cre17.g723150.t1.3	-1.19	9.86e-14	endoplasmic reticulum oxidoreductins 2
g9826.t1	-1.19	0	ataurora3
Cre12.g509350.t1.2	-1.19	4.22e-12	centrin 2
g12145.t1	-1.19	1.46e-06	-
Cre10.g440950.t1.2	-1.19	2.52e-13	-
g6376.t1	-1.19	0	-
Cre03.g156700.t1.3	-1.19	0	Tetratricopeptide repeat (TPR)-like superfamily protein
g18050.t1	-1.19	2.05e-11	ankyrin repeat family protein
Cre10.g443250.t1.2	-1.19	2.03e-06	TCP-1/cpn60 chaperonin family protein
Cre05.g247850.t1.3	-1.19	3.28e-11	-
Cre07.g321150.t1.3	-1.19	1.31e-10	-
Cre14.g609600.t1.3	-1.19	1.48e-05	-
Cre04.g222550.t1.3	-1.19	4.34e-07	-
g9682.t1	-1.19	1.34e-12	-
Cre03.g158400.t1.2	-1.19	5.99e-15	-
Cre01.g015850.t1.1	-1.19	0	-
Cre01.g040600.t1.3	-1.19	0	-
Cre01.g047000.t1.2	-1.19	7.61e-08	-
Cre12.g486200.t1.3	-1.19	0	-
g1978.t1	-1.19	5.66e-10	-
Cre07.g340400.t1.2	-1.19	4.46e-09	-
g1835.t1	-1.19	0.000564	-
Cre01.g045950.t1.1	-1.19	1.99e-08	-
Cre09.g411350.t1.3	-1.19	1.25e-16	-
Cre06.g304876.t1.3	-1.19	0.000871	-
Cre12.g514650.t1.2	-1.18	0	NPK1-related protein kinase 2
Cre16.g651750.t1.2	-1.18	6.93e-06	tRNA synthetase class I (I, L, M and V) family protein
Cre16.g660900.t1.2	-1.18	2.71e-07	P-loop containing nucleoside triphosphate hydrolases superfamily protein
Cre10.g447500.t1.3	-1.18	1.18e-10	P-loop containing nucleoside triphosphate hydrolases superfamily protein
Cre10.g431150.t1.1	-1.18	2.03e-12	Tetratricopeptide repeat (TPR)-like superfamily protein
Cre09.g416750.t1.2	-1.18	4.1e-12	TCP-1/cpn60 chaperonin family protein
Cre03.g187200.t1.2	-1.18	1.06e-07	Dynein light chain type 1 family protein
Cre02.g080500.t1.2	-1.18	0	-
Cre03.g164750.t1.2	-1.18	1.98e-09	-
g4537.t1	-1.18	4.15e-10	-
g18115.t1	-1.18	9.86e-14	-
g2754.t1	-1.18	2.23e-05	-
Cre16.g650750.t1.3	-1.18	0.000108	EF hand calcium-binding protein family
Cre14.g612750.t1.2	-1.18	6.95e-09	-
g11562.t1	-1.18	0	-
Cre05.g243354.t1.2	-1.18	1.87e-15	-
Cre01.g018750.t1.2	-1.18	0	-
Cre17.g724400.t1.2	-1.18	0.000121	-
Cre12.g522150.t1.1	-1.18	0	ARM repeat superfamily protein
Cre03.g181950.t1.3	-1.18	4.44e-14	-
Cre09.g407750.t1.2	-1.18	3.94e-08	-
Cre06.g268650.t1.3	-1.18	3.63e-13	-
g11490.t1	-1.18	4.31e-12	-
Cre14.g617500.t1.2	-1.17	1.98e-09	armadillo repeat kinesin 2
Cre10.g457450.t1.2	-1.17	0	guanylyl cyclase 1
Cre02.g114700.t1.2	-1.17	0	peptidyl-prolyl cis-trans isomerase / cyclophilin-40 (CYP40) / rotamase
Cre16.g688650.t1.2	-1.17	0	phosphatidyl inositol monophosphate 5 kinase
Cre05.g233500.t1.2	-1.17	1.9e-13	squamosa promoter binding protein-like 9
Cre10.g429000.t1.3	-1.17	1.6e-14	ubiquitin-conjugating enzyme 29
Cre05.g234700.t1.3	-1.17	0	Pyruvate kinase family protein
Cre10.g425350.t1.2	-1.17	8.23e-14	Leucine-rich repeat protein kinase family protein
Cre02.g105300.t1.1	-1.17	4.39e-12	ankyrin repeat family protein
Cre02.g092850.t1.2	-1.17	7.92e-07	Outer arm dynein light chain 1 protein
Cre03.g185650.t1.2	-1.17	0	-
g3969.t1	-1.17	0.000263	-
Cre16.g693650.t1.3	-1.17	2.04e-10	-
Cre12.g556300.t1.2	-1.17	8.68e-09	-
Cre06.g261900.t1.2	-1.17	7.55e-11	-
g1285.t1	-1.17	0	-
g13819.t1	-1.17	3.08e-14	-
Cre05.g242500.t1.2	-1.17	2.28e-11	-
g6235.t1	-1.17	1.8e-09	-
Cre17.g723950.t1.1	-1.17	1.09e-12	-
Cre16.g671200.t1.3	-1.17	1.63e-13	-
Cre11.g477100.t1.2	-1.17	9.39e-09	-
g12818.t1	-1.17	0.000177	P-loop containing nucleoside triphosphate hydrolases superfamily protein
Cre01.g034550.t1.2	-1.17	2.63e-10	-
Cre04.g228950.t1.2	-1.17	3.95e-12	-
Cre10.g424250.t1.2	-1.17	3.81e-10	-
Cre02.g113400.t1.2	-1.17	3.71e-07	-
g7565.t1	-1.17	8.13e-10	-
Cre17.g696800.t1.3	-1.17	1.61e-08	-
g9768.t1	-1.17	7.2e-11	-
g207.t1	-1.17	1.6e-14	CCCH-type zinc finger protein with ARM repeat domain
Cre02.g103450.t1.3	-1.16	9.83e-12	myb domain protein 88
Cre01.g001800.t1.3	-1.16	3.53e-12	NIMA-related kinase 2
Cre05.g245550.t1.3	-1.16	0	Phosphatidylinositol 3- and 4-kinase family protein
Cre12.g489750.t1.2	-1.16	3.98e-12	Transducin family protein / WD-40 repeat family protein
Cre12.g549550.t1.2	-1.16	0.000211	tubulin beta chain 2
Cre12.g529150.t1.2	-1.16	8.26e-12	HOPW1-1-interacting 2
Cre02.g073750.t1.2	-1.16	1.51e-12	P-loop containing nucleoside triphosphate hydrolases superfamily protein
Cre15.g635700.t1.3	-1.16	1.07e-09	Mitogen activated protein kinase kinase kinase-related
Cre12.g536550.t1.2	-1.16	1.6e-14	Transducin/WD40 repeat-like superfamily protein
g9007.t1	-1.16	4.65e-11	Transducin/WD40 repeat-like superfamily protein
Cre09.g397200.t1.2	-1.16	1.73e-10	TCP-1/cpn60 chaperonin family protein
g8874.t1	-1.16	4.98e-06	-
Cre03.g168200.t1.2	-1.16	2.92e-13	-
Cre03.g177650.t1.2	-1.16	6.75e-09	-
Cre13.g564400.t1.2	-1.16	0	-
Cre06.g289100.t1.3	-1.16	1.41e-12	-
Cre12.g537950.t1.3	-1.16	5.62e-07	-
Cre02.g144450.t1.2	-1.16	1.58e-11	-
Cre02.g091700.t1.2	-1.16	9.04e-11	-
Cre06.g275950.t1.3	-1.16	1.16e-12	-
Cre10.g418150.t1.2	-1.16	4.88e-08	-
g16801.t1	-1.16	0	-
Cre02.g078550.t1.2	-1.16	8.04e-10	-
g2938.t1	-1.16	1.09e-12	-
Cre09.g397850.t1.2	-1.16	2.75e-13	-
Cre12.g544100.t1.3	-1.16	8.85e-06	-
g5487.t1	-1.16	1.06e-10	-
Cre17.g733300.t1.3	-1.15	1.6e-14	NPK1-related protein kinase 2
Cre13.g567550.t1.3	-1.15	9.21e-14	NIMA (never in mitosis, gene A)-related 6
Cre10.g439100.t1.2	-1.15	0.000216	T-complex protein 1 alpha subunit
Cre12.g488350.t1.3	-1.15	3.76e-14	nine-cis-epoxycarotenoid dioxygenase 4
Cre03.g204150.t1.2	-1.15	2.72e-08	WD-40 repeat family protein
Cre01.g008150.t1.3	-1.15	3.29e-13	Protein phosphatase 2C family protein
Cre07.g313750.t1.3	-1.15	4.52e-10	-
Cre08.g372350.t1.3	-1.15	8.42e-15	-
Cre03.g160050.t1.2	-1.15	6.71e-11	-
Cre17.g700200.t1.2	-1.15	3.9e-12	-
g11990.t1	-1.15	8.42e-15	-
Cre12.g552050.t1.3	-1.15	4.81e-12	-
g15100.t1	-1.15	1.6e-14	-
Cre07.g330200.t1.2	-1.15	2.62e-06	-
g9776.t1	-1.15	1.89e-06	-
g4971.t1	-1.15	0	-
Cre12.g548500.t1.2	-1.15	0	-
Cre16.g669900.t1.2	-1.15	1.84e-12	-
g14584.t1	-1.15	4.16e-13	Leucine-rich repeat (LRR) family protein
Cre12.g502700.t1.2	-1.15	3.45e-13	-
Cre17.g714250.t1.2	-1.14	9.6e-06	thioredoxin H-type 8
g9777.t1	-1.14	9.21e-14	ARM repeat superfamily protein
g2908.t1	-1.14	1.04e-10	RNI-like superfamily protein
Cre13.g572700.t1.2	-1.14	2.89e-08	FIZZY-related 3
Cre16.g690450.t1.3	-1.14	2.81e-09	phosphatidylinositol- 4-phosphate 5-kinase 5
Cre12.g497000.t1.2	-1.14	1.31e-13	protein phosphatase 2A subunit A3
Cre12.g518050.t1.2	-1.14	0	-
Cre02.g141700.t1.3	-1.14	0	-
Cre09.g416550.t1.2	-1.14	0	-
Cre16.g673200.t1.2	-1.14	5.98e-08	-
g16844.t1	-1.14	1.76e-12	Tetratricopeptide repeat (TPR)-like superfamily protein
Cre14.g623350.t1.2	-1.14	2.36e-12	-
g2487.t1	-1.14	9.55e-05	-
g6394.t1	-1.14	5.16e-11	-
Cre07.g317950.t1.3	-1.14	0	-
g11651.t1	-1.14	7.31e-08	-
Cre12.g556200.t1.3	-1.14	2e-16	Pentatricopeptide repeat (PPR) superfamily protein
Cre01.g009500.t1.2	-1.13	6.08e-13	calmodulin-domain protein kinase cdpk isoform 2
Cre08.g369850.t1.3	-1.13	9.46e-12	multidrug resistance-associated protein 13
Cre08.g362650.t1.3	-1.13	3.76e-06	Transducin/WD40 repeat-like superfamily protein
Cre14.g617700.t1.3	-1.13	2.64e-14	-
Cre09.g413400.t1.3	-1.13	7.15e-13	Protein kinase superfamily protein with octicosapeptide/Phox/Bem1p domain
Cre03.g164250.t1.3	-1.13	0	Protein kinase superfamily protein
Cre12.g516650.t1.3	-1.13	1.25e-13	PB1 domain-containing protein tyrosine kinase
Cre01.g032150.t1.3	-1.13	5.98e-07	Transducin/WD40 repeat-like superfamily protein
Cre13.g586650.t1.3	-1.13	3.76e-14	-
Cre16.g657200.t1.1	-1.13	3.09e-09	glyoxal oxidase-related protein
Cre02.g103950.t1.2	-1.13	4.02e-12	-
Cre10.g444600.t1.3	-1.13	8.42e-15	-
Cre02.g091900.t1.3	-1.13	9.76e-12	-
Cre04.g218200.t1.3	-1.13	3.78e-07	-
Cre10.g452350.t1.1	-1.13	1.19e-06	-
Cre13.g562100.t1.2	-1.13	5.25e-12	-
Cre03.g159000.t1.3	-1.13	2.91e-08	-
Cre01.g004550.t1.2	-1.13	4.5e-12	-
Cre03.g191300.t1.2	-1.13	1.82e-06	-
Cre17.g739200.t1.2	-1.13	9.21e-12	-
Cre03.g181050.t1.3	-1.13	0	-
Cre10.g428850.t1.2	-1.13	7.32e-08	-
Cre12.g553900.t1.3	-1.12	0	potassium transport 2/3
g1229.t1	-1.12	9.51e-12	centrin2
Cre17.g702350.t1.3	-1.12	4.09e-09	SET domain group 29
Cre03.g148900.t1.3	-1.12	0	flavin-dependent monooxygenase 1
g11476.t1	-1.12	0	Endonuclease/exonuclease/phosphatase family protein
Cre17.g696600.t1.3	-1.12	0	succinate dehydrogenase 1-1
Cre03.g190950.t1.2	-1.12	2.76e-11	tubulin alpha-2 chain
Cre12.g546100.t1.3	-1.12	7.55e-09	P-loop containing nucleoside triphosphate hydrolases superfamily protein
g18121.t1	-1.12	0	P-loop containing nucleoside triphosphate hydrolases superfamily protein
Cre07.g322350.t1.3	-1.12	4.19e-09	Protein kinase superfamily protein with octicosapeptide/Phox/Bem1p domain
Cre17.g735350.t1.3	-1.12	1.3e-11	ankyrin repeat family protein
Cre01.g025450.t1.2	-1.12	5.33e-13	-
g2920.t1	-1.12	4.85e-07	Galactose oxidase/kelch repeat superfamily protein
Cre10.g422750.t1.3	-1.12	4.98e-11	ankyrin repeat family protein
Cre06.g262800.t1.2	-1.12	2.36e-11	ARM repeat superfamily protein
g4472.t1	-1.12	1.49e-12	Adenine nucleotide alpha hydrolases-like superfamily protein
Cre08.g358800.t1.2	-1.12	3.73e-06	Pyridoxal phosphate (PLP)-dependent transferases superfamily protein
Cre13.g569400.t1.2	-1.12	2.21e-05	-
Cre16.g662750.t1.2	-1.12	9.67e-09	-
Cre14.g631650.t1.3	-1.12	8.39e-12	-
Cre12.g559550.t1.2	-1.12	0.000643	-
g4387.t1	-1.12	4.3e-10	-
Cre12.g546400.t1.2	-1.12	2.84e-10	-
Cre06.g280227.t1.2	-1.12	1.24e-12	-
Cre12.g502150.t1.2	-1.12	6.05e-07	-
Cre12.g498200.t1.2	-1.12	1.56e-11	-
Cre09.g389050.t1.3	-1.12	2.15e-07	-
Cre14.g622900.t1.2	-1.12	8.42e-15	-
Cre01.g038900.t1.1	-1.12	6.29e-07	alpha/beta-Hydrolases superfamily protein
Cre02.g105950.t1.2	-1.12	7.36e-07	-
Cre07.g325650.t1.2	-1.12	1.32e-06	-
Cre13.g584400.t1.2	-1.12	3.1e-12	-
Cre07.g354650.t1.2	-1.12	3e-12	-
Cre01.g004250.t1.2	-1.12	1.17e-11	-
Cre12.g511750.t1.2	-1.12	1.19e-07	-
Cre16.g658900.t1.3	-1.12	0	-
Cre14.g617550.t1.2	-1.11	2.07e-05	calmodulin 5
Cre09.g416950.t1.3	-1.11	0	mitogen-activated protein kinase phosphatase 1
Cre14.g613600.t1.2	-1.11	1.35e-05	Heat shock protein 70 (Hsp 70) family protein
Cre12.g515200.t1.2	-1.11	5.12e-12	F-box family protein
Cre01.g037800.t1.2	-1.11	5.45e-09	thioredoxin domain-containing protein 9 homolog
Cre12.g484250.t1.3	-1.11	3.31e-08	-
Cre02.g085257.t1.2	-1.11	0	-
Cre12.g506000.t1.2	-1.11	3.53e-06	-
Cre03.g168450.t1.2	-1.11	2.99e-08	TCP-1/cpn60 chaperonin family protein
Cre13.g567327.t1.2	-1.11	8.17e-09	-
Cre12.g498400.t1.3	-1.11	0	-
g87.t1	-1.11	1.99e-08	-
Cre13.g587300.t1.3	-1.11	0	-
g426.t1	-1.11	2.44e-10	-
Cre03.g199800.t1.1	-1.11	0	ferredoxin hydrogenases
Cre12.g536600.t1.3	-1.11	2.06e-10	-
Cre03.g170900.t1.3	-1.11	1.45e-14	-
Cre05.g247250.t1.3	-1.11	3e-10	-
Cre12.g536100.t1.2	-1.11	5.01e-10	-
Cre07.g342850.t1.2	-1.11	1.77e-09	-
Cre03.g185950.t1.1	-1.11	8.01e-10	-
Cre02.g077600.t1.2	-1.11	1.19e-13	-
Cre17.g701250.t1.2	-1.11	7.33e-12	-
Cre01.g008700.t1.2	-1.11	6.43e-09	-
Cre01.g004157.t1.2	-1.11	0.000214	-
Cre07.g342200.t1.2	-1.11	4.96e-11	-
Cre01.g051050.t1.2	-1.1	2.75e-13	calcium-dependent protein kinase 23
Cre17.g697000.t1.3	-1.1	5.26e-08	plant intracellular ras group-related LRR 4
Cre07.g321850.t1.2	-1.1	8.19e-10	chaperone binding;ATPase activators
Cre17.g709800.t1.2	-1.1	2.7e-13	-
Cre05.g237450.t1.2	-1.1	1.76e-06	30S ribosomal protein, putative
g6329.t1	-1.1	1.18e-12	Disease resistance protein (TIR-NBS-LRR class) family
Cre07.g322550.t1.2	-1.1	5.97e-11	-
Cre08.g366579.t1.2	-1.1	1.32e-13	-
Cre07.g323250.t1.3	-1.1	6.55e-07	-
Cre07.g353250.t1.2	-1.1	3.15e-05	-
g12880.t1	-1.1	8.3e-13	-
Cre01.g050650.t1.2	-1.1	6.53e-14	-
Cre08.g359850.t1.3	-1.1	1.2e-10	-
Cre06.g270950.t1.2	-1.1	3.9e-12	-
Cre10.g432850.t1.2	-1.1	2.57e-13	-
g4417.t1	-1.1	7.19e-14	-
Cre14.g632350.t1.1	-1.1	3.08e-14	-
Cre17.g719450.t1.3	-1.09	4.2e-10	ataurora1
Cre02.g113450.t1.3	-1.09	9.86e-14	myb domain protein 27
Cre01.g044250.t1.3	-1.09	8.42e-15	centrin 2
Cre02.g146500.t1.3	-1.09	0	yeast YAK1-related gene 1
Cre16.g661100.t1.2	-1.09	2.14e-13	Protein kinase superfamily protein
Cre12.g495250.t1.3	-1.09	0	Tetratricopeptide repeat (TPR)-like superfamily protein
Cre06.g289800.t1.2	-1.09	0	-
Cre03.g150450.t1.2	-1.09	1.98e-10	-
Cre12.g548550.t1.3	-1.09	5.29e-12	Protein of unknown function (DUF833)
Cre10.g456554.t1.2	-1.09	1.12e-09	-
g5485.t1	-1.09	9.65e-09	-
Cre12.g502000.t1.2	-1.09	1.26e-05	-
Cre14.g618100.t1.3	-1.09	3.36e-14	-
Cre06.g272350.t1.2	-1.09	1.07e-10	-
Cre07.g351650.t1.3	-1.09	1.58e-07	-
g16704.t1	-1.09	2.49e-07	-
g2834.t1	-1.09	2.35e-14	-
g2970.t1	-1.09	6.67e-07	-
Cre03.g156300.t1.2	-1.09	6.04e-08	-
Cre12.g505350.t1.2	-1.08	1.79e-07	autoinhibited Ca2+-ATPase 11
Cre17.g727900.t1.3	-1.08	1.91e-06	centrin2
Cre03.g167500.t1.2	-1.08	0.000149	HSP70-interacting protein 1
g11863.t1	-1.08	5.67e-13	TUDOR-SN protein 2
g15202.t1	-1.08	1.94e-10	FAD/NAD(P)-binding oxidoreductase family protein
Cre17.g723450.t1.3	-1.08	1.32e-06	Transducin family protein / WD-40 repeat family protein
g4512.t1	-1.08	1.35e-12	tubulin alpha-2 chain
g10637.t1	-1.08	0	Duplicated homeodomain-like superfamily protein
Cre09.g403800.t1.2	-1.08	7.97e-06	-
g9720.t1	-1.08	6.66e-10	-
Cre14.g617650.t1.3	-1.08	3.45e-13	-
Cre02.g084900.t1.2	-1.08	6.48e-07	Tetratricopeptide repeat (TPR)-like superfamily protein
Cre03.g181150.t1.1	-1.08	5.02e-08	Dynein light chain type 1 family protein
Cre07.g351100.t1.2	-1.08	3.05e-13	-
Cre02.g113150.t1.2	-1.08	6.75e-06	-
Cre10.g458224.t1.2	-1.08	0.000608	-
Cre12.g508650.t1.3	-1.08	1.99e-08	-
Cre08.g366850.t1.2	-1.08	1.13e-10	-
Cre03.g185150.t1.1	-1.08	5.7e-09	-
g4404.t1	-1.08	1.55e-05	-
Cre02.g106900.t1.2	-1.08	1.12e-13	-
Cre07.g316900.t1.3	-1.08	8.65e-12	-
Cre12.g525350.t1.3	-1.08	4.6e-14	-
Cre09.g413900.t1.2	-1.08	2.39e-13	-
g15189.t1	-1.07	1.68e-05	phytosylfokine-alpha receptor 2
g1475.t1	-1.07	4.35e-10	Heat shock protein 70 (Hsp 70) family protein
Cre03.g205900.t1.2	-1.07	1.6e-14	S-adenosylmethionine decarboxylase
Cre01.g041450.t1.3	-1.07	3.73e-12	protein serine/threonine phosphatases;protein kinases;catalytics;cAMP-dependent protein kinase regulators;ATP binding;protein serine/threonine phosphatases
g5109.t1	-1.07	1.34e-08	Glycosyl hydrolase family protein with chitinase insertion domain
Cre17.g699500.t1.2	-1.07	8.42e-15	tubulin-tyrosine ligases;tubulin-tyrosine ligases
Cre11.g475000.t1.3	-1.07	2.35e-14	-
Cre10.g443050.t1.2	-1.07	9.14e-12	2-oxoglutarate (2OG) and Fe(II)-dependent oxygenase superfamily protein
Cre09.g396650.t1.2	-1.07	5.82e-14	-
Cre09.g394900.t1.3	-1.07	1.02e-07	-
Cre10.g420100.t1.2	-1.07	2.36e-09	DNAJ heat shock family protein
Cre10.g427300.t1.2	-1.07	3.18e-11	-
g17994.t1	-1.07	1.2e-06	-
Cre12.g511300.t1.2	-1.07	2.43e-10	-
Cre08.g377550.t1.2	-1.07	8.42e-15	Yippee family putative zinc-binding protein
g2831.t1	-1.07	1.26e-09	-
Cre04.g224250.t1.3	-1.07	4.49e-12	-
Cre03.g176600.t1.2	-1.07	4.74e-12	-
Cre13.g606150.t1.1	-1.07	0	-
g16816.t1	-1.07	0.000504	-
Cre17.g706250.t1.3	-1.07	1.47e-08	Tetratricopeptide repeat (TPR)-like superfamily protein
Cre16.g652400.t1.2	-1.07	2.22e-09	-
Cre17.g723600.t1.2	-1.07	1.16e-10	-
Cre06.g255200.t1.1	-1.07	8.42e-15	-
Cre16.g666150.t1.2	-1.07	1.15e-12	-
Cre14.g610800.t1.3	-1.07	3.08e-14	-
Cre13.g571500.t1.2	-1.07	2.91e-09	-
g11546.t1	-1.07	9.88e-10	-
Cre01.g031450.t1.2	-1.07	2.57e-06	-
Cre17.g710800.t1.2	-1.06	6.42e-13	NFU domain protein 1
Cre01.g003750.t1.3	-1.06	2.01e-10	gated outwardly-rectifying K+ channel
Cre02.g114900.t1.3	-1.06	3.17e-13	XB3 ortholog 1 in Arabidopsis thaliana
Cre10.g452950.t1.3	-1.06	8.42e-15	-
Cre12.g519950.t1.1	-1.06	4.41e-10	adenylate kinase family protein
Cre01.g035100.t1.2	-1.06	8.42e-15	-
Cre12.g496400.t1.3	-1.06	3.08e-14	-
Cre03.g153300.t1.3	-1.06	1.59e-07	-
g12771.t1	-1.06	4.15e-06	-
g5203.t1	-1.06	3.66e-09	-
Cre09.g401650.t1.2	-1.06	3.99e-11	-
Cre05.g240900.t1.2	-1.06	6.57e-08	-
Cre03.g169750.t1.2	-1.06	5.82e-14	-
Cre12.g544000.t1.2	-1.06	8.21e-11	NAD(P)-linked oxidoreductase superfamily protein
Cre16.g680500.t1.3	-1.05	7.99e-09	centrin2
Cre14.g624950.t1.3	-1.05	1.19e-08	-
Cre14.g625200.t1.2	-1.05	2.62e-12	Transcription factor IIA, alpha/beta subunit
Cre10.g464500.t1.2	-1.05	2.71e-09	Thioredoxin superfamily protein
Cre17.g724550.t1.2	-1.05	3.72e-07	-
Cre01.g020650.t1.3	-1.05	3.81e-11	-
Cre01.g009000.t1.3	-1.05	5.83e-07	-
Cre06.g268800.t1.2	-1.05	2e-06	-
Cre14.g614800.t1.2	-1.05	0.000348	-
Cre06.g294100.t1.2	-1.05	8.42e-15	-
Cre08.g367250.t1.2	-1.05	4.07e-12	-
g4384.t1	-1.05	3.21e-08	-
Cre10.g444400.t1.3	-1.05	2.9e-09	-
Cre11.g469000.t1.2	-1.05	2.55e-09	-
g2675.t1	-1.05	7.27e-06	-
Cre12.g500700.t1.3	-1.05	5.64e-05	-
Cre12.g487350.t1.2	-1.05	1.69e-10	-
Cre17.g704050.t1.3	-1.05	3e-11	-
Cre03.g155250.t1.2	-1.05	2.35e-06	-
Cre16.g662450.t1.2	-1.05	1.09e-06	PPPDE putative thiol peptidase family protein
Cre02.g074200.t1.2	-1.05	0.000706	-
Cre16.g665050.t1.2	-1.04	2.51e-07	two-pore channel 1
Cre12.g509500.t1.3	-1.04	2.8e-12	centrin2
g11715.t1	-1.04	6.4e-12	histone deacetylase 5
Cre01.g030600.t1.3	-1.04	3.73e-12	Protein kinase superfamily protein
Cre13.g568050.t1.3	-1.04	2.26e-12	Protein kinase superfamily protein
Cre02.g103800.t1.3	-1.04	1.28e-10	RAN GTPase activating protein 1
Cre07.g335750.t1.1	-1.04	5.82e-14	Tetratricopeptide repeat (TPR)-like superfamily protein
g8826.t1	-1.04	4.94e-12	Tetratricopeptide repeat (TPR)-like superfamily protein
g2004.t1	-1.04	2.42e-08	PAS domain-containing protein tyrosine kinase family protein
Cre03.g153950.t1.3	-1.04	2.45e-06	-
Cre01.g026550.t1.1	-1.04	0.000115	TCP-1/cpn60 chaperonin family protein
Cre07.g348650.t1.2	-1.04	3.95e-12	-
Cre06.g296700.t1.2	-1.04	2.35e-14	-
Cre16.g695700.t1.2	-1.04	6.61e-10	PLAC8 family protein
g15025.t1	-1.04	1.13e-12	-
Cre12.g533600.t1.3	-1.04	8.44e-11	-
Cre12.g529700.t1.2	-1.04	7.42e-13	-
g18116.t1	-1.04	0.000354	-
Cre01.g042200.t1.1	-1.04	6.84e-08	-
Cre01.g039200.t1.2	-1.03	0.000522	RAB GTPase homolog G3A
g16875.t1	-1.03	0	-
Cre06.g305850.t1.3	-1.03	0.000758	S-adenosyl-L-methionine-dependent methyltransferases superfamily protein
Cre02.g147700.t1.2	-1.03	0.000301	-
Cre14.g616550.t1.3	-1.03	1.53e-11	-
g18006.t1	-1.03	6.73e-08	-
Cre07.g313900.t1.1	-1.03	1.25e-13	-
Cre03.g186300.t1.2	-1.03	4.42e-12	-
g15724.t1	-1.03	8.23e-10	RING/U-box superfamily protein
Cre07.g354551.t1.2	-1.03	1.82e-13	-
Cre07.g318400.t1.3	-1.03	0.000198	-
g6269.t1	-1.03	1.28e-06	-
g11461.t1	-1.03	1.52e-05	-
Cre03.g160850.t1.3	-1.03	1.36e-06	-
Cre12.g484450.t1.3	-1.03	5.99e-13	-
Cre10.g434400.t1.2	-1.03	2.34e-11	-
g2894.t1	-1.03	2.25e-09	-
Cre13.g606100.t1.3	-1.03	6.44e-09	-
Cre01.g029350.t1.2	-1.03	1.72e-11	-
g13221.t1	-1.03	7.44e-11	MBOAT (membrane bound O-acyl transferase) family protein
Cre17.g710750.t1.3	-1.03	3.44e-11	-
Cre07.g327250.t1.3	-1.03	1.31e-13	-
Cre07.g334450.t1.3	-1.03	6.96e-10	-
Cre04.g216000.t1.2	-1.03	1.6e-14	-
Cre14.g625500.t1.3	-1.02	8.38e-12	ankyrin repeat protein
Cre06.g300600.t1.3	-1.02	2.6e-10	Squamosa promoter-binding protein-like (SBP domain) transcription factor family protein
Cre16.g654900.t1.3	-1.02	2.41e-11	PAS domain-containing protein tyrosine kinase family protein
g11967.t1	-1.02	5.75e-09	ankyrin repeat family protein
Cre12.g546500.t1.2	-1.02	2.6e-09	Cytochrome b561/ferric reductase transmembrane with DOMON related domain
Cre07.g346672.t1.3	-1.02	1.93e-07	-
g2751.t1	-1.02	8.39e-10	-
Cre03.g163266.t1.2	-1.02	0.000224	-
Cre01.g009050.t1.2	-1.02	3.12e-06	-
Cre08.g381350.t1.2	-1.02	0.000105	-
Cre08.g367550.t1.2	-1.02	6.1e-08	-
g5262.t1	-1.02	3.28e-08	Protein of unknown function (duplicated DUF1399)
g4187.t1	-1.02	3.9e-06	-
Cre07.g319800.t1.2	-1.02	4.1e-10	-
Cre17.g715421.t1.2	-1.02	3.7e-11	-
Cre16.g669350.t1.3	-1.02	9.53e-07	RING/U-box superfamily protein
Cre03.g167300.t1.2	-1.02	1.52e-07	-
g9970.t1	-1.02	3.33e-05	-
Cre09.g415650.t1.2	-1.02	2.04e-08	-
g779.t1	-1.02	2.22e-05	-
Cre03.g183200.t1.2	-1.01	3.67e-12	adenosine monophosphate kinase
g6788.t1	-1.01	9.84e-06	ammonium transporter 1;1
Cre07.g355650.t1.3	-1.01	0.000316	ammonium transporter 1;2
Cre02.g076000.t1.2	-1.01	4.87e-11	Protein kinase superfamily protein
g268.t1	-1.01	4.3e-08	ubiquitin-specific protease 25
Cre05.g244250.t1.2	-1.01	6.96e-07	-
Cre16.g664200.t1.3	-1.01	9.28e-05	-
Cre13.g604350.t1.3	-1.01	1.11e-06	PAS domain-containing protein tyrosine kinase family protein
Cre09.g389300.t1.3	-1.01	7.92e-14	Leucine-rich repeat (LRR) family protein
g2727.t1	-1.01	0.000442	RNA binding;GTP binding
Cre01.g000750.t1.3	-1.01	2.86e-11	RING/U-box superfamily protein
Cre07.g331600.t1.2	-1.01	2.83e-07	-
Cre10.g452250.t1.3	-1.01	1.05e-09	-
Cre13.g575700.t1.3	-1.01	4.59e-06	-
g4646.t1	-1.01	5.2e-06	-
g11552.t1	-1.01	1.3e-08	-
Cre13.g569450.t1.3	-1.01	9.47e-06	-
Cre06.g288950.t1.2	-1.01	8.42e-15	-
g17681.t1	-1.01	0.000669	-
Cre16.g687350.t1.2	-1	8.42e-15	acyl-CoA oxidase 3
Cre12.g535100.t1.2	-1	1.71e-06	AGC (cAMP-dependent, cGMP-dependent and protein kinase C) kinase family protein
g13871.t1	-1	1.82e-12	MAP kinase kinase 6
Cre13.g580600.t1.2	-1	4.7e-07	arginine-tRNA protein transferase 1
g9118.t1	-1	9.44e-09	periodic tryptophan protein 2
g86.t1	-1	5.45e-11	calcium-dependent protein kinase 17
Cre03.g207700.t1.1	-1	5.89e-08	farnesyl diphosphate synthase 2
Cre06.g309100.t1.2	-1	9.86e-08	heat shock protein 60
Cre11.g476050.t1.2	-1	1.07e-11	-
Cre16.g686500.t1.3	-1	2.13e-10	HAD superfamily, subfamily IIIB acid phosphatase
Cre02.g099550.t1.3	-1	3.69e-11	PAS domain-containing protein tyrosine kinase family protein
Cre13.g603600.t1.3	-1	6.03e-10	Protein kinase superfamily protein
Cre14.g614850.t1.3	-1	0	Ankyrin repeat family protein
g9904.t1	-1	2.1e-12	-
Cre17.g697300.t1.3	-1	1.17e-06	Cysteine proteinases superfamily protein
Cre10.g448900.t1.3	-1	9.35e-11	-
Cre10.g439900.t1.2	-1	1.22e-07	heat shock protein 70 (Hsp 70) family protein
g18144.t1	-1	9.77e-13	-
Cre10.g462400.t1.3	-1	2.78e-12	-
Cre14.g624400.t1.2	-1	6.82e-13	-
Cre11.g477700.t1.3	-1	0.000234	-
Cre17.g721250.t1.2	-1	1.05e-13	-
Cre08.g366550.t1.3	-1	5.38e-13	-
Cre17.g714400.t1.3	-1	4.89e-08	-
Cre10.g450350.t1.2	-1	1.82e-05	-
Cre06.g295050.t1.3	-1	9.01e-12	-
Cre06.g271900.t1.2	-1	5.72e-05	-
Cre09.g401550.t1.3	-1	2.35e-14	-
g16319.t1	-1	2.54e-08	-
Cre05.g244500.t1.2	-1	3.67e-12	-
g4574.t1	-0.99	2.18e-06	SNF1 kinase homolog 10
g16717.t1	-0.99	2.87e-13	ataurora3
Cre17.g730600.t1.1	-0.99	0.000354	glycosyl hydrolase 9C3
Cre17.g709750.t1.3	-0.99	2.58e-08	MAP kinase 15
Cre02.g081950.t1.3	-0.99	1.05e-13	Protein kinase superfamily protein
g13235.t1	-0.99	1.54e-12	cell division control 2
Cre16.g687950.t1.2	-0.99	8.42e-15	electron transfer flavoprotein alpha
Cre09.g387900.t1.3	-0.99	2.2e-13	inflorescence meristem receptor-like kinase 2
g4476.t1	-0.99	1.21e-08	RPM1 interacting protein 13
Cre06.g265150.t1.3	-0.99	6.56e-12	ubiquitin-specific protease 8
g16871.t1	-0.99	3.26e-08	Translation elongation factor EF1B, gamma chain
g9660.t1	-0.99	1.48e-09	Protein kinase superfamily protein with octicosapeptide/Phox/Bem1p domain
Cre03.g159150.t1.3	-0.99	1.3e-12	Protein kinase superfamily protein
Cre10.g421900.t1.3	-0.99	2.56e-05	-
Cre16.g656200.t1.2	-0.99	1.28e-12	tetratricopeptide repeat (TPR)-containing protein
Cre07.g353650.t1.3	-0.99	7.18e-11	-
Cre02.g093850.t1.3	-0.99	4.75e-11	Leucine-rich repeat (LRR) family protein
Cre17.g741000.t1.2	-0.99	4.63e-09	Translocon-associated protein (TRAP), alpha subunit
Cre14.g628850.t1.3	-0.99	6.24e-06	-
Cre16.g694200.t1.3	-0.99	8.53e-12	-
Cre17.g730300.t1.2	-0.99	1.32e-10	-
Cre16.g667100.t1.2	-0.99	7.71e-07	peptidoglycan-binding LysM domain-containing protein
Cre02.g147750.t1.2	-0.99	0.000709	-
Cre07.g326900.t1.2	-0.99	1.25e-09	-
g10017.t1	-0.99	6.82e-13	-
Cre06.g298800.t1.3	-0.99	1.54e-07	-
Cre06.g268900.t1.2	-0.99	6.95e-12	-
Cre09.g397100.t1.2	-0.99	4.44e-14	-
Cre17.g711650.t1.2	-0.98	3.26e-11	HSP20-like chaperones superfamily protein
Cre12.g560668.t1.2	-0.98	1.62e-10	cell division control 2
Cre12.g498500.t1.2	-0.98	4.85e-10	DegP protease 1
Cre07.g346100.t1.3	-0.98	2.02e-06	endonuclease V family protein
Cre01.g025700.t1.3	-0.98	7.25e-07	-
Cre17.g706700.t1.3	-0.98	3.9e-08	Galactose oxidase/kelch repeat superfamily protein
g1771.t1	-0.98	0.000161	DC1 domain-containing protein
Cre13.g568250.t1.3	-0.98	7.83e-08	-
g9926.t1	-0.98	4.11e-08	-
Cre03.g182000.t1.2	-0.98	2.7e-08	-
Cre16.g668450.t1.3	-0.98	1.28e-08	-
g16715.t1	-0.98	3.47e-06	-
g15209.t1	-0.98	0.000198	-
g2893.t1	-0.98	8.49e-09	-
g3182.t1	-0.98	4.72e-05	-
g1051.t1	-0.98	5.89e-10	-
Cre02.g077800.t1.2	-0.98	1.82e-12	-
Cre01.g027950.t1.2	-0.98	6.92e-13	-
g8345.t1	-0.98	1.29e-10	-
Cre01.g029400.t1.2	-0.98	1.22e-07	-
Cre06.g267550.t1.2	-0.98	6.16e-09	-
g14303.t1	-0.98	1.33e-06	-
Cre06.g301050.t1.2	-0.97	1.45e-06	GTP-binding protein 1
Cre17.g730550.t1.2	-0.97	5.66e-05	glycosyl hydrolase 9C3
Cre11.g482300.t1.2	-0.97	1.01e-11	Myosin family protein with Dil domain
Cre17.g706900.t1.2	-0.97	1.6e-14	STELAR K+ outward rectifier
g9987.t1	-0.97	1.17e-11	sulfate transporter 4.1
g15117.t1	-0.97	4.24e-06	-
Cre06.g289400.t1.2	-0.97	2.81e-13	-
Cre12.g490700.t1.2	-0.97	1.42e-11	-
g16722.t1	-0.97	2.02e-09	-
Cre16.g651350.t1.3	-0.97	7.92e-14	-
g5269.t1	-0.97	0.000306	-
g9676.t1	-0.97	1.36e-09	-
Cre12.g531800.t1.1	-0.97	4.95e-11	-
Cre01.g018700.t1.3	-0.97	1.69e-09	-
Cre01.g039850.t1.3	-0.97	1.67e-07	Putative lysine decarboxylase family protein
Cre12.g538950.t1.2	-0.97	5.7e-09	Ubiquitin domain-containing protein
Cre03.g151150.t1.2	-0.97	4.38e-09	-
Cre05.g247200.t1.2	-0.97	1.48e-06	-
Cre12.g487950.t1.3	-0.97	4.95e-10	metalloendopeptidases;zinc ion binding
Cre02.g092700.t1.2	-0.97	2.89e-08	-
g11881.t1	-0.97	2.76e-05	-
Cre11.g480100.t1.3	-0.97	1.7e-12	-
Cre03.g174800.t1.2	-0.97	1.12e-06	-
g16741.t1	-0.96	4.75e-11	calmodulin 6
Cre12.g513600.t1.2	-0.96	5.34e-06	phosphatase-related
g1272.t1	-0.96	6.38e-12	Transducin/WD40 repeat-like superfamily protein
Cre06.g270850.t1.2	-0.96	4.95e-05	chromatin remodeling 8
g16305.t1	-0.96	5.23e-10	STELAR K+ outward rectifier
Cre07.g354050.t1.3	-0.96	2.53e-05	ubiquitin-specific protease 16
g5479.t1	-0.96	2.48e-05	ankyrin repeat family protein
g5332.t1	-0.96	2.82e-12	-
Cre02.g106850.t1.2	-0.96	9.09e-10	Tetratricopeptide repeat (TPR)-like superfamily protein
Cre17.g706600.t1.2	-0.96	1.75e-10	-
Cre05.g233750.t1.3	-0.96	9.58e-08	-
Cre12.g511000.t1.3	-0.96	1.36e-05	-
Cre03.g150900.t1.2	-0.96	3.87e-11	-
g9095.t1	-0.96	1.52e-08	-
Cre17.g718900.t1.2	-0.96	1.07e-06	-
Cre06.g304700.t1.2	-0.96	5.87e-09	-
Cre01.g004200.t1.2	-0.96	9.11e-12	-
g15844.t1	-0.96	5.19e-06	-
Cre01.g036150.t1.2	-0.96	2.17e-09	Calcium-binding EF-hand family protein
Cre12.g555000.t1.2	-0.96	1.69e-07	-
g4804.t1	-0.95	4.05e-05	ARM repeat protein interacting with ABF2
g2991.t1	-0.95	4.37e-10	delta 1-pyrroline-5-carboxylate synthase 2
Cre17.g730950.t1.2	-0.95	9.66e-06	phragmoplast orienting kinesin 1
Cre13.g562800.t1.3	-0.95	2.41e-05	pleiotropic regulatory locus 1
Cre10.g440550.t1.3	-0.95	1.14e-06	Regulator of chromosome condensation (RCC1) family protein
Cre12.g557800.t1.2	-0.95	2.79e-06	double-stranded DNA-binding family protein
Cre16.g685450.t1.3	-0.95	1.1e-06	-
g1032.t1	-0.95	1.12e-11	-
g11556.t1	-0.95	5.41e-12	PB1 domain-containing protein tyrosine kinase
Cre13.g574150.t1.1	-0.95	2.94e-12	FAD-dependent oxidoreductase family protein
Cre14.g629200.t1.2	-0.95	1.15e-07	-
Cre06.g251200.t1.2	-0.95	2.09e-10	-
Cre06.g310900.t1.2	-0.95	7.96e-06	-
g16785.t1	-0.95	1.61e-12	RING/U-box superfamily protein
g11669.t1	-0.95	1.31e-05	-
Cre08.g385100.t1.2	-0.95	2.58e-09	-
g2934.t1	-0.95	7.92e-08	-
Cre01.g054900.t1.2	-0.95	1.7e-06	-
Cre05.g242050.t1.2	-0.95	2.55e-08	-
Cre12.g545500.t1.3	-0.94	1.8e-10	centrin2
g7387.t1	-0.94	1.79e-05	Protein kinase superfamily protein
Cre12.g514850.t1.2	-0.94	0.000627	Chaperone protein htpG family protein
Cre12.g560350.t1.3	-0.94	2.69e-09	NIMA (never in mitosis, gene A)-related 6
Cre02.g100250.t1.2	-0.94	2.16e-06	soluble N-ethylmaleimide-sensitive factor adaptor protein 30
Cre16.g657300.t1.2	-0.94	1.2e-07	cyclopropyl isomerase
Cre17.g712000.t1.3	-0.94	8.49e-09	RS-containing zinc finger protein 21
Cre02.g109250.t1.3	-0.94	2.46e-07	Radical SAM superfamily protein
g10019.t1	-0.94	6.77e-09	ACT-like protein tyrosine kinase family protein
Cre17.g696350.t1.2	-0.94	0.000101	-
g4734.t1	-0.94	6.25e-05	-
Cre17.g703900.t1.2	-0.94	1.16e-11	Transducin/WD40 repeat-like superfamily protein
Cre06.g279900.t1.3	-0.94	7.92e-11	-
Cre03.g160300.t1.3	-0.94	2.46e-07	Ribosome associated membrane protein RAMP4
Cre06.g278650.t1.1	-0.94	1.63e-12	-
Cre14.g629500.t1.2	-0.94	1.79e-07	-
Cre11.g482100.t1.2	-0.94	2.42e-07	-
Cre03.g174350.t1.2	-0.94	2.51e-05	Protein of unknown function (DUF506)
Cre16.g651700.t1.3	-0.94	2.09e-07	-
Cre06.g281650.t1.2	-0.94	1.43e-08	-
Cre10.g440700.t1.2	-0.94	9.65e-12	Pyridoxamine 5\'-phosphate oxidase family protein
Cre06.g264850.t1.3	-0.94	1.48e-07	-
Cre08.g382400.t1.3	-0.94	7.3e-09	-
Cre14.g618300.t1.1	-0.94	5.58e-10	-
g5039.t1	-0.94	4.91e-06	-
Cre03.g180900.t1.3	-0.94	7.75e-10	-
Cre03.g178500.t1.2	-0.94	0.000697	-
Cre06.g275250.t1.2	-0.94	2.72e-08	-
Cre14.g609100.t1.2	-0.94	3.44e-09	-
Cre13.g563550.t1.3	-0.93	5.13e-10	Endonuclease/exonuclease/phosphatase family protein
g1224.t1	-0.93	2.99e-10	acetyl-CoA synthetase
Cre16.g671750.t1.3	-0.93	3.09e-07	ABI3-interacting protein 3
Cre17.g697950.t1.3	-0.93	4.24e-10	TLC ATP/ADP transporter
Cre08.g371650.t1.2	-0.93	1.32e-09	Bacterial sec-independent translocation protein mttA/Hcf106
Cre06.g292550.t1.2	-0.93	7.83e-08	type one serine/threonine protein phosphatase 4
Cre12.g512750.t1.3	-0.93	9.32e-13	Transducin family protein / WD-40 repeat family protein
Cre01.g046850.t1.2	-0.93	0.000106	ubiquitin-conjugating enzyme 27
Cre17.g720261.t1.3	-0.93	2.2e-12	Putative serine esterase family protein
g18134.t1	-0.93	2.64e-07	Protein kinase superfamily protein
Cre16.g679650.t1.3	-0.93	3.82e-09	Actin binding Calponin homology (CH) domain-containing protein
g17986.t1	-0.93	9.72e-10	ABC-2 type transporter family protein
Cre13.g576300.t1.2	-0.93	7.05e-09	-
g2635.t1	-0.93	1.34e-10	-
Cre01.g041650.t1.3	-0.93	2.05e-05	-
g9967.t1	-0.93	2.59e-07	-
Cre02.g088950.t1.2	-0.93	6.05e-08	-
Cre10.g458600.t1.3	-0.93	1.18e-07	-
Cre06.g289600.t1.2	-0.93	3.57e-09	-
Cre16.g669050.t1.3	-0.93	1.37e-08	-
g1833.t1	-0.93	0.000123	-
Cre03.g162950.t1.2	-0.93	1.89e-07	-
Cre07.g331100.t1.2	-0.93	7.21e-09	-
Cre01.g014450.t1.3	-0.93	4.99e-09	-
Cre13.g591650.t1.2	-0.93	3.28e-08	-
g16306.t1	-0.93	1.73e-06	-
Cre02.g145600.t1.3	-0.93	5.68e-08	-
Cre13.g579450.t1.3	-0.93	2.72e-06	-
g18061.t1	-0.93	2.12e-11	Tetratricopeptide repeat (TPR)-like superfamily protein
Cre12.g516300.t1.3	-0.93	9.9e-08	-
Cre09.g411450.t1.2	-0.93	9.54e-05	-
g2964.t1	-0.93	4.36e-07	-
Cre15.g634800.t1.3	-0.93	6.18e-07	-
Cre11.g467350.t1.2	-0.92	2.55e-10	acyl-CoA oxidase 6
g2956.t1	-0.92	7.33e-05	PA-domain containing subtilase family protein
Cre11.g479650.t1.2	-0.92	5.42e-11	carboxyl terminus of HSC70-interacting protein
g8387.t1	-0.92	8.6e-12	Seven transmembrane MLO family protein
Cre02.g144350.t1.2	-0.92	3.81e-11	RAB GTPase homolog B1A
Cre02.g141400.t1.2	-0.92	4.73e-08	phosphoenolpyruvate carboxykinase 1
g2736.t1	-0.92	1.01e-05	PAS domain-containing protein tyrosine kinase family protein
Cre12.g484800.t1.3	-0.92	7.59e-06	PAS domain-containing protein tyrosine kinase family protein
Cre05.g240700.t1.3	-0.92	2.74e-12	-
g16146.t1	-0.92	3.53e-07	-
Cre08.g364300.t1.2	-0.92	4.15e-05	inter-alpha-trypsin inhibitor heavy chain-related
g16775.t1	-0.92	0.000163	secE/sec61-gamma protein transport protein
Cre09.g396750.t1.3	-0.92	0.000594	-
Cre12.g488750.t1.2	-0.92	1.92e-09	-
Cre01.g008800.t1.3	-0.92	1.08e-05	-
g8977.t1	-0.92	4.37e-10	-
Cre08.g367000.t1.2	-0.92	8.47e-08	-
Cre14.g611350.t1.3	-0.92	6.53e-11	-
Cre06.g291700.t1.2	-0.92	9.23e-08	-
Cre08.g375050.t1.2	-0.92	2.65e-08	-
Cre04.g219250.t1.2	-0.92	2.46e-12	-
g5062.t1	-0.92	4.81e-13	-
Cre10.g466800.t1.1	-0.92	2.49e-11	-
Cre17.g723900.t1.2	-0.92	1.36e-05	-
Cre02.g105100.t1.2	-0.92	3.29e-11	-
Cre09.g395900.t1.2	-0.92	1.19e-10	-
Cre17.g731500.t1.2	-0.92	5.4e-06	-
Cre14.g618000.t1.2	-0.91	1.16e-08	calmodulin 5
g16422.t1	-0.91	2.87e-05	squamosa promoter binding protein-like 9
Cre01.g002050.t1.2	-0.91	2.88e-09	-
g16387.t1	-0.91	2.27e-08	Galactose oxidase/kelch repeat superfamily protein
Cre15.g638400.t1.2	-0.91	2.45e-09	-
Cre10.g432600.t1.3	-0.91	3.48e-08	-
Cre08.g369300.t1.2	-0.91	1.37e-07	Oxoglutarate/iron-dependent oxygenase
Cre03.g149600.t1.3	-0.91	8.16e-06	-
Cre01.g043750.t1.1	-0.91	1.22e-06	-
g9829.t1	-0.91	0.000146	-
Cre17.g720150.t1.3	-0.91	2.13e-06	-
g12854.t1	-0.91	0.000273	-
Cre03.g188000.t1.3	-0.91	2.98e-11	-
Cre06.g278950.t1.1	-0.91	1.46e-06	-
Cre03.g201600.t1.3	-0.91	1.18e-08	-
Cre04.g220500.t1.2	-0.91	6.28e-08	-
Cre08.g382900.t1.3	-0.91	1.1e-05	-
Cre03.g157850.t1.2	-0.91	1.28e-07	-
Cre09.g413124.t1.2	-0.91	0.000193	-
Cre03.g178150.t1.1	-0.9	2.28e-06	calmodulin 6
Cre13.g574500.t1.3	-0.9	7.11e-06	ferritin 3
Cre06.g296400.t1.2	-0.9	1.91e-10	isovaleryl-CoA-dehydrogenase
Cre01.g018900.t1.2	-0.9	1.72e-08	NDR1/HIN1-like 8
Cre01.g039500.t1.2	-0.9	7.67e-11	Transducin family protein / WD-40 repeat family protein
Cre17.g739500.t1.3	-0.9	1.09e-06	ubiquitin-specific protease 16
Cre12.g537750.t1.2	-0.9	1.26e-10	RabGAP/TBC domain-containing protein
Cre03.g205850.t1.2	-0.9	6.65e-12	MATE efflux family protein
Cre09.g391650.t1.2	-0.9	2.47e-06	-
Cre16.g661250.t1.2	-0.9	2.17e-10	-
g2922.t1	-0.9	1.62e-08	-
Cre10.g419850.t1.2	-0.9	6.8e-10	-
Cre07.g336800.t1.3	-0.9	1.84e-10	-
Cre10.g419700.t1.3	-0.9	7.34e-06	Protein of unknown function (DUF803)
g2932.t1	-0.9	1.76e-06	-
Cre09.g394000.t1.2	-0.9	1.47e-06	-
Cre05.g239200.t1.2	-0.9	5.55e-08	-
g18087.t1	-0.9	2.75e-10	-
Cre14.g624500.t1.2	-0.9	1.27e-07	Ribosomal protein S5 domain 2-like superfamily protein
Cre07.g354000.t1.2	-0.9	0.000149	-
Cre16.g692800.t1.3	-0.9	3.66e-06	NAD(P)-linked oxidoreductase superfamily protein
Cre10.g432770.t1.2	-0.9	2.75e-07	-
Cre13.g570250.t1.3	-0.89	1.32e-09	SNF1 kinase homolog 10
g10013.t1	-0.89	7.91e-11	aminopeptidase M1
Cre12.g509250.t1.1	-0.89	1.31e-08	APS reductase 1
Cre03.g180300.t1.2	-0.89	2.94e-06	P450 reductase 2
Cre01.g049650.t1.3	-0.89	1.98e-08	armadillo repeat kinesin 3
g6372.t1	-0.89	7.53e-10	ataurora3
Cre12.g529550.t1.2	-0.89	8.6e-12	ataurora3
Cre17.g698150.t1.3	-0.89	6.66e-09	CYCLIN A3;4
Cre02.g144250.t1.3	-0.89	5.76e-07	cytochrome P450, family 72, subfamily A, polypeptide 10
Cre01.g017200.t1.2	-0.89	5.3e-06	FKBP-type peptidyl-prolyl cis-trans isomerase family protein
Cre17.g715200.t1.3	-0.89	1.58e-11	plant intracellular ras group-related LRR 4
Cre16.g666500.t1.2	-0.89	2.19e-08	Tetratricopeptide repeat (TPR)-like superfamily protein
g11229.t1	-0.89	5.44e-09	sulfate transporter 4;2
Cre10.g447800.t1.2	-0.89	1.25e-08	-
Cre01.g030200.t1.2	-0.89	4.37e-12	Protein phosphatase 2C family protein
Cre07.g328950.t1.3	-0.89	1.68e-09	alpha/beta-Hydrolases superfamily protein
Cre15.g637000.t1.3	-0.89	4.97e-06	-
Cre17.g708000.t1.3	-0.89	2.05e-08	-
Cre14.g616650.t1.2	-0.89	3.75e-05	-
Cre15.g641450.t1.3	-0.89	1.21e-08	-
Cre05.g247350.t1.2	-0.89	4.74e-05	-
g7571.t1	-0.89	3.05e-07	-
Cre06.g299100.t1.2	-0.89	4.47e-11	-
Cre17.g699700.t1.3	-0.89	2.28e-11	-
Cre09.g393700.t1.3	-0.89	5.59e-10	-
Cre16.g691200.t1.3	-0.89	4.2e-07	-
Cre07.g323050.t1.2	-0.89	3.2e-07	-
Cre01.g039800.t1.3	-0.89	4.47e-07	-
Cre12.g508100.t1.3	-0.89	1.48e-05	-
Cre12.g497250.t1.3	-0.89	0.000301	-
g8693.t1	-0.88	7.13e-11	inositol requiring 1-1
Cre09.g414650.t1.3	-0.88	1.95e-06	cell division control 2
Cre06.g291850.t1.2	-0.88	1.6e-09	RNI-like superfamily protein
g15745.t1	-0.88	0.000121	translocase of the inner mitochondrial membrane 13
Cre12.g517750.t1.3	-0.88	1.46e-08	-
Cre12.g505050.t1.2	-0.88	2.57e-07	-
Cre03.g167600.t1.2	-0.88	1.94e-07	-
g9446.t1	-0.88	1.19e-06	Cysteine proteinases superfamily protein
Cre07.g336450.t1.2	-0.88	7.9e-06	-
Cre17.g703850.t1.2	-0.88	4.11e-09	-
Cre10.g466050.t1.2	-0.88	7.99e-07	-
g2892.t1	-0.88	1.6e-07	-
g5002.t1	-0.88	6.08e-08	-
Cre16.g692100.t1.3	-0.88	5.12e-10	-
Cre16.g654250.t1.2	-0.88	1.02e-11	-
Cre06.g308050.t1.2	-0.88	0.000179	-
Cre09.g386850.t1.3	-0.88	1.03e-08	-
g16872.t1	-0.88	1.84e-08	-
Cre16.g680700.t1.2	-0.88	1.96e-05	Aluminium induced protein with YGL and LRDR motifs
g5579.t1	-0.88	0.000203	-
g3455.t1	-0.88	5.27e-08	-
Cre03.g201200.t1.3	-0.88	0.000102	-
Cre09.g410050.t1.2	-0.87	4.38e-07	ER-type Ca2+-ATPase 1
Cre16.g695100.t1.3	-0.87	3e-06	acyl-CoA oxidase 4
Cre01.g038400.t1.2	-0.87	5.71e-09	calreticulin 1b
Cre05.g242350.t1.2	-0.87	5.47e-05	ER-type Ca2+-ATPase 2
g11430.t1	-0.87	1.8e-10	Protein kinase superfamily protein
Cre06.g304150.t1.3	-0.87	8e-08	protein kinases;ubiquitin-protein ligases
g7847.t1	-0.87	1.41e-07	ubiquitin-specific protease 16
Cre10.g429250.t1.3	-0.87	2.35e-09	ACT-like protein tyrosine kinase family protein
Cre16.g695218.t1.2	-0.87	2.79e-06	Protein kinase superfamily protein
g15620.t1	-0.87	2.65e-10	-
Cre17.g707300.t1.2	-0.87	1.12e-05	Phospholipid/glycerol acyltransferase family protein
Cre13.g607150.t1.3	-0.87	0.000105	-
Cre04.g217400.t1.2	-0.87	8.11e-09	-
Cre13.g603050.t1.2	-0.87	1.84e-07	-
Cre13.g562050.t1.3	-0.87	8.64e-06	-
Cre10.g457850.t1.2	-0.87	1.09e-06	-
Cre07.g357550.t1.2	-0.87	1.74e-10	-
Cre16.g695650.t1.3	-0.87	6.39e-07	-
g10591.t1	-0.87	6.82e-07	-
Cre12.g542700.t1.2	-0.87	5.05e-09	-
Cre07.g351350.t1.2	-0.87	3.21e-08	-
Cre05.g231000.t1.2	-0.87	3.37e-06	-
Cre01.g043650.t1.2	-0.87	1.54e-08	Outer arm dynein light chain 1 protein
g9599.t1	-0.87	2.71e-09	-
g13178.t1	-0.87	8.82e-08	Tetratricopeptide repeat (TPR)-like superfamily protein
g6361.t1	-0.86	2.21e-06	CLIP-associated protein
Cre09.g411600.t1.3	-0.86	1.94e-06	myb domain protein 3r-4
g13482.t1	-0.86	0.000125	Tetratricopeptide repeat (TPR)-like superfamily protein
g5333.t1	-0.86	0.000706	Polynucleotidyl transferase, ribonuclease H-like superfamily protein
Cre01.g044800.t1.2	-0.86	1.48e-08	-
Cre12.g552900.t1.2	-0.86	4.09e-09	Transducin/WD40 repeat-like superfamily protein
Cre05.g245700.t1.3	-0.86	4.46e-11	-
Cre01.g027764.t1.2	-0.86	1.45e-06	MATE efflux family protein
Cre03.g171350.t1.2	-0.86	3.67e-10	SecY protein transport family protein
Cre02.g110250.t1.1	-0.86	1.25e-06	Chaperone DnaJ-domain superfamily protein
Cre04.g227450.t1.2	-0.86	3.57e-07	Nucleotide-sugar transporter family protein
Cre08.g381450.t1.2	-0.86	2.28e-09	-
g8011.t1	-0.86	5.78e-06	-
Cre02.g089950.t1.2	-0.86	0.000134	-
Cre10.g442550.t1.2	-0.86	0.000372	-
Cre12.g505900.t1.3	-0.86	7.97e-06	-
g15856.t1	-0.86	4.12e-11	-
Cre17.g716950.t1.1	-0.86	1.92e-05	-
Cre13.g580000.t1.1	-0.86	8.36e-05	-
Cre01.g033000.t1.2	-0.86	4.1e-07	-
Cre06.g249850.t1.3	-0.86	2.26e-09	-
g9921.t1	-0.86	0.000142	-
Cre01.g047950.t1.1	-0.85	0.000799	RAB GTPase homolog A4D
Cre03.g185250.t1.2	-0.85	2.03e-09	starch synthase 2
g14575.t1	-0.85	2.19e-06	Serine/threonine protein phosphatase family protein
Cre01.g012850.t1.2	-0.85	5.46e-08	gated outwardly-rectifying K+ channel
Cre12.g548650.t1.3	-0.85	7.91e-10	Tetratricopeptide repeat (TPR)-like superfamily protein
Cre03.g172750.t1.3	-0.85	5.86e-06	ubiquitin-specific protease 16
g11561.t1	-0.85	2.12e-09	Zn-dependent exopeptidases superfamily protein
Cre01.g002550.t1.3	-0.85	9.5e-11	Protein kinase family protein
Cre07.g338200.t1.2	-0.85	7.32e-05	Leucine-rich repeat (LRR) family protein
Cre17.g700650.t1.2	-0.85	2.65e-08	-
Cre10.g430450.t1.2	-0.85	2.37e-06	formyltetrahydrofolate deformylase, putative
Cre09.g395400.t1.3	-0.85	6.58e-07	-
g8990.t1	-0.85	6.89e-07	-
Cre12.g558526.t1.3	-0.85	1.72e-06	-
g4788.t1	-0.85	5.09e-07	-
Cre03.g172900.t1.3	-0.85	2.41e-10	-
Cre09.g401050.t1.3	-0.85	1.72e-05	-
Cre03.g166450.t1.3	-0.85	1.45e-07	-
Cre14.g612250.t1.2	-0.85	4.74e-07	-
Cre03.g181100.t1.3	-0.85	3.2e-08	-
Cre10.g449250.t1.2	-0.85	4.3e-07	-
g1913.t1	-0.85	0.000348	-
Cre16.g690130.t1.2	-0.85	0.0001	-
Cre03.g174100.t1.3	-0.85	6.85e-05	Leucine-rich repeat (LRR) family protein
Cre10.g450100.t1.3	-0.84	3.2e-06	potassium transport 2/3
Cre10.g425550.t1.3	-0.84	2.22e-05	Rab escort protein
Cre10.g451450.t1.3	-0.84	1.03e-08	Protein kinase superfamily protein
Cre17.g707700.t1.2	-0.84	1.64e-07	NRAMP metal ion transporter 6
g7539.t1	-0.84	4.93e-08	Calcium/lipid-binding (CaLB) phosphatase
Cre02.g098750.t1.2	-0.84	1.74e-07	STELAR K+ outward rectifier
g11348.t1	-0.84	2.45e-06	ATP binding microtubule motor family protein
Cre07.g334150.t1.3	-0.84	1.57e-08	-
Cre07.g345150.t1.2	-0.84	4.44e-08	-
Cre17.g741400.t1.3	-0.84	2.2e-05	-
Cre09.g390800.t1.2	-0.84	3.29e-07	-
Cre06.g297950.t1.2	-0.84	2.51e-06	-
Cre09.g396600.t1.1	-0.84	1.07e-10	ferredoxin hydrogenases
Cre11.g477900.t1.2	-0.84	1.77e-05	-
g9977.t1	-0.84	0.000111	-
Cre15.g638650.t1.3	-0.84	0.00036	-
g14337.t1	-0.84	5.89e-11	-
Cre05.g241900.t1.3	-0.84	2.98e-05	-
Cre06.g310200.t1.2	-0.84	3.52e-05	tetratricopeptide repeat (TPR)-containing protein
Cre07.g315850.t1.3	-0.84	0.000979	-
g16791.t1	-0.84	1.15e-05	-
Cre17.g738000.t1.3	-0.84	0.000154	PLAC8 family protein
g9576.t1	-0.83	2.41e-10	organic cation/carnitine transporter1
Cre16.g695050.t1.2	-0.83	1.86e-05	multifunctional protein 2
Cre12.g500650.t1.2	-0.83	0.000465	Ribonuclease II/R family protein
Cre10.g459650.t1.3	-0.83	0.000118	protein kinases;ubiquitin-protein ligases
g9965.t1	-0.83	6.34e-07	LAG1 longevity assurance homolog 3
Cre08.g380400.t1.2	-0.83	6.69e-09	DNA-binding HORMA family protein
Cre03.g184350.t1.3	-0.83	8.77e-07	suppressor of abi3-5
Cre12.g495100.t1.2	-0.83	1.85e-07	myb-like HTH transcriptional regulator family protein
Cre08.g385000.t1.2	-0.83	2.38e-06	Leucine-rich repeat protein kinase family protein
Cre16.g687400.t1.3	-0.83	0.000159	Protein kinase superfamily protein
Cre10.g463600.t1.2	-0.83	1.84e-07	Mono-/di-acylglycerol lipase, N-terminal;Lipase, class 3
Cre07.g319650.t1.3	-0.83	4.41e-07	-
Cre10.g441900.t1.3	-0.83	0.000711	-
Cre13.g573400.t1.2	-0.83	1.58e-08	-
Cre07.g339400.t1.3	-0.83	1.76e-08	-
Cre17.g696550.t1.2	-0.83	4.83e-08	-
Cre17.g699050.t1.3	-0.83	1.11e-09	-
Cre12.g492700.t1.2	-0.83	5.77e-06	-
Cre01.g020000.t1.3	-0.83	0.000512	-
Cre16.g674600.t1.2	-0.83	4.08e-07	-
g17567.t1	-0.83	0.000464	-
Cre17.g724750.t1.2	-0.83	0.000157	-
g11695.t1	-0.83	7.88e-06	-
g10586.t1	-0.83	2.26e-09	-
g2756.t1	-0.83	9.94e-05	-
Cre06.g248750.t1.3	-0.83	0.000368	-
Cre03.g163400.t1.3	-0.83	6.19e-10	-
Cre03.g148500.t1.2	-0.83	1.1e-05	Protein of unknown function (DUF506)
Cre04.g224450.t1.3	-0.82	1.73e-06	Protein kinase superfamily protein
Cre04.g226150.t1.3	-0.82	8.34e-08	bidirectional amino acid transporter 1
Cre01.g012750.t1.3	-0.82	1.48e-09	gated outwardly-rectifying K+ channel
Cre14.g608050.t1.2	-0.82	1.05e-06	Golgi-body localisation protein domain ;RNA pol II promoter Fmp27 protein domain
Cre12.g494900.t1.2	-0.82	5.1e-09	protein phosphatase X 2
g1433.t1	-0.82	2.45e-10	Presenilin-1
g2722.t1	-0.82	7.46e-08	-
Cre04.g217450.t1.3	-0.82	2.04e-05	-
g1732.t1	-0.82	1.77e-06	Nuclear transport factor 2 (NTF2) family protein with RNA binding (RRM-RBD-RNP motifs) domain
Cre17.g706200.t1.2	-0.82	8.65e-08	-
Cre10.g427950.t1.3	-0.82	1.93e-08	-
Cre13.g572550.t1.3	-0.82	0.000136	-
Cre02.g107500.t1.2	-0.82	1.49e-07	-
Cre05.g243472.t1.2	-0.82	3.48e-08	-
g4567.t1	-0.82	8.95e-06	-
g17577.t1	-0.82	4.38e-07	-
Cre03.g157100.t1.1	-0.82	3.66e-10	-
g9126.t1	-0.82	0.000975	-
Cre06.g305400.t1.2	-0.82	8.35e-09	-
Cre15.g639308.t1.2	-0.82	8.98e-05	-
g2724.t1	-0.82	4.15e-05	-
Cre11.g468900.t1.2	-0.82	4.05e-05	-
g16814.t1	-0.82	3.27e-07	-
g9881.t1	-0.81	0.00077	rotamase FKBP 1
Cre05.g232750.t1.2	-0.81	7.27e-07	NIMA-related kinase 5
Cre07.g328150.t1.3	-0.81	1.49e-07	PDI-like 2-3
Cre06.g265550.t1.2	-0.81	2.92e-09	calcium-dependent protein kinase 16
g4418.t1	-0.81	3.64e-09	Leucine-rich repeat transmembrane protein kinase
Cre02.g094350.t1.3	-0.81	1.93e-08	importin alpha isoform 6
Cre10.g433900.t1.3	-0.81	3.33e-05	ubiquitin-protein ligase 1
Cre11.g468100.t1.2	-0.81	0.000842	-
Cre07.g349000.t1.3	-0.81	1.68e-08	PAS domain-containing protein tyrosine kinase family protein
Cre07.g330700.t1.2	-0.81	7.94e-05	-
Cre12.g542350.t1.2	-0.81	9.61e-08	Adenine nucleotide alpha hydrolases-like superfamily protein
Cre03.g155550.t1.2	-0.81	0.000695	DNAJ heat shock family protein
g8993.t1	-0.81	5.73e-09	-
g1119.t1	-0.81	1.16e-06	-
Cre03.g206700.t1.3	-0.81	5.16e-05	-
Cre03.g156000.t1.3	-0.81	1.01e-09	-
Cre03.g186050.t1.2	-0.81	1.56e-09	-
Cre12.g485000.t1.1	-0.81	5.81e-06	-
Cre03.g162850.t1.1	-0.81	4.99e-09	-
g18155.t1	-0.81	9.75e-06	-
Cre07.g343800.t1.2	-0.81	1.68e-05	-
Cre01.g051300.t1.3	-0.81	1.79e-08	-
Cre12.g489950.t1.2	-0.81	2e-08	-
Cre09.g403600.t1.3	-0.81	1.59e-07	-
g17998.t1	-0.81	0.000734	-
Cre12.g531850.t1.2	-0.81	2.36e-09	-
g10636.t1	-0.81	3.78e-06	-
Cre07.g317750.t1.3	-0.81	8.11e-05	-
g9088.t1	-0.81	0.000877	-
Cre01.g009200.t1.2	-0.8	0.000685	BTB/POZ/MATH-domains containing protein
Cre10.g443300.t1.2	-0.8	4.4e-06	NIMA-related kinase 2
Cre12.g555950.t1.2	-0.8	9.11e-06	-
Cre06.g296750.t1.2	-0.8	2.6e-07	-
Cre05.g244950.t1.2	-0.8	9.22e-07	-
Cre10.g417750.t1.3	-0.8	4.41e-10	-
Cre12.g527800.t1.1	-0.8	0.000891	Dynein light chain type 1 family protein
Cre13.g570700.t1.3	-0.8	3.6e-07	Glycosyl hydrolase family protein with chitinase insertion domain
Cre10.g429600.t1.2	-0.8	1.56e-06	DHHC-type zinc finger family protein
g7546.t1	-0.8	1.33e-06	-
Cre09.g407200.t1.2	-0.8	1.07e-05	FAD/NAD(P)-binding oxidoreductase family protein
Cre13.g569500.t1.2	-0.8	5.29e-06	-
Cre10.g466100.t1.2	-0.8	4.98e-06	-
Cre01.g002500.t1.2	-0.8	6.68e-05	-
Cre12.g528800.t1.1	-0.8	0.000414	-
Cre12.g533900.t1.2	-0.8	4.56e-10	-
Cre13.g566500.t1.2	-0.8	6.46e-07	-
Cre03.g171900.t1.3	-0.8	2.58e-05	-
g15373.t1	-0.8	0.000174	-
g17053.t1	-0.8	3.26e-06	-
Cre10.g442900.t1.3	-0.8	0.000372	-
Cre06.g257250.t1.3	-0.8	2.13e-09	-
Cre03.g180000.t1.2	-0.8	0.000238	-
Cre15.g638750.t1.2	-0.8	0.000824	-
g18365.t1	-0.8	0.000132	-
Cre15.g641300.t1.2	-0.8	1.58e-05	Nucleotide/sugar transporter family protein
Cre10.g448600.t1.2	-0.8	5.1e-07	-
Cre12.g515000.t1.3	-0.8	1.9e-07	-
Cre01.g023950.t1.3	-0.8	0.000172	-
Cre04.g221250.t1.2	-0.8	0.000149	-
Cre06.g272200.t1.2	-0.8	0.000608	-
Cre12.g529850.t1.3	-0.8	4.59e-06	-
Cre11.g483450.t1.3	-0.8	7.9e-05	-
g5341.t1	-0.8	4.21e-07	-
Cre02.g112250.t1.2	-0.79	4.67e-06	calpain-type cysteine protease family
Cre01.g010000.t1.2	-0.79	1.1e-08	MAP kinase 4
g11650.t1	-0.79	8.1e-08	Protein kinase superfamily protein
Cre09.g411950.t1.3	-0.79	5.48e-07	myb domain protein 26
Cre14.g621172.t1.2	-0.79	3.4e-07	myb domain protein 3r-4
Cre10.g464850.t1.2	-0.79	0.000197	peptide met sulfoxide reductase 4
Cre02.g087950.t1.2	-0.79	6.25e-05	methionine--tRNA ligase, putative / methionyl-tRNA synthetase, putative / MetRS, putative
Cre10.g424300.t1.2	-0.79	7.74e-06	P-loop containing nucleoside triphosphate hydrolases superfamily protein
Cre03.g157250.t1.3	-0.79	3.11e-08	Protein kinase superfamily protein with octicosapeptide/Phox/Bem1p domain
Cre08.g384900.t1.2	-0.79	0.000466	Protein kinase superfamily protein
Cre06.g298350.t1.2	-0.79	4.89e-05	ARM repeat superfamily protein
Cre04.g212100.t1.3	-0.79	7.64e-07	ankyrin repeat family protein
Cre06.g267750.t1.2	-0.79	1.56e-08	-
Cre02.g119150.t1.2	-0.79	4.91e-05	-
Cre14.g612950.t1.3	-0.79	0.000186	-
Cre12.g553000.t1.2	-0.79	4.24e-05	-
Cre06.g291900.t1.2	-0.79	1.68e-05	Thioredoxin superfamily protein
Cre13.g574600.t1.2	-0.79	4.63e-10	-
Cre09.g396500.t1.1	-0.79	2.59e-05	-
g17944.t1	-0.79	2e-06	-
Cre12.g509100.t1.2	-0.79	4.18e-08	-
g9905.t1	-0.79	3.32e-05	-
Cre14.g627650.t1.3	-0.79	0.000151	-
Cre01.g042450.t1.3	-0.79	0.000745	-
Cre08.g362100.t1.3	-0.79	7.62e-06	-
Cre04.g218100.t1.2	-0.79	1.49e-07	-
g11491.t1	-0.79	6.61e-07	-
Cre12.g540150.t1.3	-0.79	4.83e-05	-
Cre07.g354150.t1.2	-0.79	0.000316	-
Cre02.g147300.t1.1	-0.79	2.64e-09	-
Cre07.g342800.t1.3	-0.79	2.54e-08	-
Cre01.g008650.t1.3	-0.78	4.71e-08	CDK-activating kinase 4
Cre02.g113600.t1.2	-0.78	5.89e-09	ataurora3
Cre12.g519500.t1.2	-0.78	6.37e-06	cation exchanger 2
Cre05.g241350.t1.3	-0.78	3.5e-05	non-intrinsic ABC protein 12
Cre17.g731700.t1.3	-0.78	7.58e-10	flavin-dependent monooxygenase 1
Cre01.g012700.t1.2	-0.78	1.93e-05	gated outwardly-rectifying K+ channel
Cre01.g053700.t1.3	-0.78	0.0003	STELAR K+ outward rectifier
Cre04.g219050.t1.3	-0.78	0.000176	-
Cre10.g457500.t1.1	-0.78	9.6e-05	5\'-AMP-activated protein kinase beta-2 subunit protein
g11010.t1	-0.78	3.23e-05	-
Cre16.g649050.t1.3	-0.78	1.25e-08	-
Cre06.g309750.t1.2	-0.78	1.73e-07	-
Cre10.g463250.t1.3	-0.78	0.000412	-
g18090.t1	-0.78	0.00017	Protein of unknown function (DUF288)
Cre14.g613800.t1.3	-0.78	3.09e-07	-
Cre06.g306750.t1.2	-0.78	6.75e-07	Calcium-binding EF-hand family protein
Cre03.g184200.t1.3	-0.78	3.67e-07	-
Cre16.g652450.t1.3	-0.78	7.01e-06	-
Cre10.g467000.t1.2	-0.78	1.84e-06	-
Cre11.g469800.t1.2	-0.78	0.000232	Protein of unknown function (duplicated DUF1399)
g9649.t1	-0.78	1.06e-05	-
Cre01.g004350.t1.2	-0.78	1.53e-08	Endosomal targeting BRO1-like domain-containing protein
Cre05.g238550.t1.3	-0.78	1.33e-06	-
Cre02.g110550.t1.3	-0.77	1.25e-08	myb domain protein 45
Cre17.g741450.t1.2	-0.77	0.000737	chaperonin 60 beta
Cre08.g378800.t1.2	-0.77	6.36e-08	GATA transcription factor 27
Cre17.g723650.t1.2	-0.77	8.42e-08	peroxisomal 3-ketoacyl-CoA thiolase 3
Cre16.g650500.t1.2	-0.77	5.66e-05	SKP1/ASK-interacting protein 16
Cre06.g248850.t1.3	-0.77	1.04e-07	Protein kinase superfamily protein
Cre10.g464550.t1.2	-0.77	6.07e-06	protein tyrosine kinase family protein
g15901.t1	-0.77	2.65e-08	-
g4494.t1	-0.77	0.000385	DNAJ heat shock family protein
g2876.t1	-0.77	2.46e-06	-
g5360.t1	-0.77	1.8e-06	-
Cre07.g335800.t1.3	-0.77	0.000333	-
g9753.t1	-0.77	1.98e-06	P-loop containing nucleoside triphosphate hydrolases superfamily protein
Cre03.g171000.t1.3	-0.77	9.04e-07	-
g14681.t1	-0.77	2.41e-08	-
g9696.t1	-0.77	1.11e-06	-
Cre16.g651200.t1.2	-0.77	2.96e-06	-
Cre13.g580100.t1.2	-0.77	1.01e-06	-
Cre06.g248800.t1.2	-0.77	2.24e-05	-
Cre11.g467500.t1.2	-0.77	6.14e-08	Protein of unknown function (DUF810)
g1256.t1	-0.77	1.14e-06	-
Cre17.g731000.t1.3	-0.77	1.43e-05	-
Cre01.g018350.t1.2	-0.77	1.37e-08	-
g11701.t1	-0.77	2.25e-06	-
Cre05.g243100.t1.3	-0.77	7.73e-05	-
Cre06.g287600.t1.3	-0.76	8.2e-08	ankyrin repeat-containing 2B
Cre06.g284150.t1.3	-0.76	1.28e-07	ammonium transporter 1;3
Cre08.g360250.t1.2	-0.76	4.38e-07	solute:sodium symporters;urea transmembrane transporters
Cre07.g329800.t1.2	-0.76	2.05e-05	heat shock factor binding protein
g11522.t1	-0.76	2.08e-07	bidirectional amino acid transporter 1
Cre03.g158900.t1.2	-0.76	3.53e-06	2-oxoacid dehydrogenases acyltransferase family protein
g16120.t1	-0.76	0.000211	Protein phosphatase 2C family protein
Cre12.g553500.t1.3	-0.76	4.63e-05	Integrin-linked protein kinase family
Cre10.g446400.t1.3	-0.76	1.9e-07	P-loop containing nucleoside triphosphate hydrolases superfamily protein
Cre02.g106450.t1.3	-0.76	3.06e-07	P-loop containing nucleoside triphosphate hydrolases superfamily protein
Cre01.g054500.t1.2	-0.76	6.48e-07	-
Cre14.g619900.t1.3	-0.76	2.85e-06	2-oxoglutarate (2OG) and Fe(II)-dependent oxygenase superfamily protein
Cre13.g603350.t1.3	-0.76	1.52e-06	-
Cre01.g034200.t1.3	-0.76	9.36e-07	-
g17906.t1	-0.76	5.81e-07	-
Cre01.g016850.t1.2	-0.76	0.000381	Uncharacterised protein family SERF
Cre16.g678550.t1.3	-0.76	1.64e-08	-
Cre12.g497200.t1.2	-0.76	0.000617	-
Cre16.g669000.t1.1	-0.76	1.12e-07	-
Cre10.g459300.t1.2	-0.76	5.45e-09	-
Cre06.g311350.t1.1	-0.76	4.55e-07	-
Cre02.g145133.t1.2	-0.76	1.08e-06	-
g12212.t1	-0.76	2.18e-05	-
g18294.t1	-0.76	5.26e-05	-
Cre02.g145850.t1.2	-0.76	4.52e-06	-
Cre06.g298500.t1.3	-0.76	0.000753	-
Cre01.g043050.t1.2	-0.76	2.79e-06	SNARE associated Golgi protein family
Cre08.g370500.t1.3	-0.76	4.82e-06	-
Cre15.g640000.t1.3	-0.76	0.000165	-
Cre12.g541400.t1.2	-0.76	1.05e-07	-
Cre07.g340000.t1.3	-0.76	7.07e-07	-
g140.t1	-0.76	3.45e-05	-
Cre13.g574700.t1.2	-0.75	2.39e-06	peroxin 13
Cre16.g665100.t1.3	-0.75	9.67e-05	two-pore channel 1
Cre03.g153150.t1.2	-0.75	3.34e-06	calcium-dependent protein kinase 4
Cre06.g270500.t1.3	-0.75	3.92e-06	glycosyl hydrolase 9C3
Cre03.g198200.t1.3	-0.75	0.000233	glucan synthase-like 11
Cre04.g215150.t1.2	-0.75	7.49e-08	Glycogen/starch synthases, ADP-glucose type
Cre01.g016300.t1.1	-0.75	6.74e-08	calmodulin-like 38
Cre10.g462250.t1.2	-0.75	1.66e-07	RNA-binding (RRM/RBD/RNP motifs) family protein
Cre08.g373300.t1.2	-0.75	1.68e-08	PAS domain-containing protein tyrosine kinase family protein
Cre02.g097500.t1.2	-0.75	2.58e-06	protein tyrosine kinase family protein
Cre02.g146650.t1.3	-0.75	2.15e-07	tubulin-tyrosine ligases;tubulin-tyrosine ligases
Cre17.g716050.t1.3	-0.75	0.000124	P-loop containing nucleoside triphosphate hydrolases superfamily protein
Cre07.g312850.t1.2	-0.75	6.05e-06	Protein of unknown function (DUF679)
Cre09.g403900.t1.2	-0.75	5.68e-08	-
Cre07.g349200.t1.2	-0.75	7.29e-06	-
Cre02.g088350.t1.3	-0.75	1.76e-08	SNARE associated Golgi protein family
g12074.t1	-0.75	0.000198	-
Cre03.g199500.t1.2	-0.75	2.2e-05	-
Cre06.g297200.t1.2	-0.75	9.88e-08	-
Cre01.g009850.t1.2	-0.75	5.53e-05	-
Cre10.g441050.t1.2	-0.74	2.01e-06	alfin-like 1
Cre02.g076900.t1.1	-0.74	6.87e-09	serine/threonine protein kinase 2
Cre12.g549750.t1.2	-0.74	1.58e-08	casein kinase 1-like protein 2
Cre15.g636400.t1.3	-0.74	2.03e-07	DERLIN-2.2
g5053.t1	-0.74	2.15e-05	plant intracellular ras group-related LRR 9
Cre17.g707650.t1.1	-0.74	1.11e-07	SNF1-related protein kinase 2.5
Cre17.g725750.t1.2	-0.74	2.49e-06	-
Cre16.g664150.t1.3	-0.74	2.65e-05	-
Cre06.g278350.t1.3	-0.74	2.15e-05	prephenate dehydrogenase family protein
g9659.t1	-0.74	2.27e-08	Protein kinase superfamily protein with octicosapeptide/Phox/Bem1p domain
Cre13.g563400.t1.3	-0.74	1.84e-05	-
g9874.t1	-0.74	1.52e-05	-
Cre06.g305350.t1.3	-0.74	1.05e-06	-
g11098.t1	-0.74	3.86e-05	-
g11622.t1	-0.74	2.7e-07	-
Cre06.g310400.t1.2	-0.74	4.8e-06	-
Cre17.g707100.t1.3	-0.74	7.82e-06	-
g9145.t1	-0.74	0.000219	-
Cre06.g309900.t1.2	-0.74	3.67e-07	-
g4493.t1	-0.74	1.9e-07	-
g6279.t1	-0.74	7.12e-05	-
Cre13.g563350.t1.2	-0.74	1.72e-06	-
Cre12.g531450.t1.2	-0.74	1.58e-05	-
Cre12.g521500.t1.3	-0.74	2.46e-06	-
Cre16.g694250.t1.2	-0.74	1.68e-06	-
Cre12.g510500.t1.3	-0.74	2.96e-06	-
Cre17.g700800.t1.2	-0.74	0.000243	-
Cre17.g720600.t1.3	-0.73	6.96e-05	two-pore channel 1
Cre03.g158200.t1.2	-0.73	5.79e-06	histone deacetylase 2
Cre16.g670050.t1.2	-0.73	3.07e-06	OSBP(oxysterol binding protein)-related protein 3B
Cre16.g681850.t1.2	-0.73	1.44e-06	uridine kinase-like 5
g1898.t1	-0.73	3.51e-05	Regulator of chromosome condensation (RCC1) family protein
Cre15.g635950.t1.3	-0.73	0.000121	-
Cre02.g087750.t1.2	-0.73	2.08e-05	Protein kinase superfamily protein with octicosapeptide/Phox/Bem1p domain
Cre06.g253200.t1.3	-0.73	2.95e-06	Protein kinase superfamily protein with octicosapeptide/Phox/Bem1p domain
Cre10.g420500.t1.3	-0.73	3.69e-08	-
Cre02.g115450.t1.3	-0.73	0.000182	-
g4911.t1	-0.73	7.67e-06	-
Cre06.g311100.t1.2	-0.73	4.79e-05	-
Cre16.g656350.t1.3	-0.73	7.12e-05	-
Cre17.g712742.t1.2	-0.73	0.000255	-
Cre06.g283900.t1.2	-0.73	1.62e-06	-
Cre07.g326550.t1.3	-0.73	6.36e-07	-
g8363.t1	-0.73	4.1e-06	-
Cre04.g226400.t1.2	-0.73	1.21e-05	-
Cre16.g691250.t1.2	-0.73	7.8e-05	-
Cre02.g107800.t1.3	-0.72	1.09e-06	NIMA-related kinase 2
Cre08.g381800.t1.3	-0.72	2.85e-06	nudix hydrolase homolog 3
Cre12.g540500.t1.2	-0.72	3.01e-06	peroxin 11A
Cre06.g284450.t1.2	-0.72	5.3e-08	SCP1-like small phosphatase 5
g1284.t1	-0.72	0.000859	Cysteinyl-tRNA synthetase, class Ia family protein
Cre17.g738600.t1.3	-0.72	6.24e-08	-
Cre16.g692000.t1.3	-0.72	0.000138	-
g2304.t1	-0.72	1.24e-07	protein tyrosine kinase family protein
Cre03.g177550.t1.2	-0.72	2.44e-07	Ankyrin repeat family protein
Cre01.g012400.t1.2	-0.72	1.19e-05	Nodulin MtN21 /EamA-like transporter family protein
Cre08.g360500.t1.3	-0.72	5.24e-07	ERD (early-responsive to dehydration stress) family protein
Cre03.g157900.t1.3	-0.72	4.21e-06	-
g1852.t1	-0.72	9.01e-05	-
Cre17.g722850.t1.3	-0.72	6.5e-06	-
Cre03.g207950.t1.2	-0.72	2.8e-08	RNA polymerase I specific transcription initiation factor RRN3 protein
Cre10.g437150.t1.2	-0.72	4.86e-07	Pentatricopeptide repeat (PPR) superfamily protein
Cre06.g299900.t1.3	-0.72	7.94e-08	-
Cre07.g327050.t1.2	-0.72	0.000187	-
g12293.t1	-0.72	5.97e-07	-
g15364.t1	-0.72	1.21e-06	-
Cre13.g603500.t1.2	-0.72	2.84e-06	-
Cre02.g109329.t1.2	-0.72	1.45e-05	-
Cre01.g028650.t1.2	-0.72	6.3e-06	-
g9123.t1	-0.72	0.000763	-
Cre07.g345450.t1.3	-0.72	2.48e-06	-
Cre12.g538000.t1.2	-0.72	4e-07	-
Cre01.g000900.t1.2	-0.72	3.99e-08	Protein of unknown function (DUF1350)
Cre12.g485418.t1.3	-0.72	4.88e-07	-
Cre02.g076150.t1.2	-0.72	7.92e-08	-
Cre03.g153450.t1.2	-0.72	3.79e-08	-
Cre07.g335050.t1.3	-0.72	2.81e-06	-
Cre10.g430650.t1.2	-0.72	9.32e-07	-
Cre10.g444850.t1.3	-0.71	1.11e-05	two-pore channel 1
Cre05.g240000.t1.2	-0.71	1.05e-06	lipid phosphate phosphatase 3
Cre03.g154250.t1.3	-0.71	0.000581	Protein kinase superfamily protein
Cre06.g290450.t1.2	-0.71	2.58e-07	RNA-binding protein-defense related 1
Cre03.g171050.t1.3	-0.71	0.00028	beta glucosidase 29
Cre16.g681700.t1.3	-0.71	2.09e-06	NADH-ubiquinone oxidoreductase-related
Cre10.g423250.t1.2	-0.71	2.51e-07	peroxisomal NAD-malate dehydrogenase 1
Cre02.g098200.t1.3	-0.71	0.000558	proteolysis 1
g11505.t1	-0.71	0.000313	SPIRAL1-like2
Cre10.g434600.t1.2	-0.71	0.000181	Transducin family protein / WD-40 repeat family protein
Cre12.g537100.t1.2	-0.71	0.000576	valyl-tRNA synthetase / valine--tRNA ligase (VALRS)
g8355.t1	-0.71	4.01e-05	Aha1 domain-containing protein
Cre06.g297850.t1.3	-0.71	0.000103	-
Cre07.g355400.t1.3	-0.71	9.32e-06	Protein kinase superfamily protein
Cre02.g145500.t1.2	-0.71	2.34e-08	Mitogen activated protein kinase kinase kinase-related
Cre12.g516600.t1.3	-0.71	1.03e-07	Protein kinase superfamily protein with octicosapeptide/Phox/Bem1p domain
Cre01.g010450.t1.2	-0.71	4.84e-05	-
Cre02.g083600.t1.2	-0.71	3.15e-05	GTP binding
Cre10.g446800.t1.2	-0.71	0.000313	Chalcone-flavanone isomerase family protein
Cre12.g535400.t1.3	-0.71	0.000185	-
Cre02.g087150.t1.2	-0.71	0.00023	-
Cre03.g168750.t1.3	-0.71	0.000205	-
Cre06.g308600.t1.2	-0.71	1.27e-05	-
Cre15.g636250.t1.2	-0.71	0.000904	-
Cre17.g742000.t1.2	-0.71	2.55e-06	-
Cre05.g240200.t1.2	-0.71	5.57e-05	-
Cre12.g518400.t1.2	-0.71	1.77e-07	-
g4538.t1	-0.71	3.97e-07	-
Cre05.g230650.t1.3	-0.71	9.18e-05	-
Cre17.g712250.t1.3	-0.71	5.02e-08	-
Cre02.g113900.t1.3	-0.71	9.76e-06	-
Cre01.g049132.t1.2	-0.7	2.93e-07	ARABIDILLO-1
g16980.t1	-0.7	8.25e-08	ataurora3
g14229.t1	-0.7	2.96e-07	serine/threonine protein kinase 2
Cre01.g048650.t1.2	-0.7	1.12e-05	calcium-dependent protein kinase 17
Cre12.g548200.t1.3	-0.7	8.9e-07	protease-related
Cre02.g113850.t1.3	-0.7	3.18e-06	hydroxymethylbilane synthase
Cre03.g194350.t1.2	-0.7	6.39e-05	proton pump interactor 1
Cre17.g707800.t1.2	-0.7	9.65e-07	SNF1-related protein kinase 2.5
g303.t1	-0.7	7.38e-07	squamosa promoter-binding protein-like 12
Cre06.g266350.t1.3	-0.7	5.29e-07	ubiquitin-specific protease 16
g5275.t1	-0.7	1.44e-05	-
Cre03.g178550.t1.1	-0.7	6.17e-08	Transducin/WD40 repeat-like superfamily protein
g13385.t1	-0.7	0.00029	ELMO/CED-12 family protein
Cre17.g738150.t1.3	-0.7	1.03e-07	ERD (early-responsive to dehydration stress) family protein
Cre12.g551200.t1.2	-0.7	1.01e-05	Carbohydrate-binding-like fold
Cre04.g216811.t1.2	-0.7	0.000253	-
Cre01.g004600.t1.3	-0.7	1.05e-07	RWP-RK domain-containing protein
Cre14.g614550.t1.2	-0.7	3.69e-06	-
Cre01.g025600.t1.2	-0.7	8.18e-05	-
Cre07.g326750.t1.3	-0.7	1.09e-05	-
Cre01.g021500.t1.3	-0.7	7.54e-07	Plasma-membrane choline transporter family protein
g9706.t1	-0.7	2.42e-05	-
Cre10.g466950.t1.3	-0.7	0.000268	-
Cre03.g153000.t1.1	-0.7	0.00013	-
Cre15.g641200.t1.2	-0.7	1.77e-05	Mitochondrial substrate carrier family protein
Cre15.g638550.t1.3	-0.7	0.000537	-
g11758.t1	-0.7	0.000452	-
Cre16.g693600.t1.2	-0.7	2.49e-07	-
Cre07.g350350.t1.2	-0.7	4.63e-05	-
Cre10.g424650.t1.2	-0.7	1.33e-06	-
Cre16.g654400.t1.2	-0.7	5.74e-05	-
Cre08.g375801.t1.1	-0.7	1.74e-05	-
g8620.t1	-0.7	2.75e-05	-
Cre10.g431500.t1.3	-0.7	3.32e-08	-
Cre02.g083300.t1.3	-0.7	8.04e-05	-
Cre13.g605650.t1.2	-0.69	2.57e-06	aldehyde dehydrogenase 10A8
g17612.t1	-0.69	4.91e-05	NPK1-related protein kinase 2
Cre01.g014650.t1.2	-0.69	0.000448	P4H isoform 2
g16774.t1	-0.69	0.000799	receptor homology region transmembrane domain ring H2 motif protein 1
Cre12.g511850.t1.2	-0.69	4.93e-08	shaggy-like kinase 13
g18126.t1	-0.69	5.83e-07	SIGNAL PEPTIDE PEPTIDASE-LIKE 2
Cre12.g514550.t1.3	-0.69	0.000559	BLISTER
Cre09.g417150.t1.2	-0.69	2.51e-05	catalase 2
Cre11.g474800.t1.2	-0.69	2.11e-05	ornithine-delta-aminotransferase
g7660.t1	-0.69	5.2e-06	MSCS-like 3
Cre14.g632650.t1.3	-0.69	0.000902	root hair specific 16
g9628.t1	-0.69	0.000296	SET domain group 37
Cre08.g377400.t1.3	-0.69	6.18e-05	ubiquitin-specific protease 18
g11605.t1	-0.69	1.92e-07	XB3 ortholog 1 in Arabidopsis thaliana
g14721.t1	-0.69	0.000103	-
Cre03.g149250.t1.2	-0.69	0.000123	Phosphoenolpyruvate carboxylase family protein
Cre01.g036900.t1.3	-0.69	1.09e-05	PAS domain-containing protein tyrosine kinase family protein
Cre16.g694550.t1.3	-0.69	5.85e-05	PAS domain-containing protein tyrosine kinase family protein
g5168.t1	-0.69	3e-07	alpha/beta-Hydrolases superfamily protein
g9708.t1	-0.69	6.23e-07	Transducin/WD40 repeat-like superfamily protein
Cre12.g507750.t1.3	-0.69	1.07e-07	Integrin-linked protein kinase family
Cre06.g257050.t1.3	-0.69	0.000171	UDP-Glycosyltransferase superfamily protein
Cre03.g192050.t1.1	-0.69	8.44e-07	-
Cre17.g732600.t1.2	-0.69	0.000242	glyoxal oxidase-related protein
Cre15.g639100.t1.2	-0.69	5.95e-05	-
Cre06.g308650.t1.3	-0.69	8.14e-05	-
Cre07.g351200.t1.2	-0.69	0.000136	-
Cre16.g676600.t1.3	-0.69	4.09e-05	-
Cre04.g229250.t1.3	-0.69	0.000105	-
Cre14.g618350.t1.3	-0.69	6.87e-06	-
Cre06.g298850.t1.2	-0.69	2.97e-06	-
Cre02.g099650.t1.2	-0.69	0.000732	-
g10031.t1	-0.69	5.94e-06	-
g12529.t1	-0.69	7.41e-05	-
Cre06.g311300.t1.3	-0.69	0.000368	-
g13937.t1	-0.69	0.000169	-
Cre12.g529250.t1.3	-0.69	4.35e-06	-
g2854.t1	-0.69	0.000544	-
g7547.t1	-0.69	6.06e-07	-
Cre17.g738900.t1.2	-0.69	9.22e-06	-
Cre12.g536000.t1.2	-0.68	8.35e-06	aminophospholipid ATPase 3
Cre01.g011100.t1.2	-0.68	9.07e-05	cycloartenol synthase 1
g16724.t1	-0.68	0.000174	GPCR-type G protein 2
g9964.t1	-0.68	0.000218	phosphatidyl inositol monophosphate 5 kinase
Cre02.g112200.t1.2	-0.68	0.000241	Transducin family protein / WD-40 repeat family protein
g9620.t1	-0.68	1.56e-05	Protein kinase superfamily protein with octicosapeptide/Phox/Bem1p domain
Cre03.g169450.t1.3	-0.68	7.08e-05	-
Cre12.g511400.t1.3	-0.68	4.51e-05	Pentatricopeptide repeat (PPR) superfamily protein
g292.t1	-0.68	4.73e-05	-
Cre16.g680150.t1.3	-0.68	0.000266	-
Cre04.g222600.t1.2	-0.68	0.000324	-
g244.t1	-0.68	1.58e-05	-
g16782.t1	-0.68	1.57e-07	-
g9713.t1	-0.68	3.31e-05	-
g2836.t1	-0.68	5.53e-05	-
Cre06.g299950.t1.3	-0.68	2.1e-07	-
Cre10.g443600.t1.3	-0.68	0.000414	-
Cre07.g333500.t1.2	-0.68	1.1e-05	-
Cre12.g488150.t1.3	-0.68	0.000229	-
Cre02.g147050.t1.2	-0.68	0.00015	-
g9867.t1	-0.68	6.05e-05	Kinase-related protein of unknown function (DUF1296)
Cre08.g362682.t1.2	-0.68	2.54e-06	-
g13800.t1	-0.68	0.000107	-
Cre12.g509200.t1.2	-0.68	0.000486	-
Cre03.g165300.t1.3	-0.68	2.23e-05	-
Cre02.g088300.t1.3	-0.68	0.000763	-
Cre03.g203300.t1.3	-0.68	1.7e-05	-
g5140.t1	-0.67	9.86e-05	acyl-CoA oxidase 2
Cre17.g721950.t1.2	-0.67	1.06e-06	RING/U-box superfamily protein
Cre13.g564500.t1.3	-0.67	2.23e-05	calcium-dependent protein kinase 2
Cre17.g698850.t1.3	-0.67	1.32e-06	debranching enzyme 1
Cre05.g230900.t1.3	-0.67	6.99e-07	lipid phosphate phosphatase 3
g12052.t1	-0.67	1.52e-05	Protein kinase superfamily protein
g2260.t1	-0.67	2.47e-07	squamosa promoter binding protein-like 14
Cre02.g094004.t1.2	-0.67	3.48e-05	U2 snRNP auxilliary factor, large subunit, splicing factor
g13818.t1	-0.67	3.37e-05	electron transfer flavoprotein beta
Cre04.g212300.t1.3	-0.67	0.000162	kinase associated protein phosphatase
g12114.t1	-0.67	2.22e-05	phosphate transporter 2;1
Cre02.g080750.t1.2	-0.67	1.73e-06	squamosa promoter binding protein-like 1
g14668.t1	-0.67	6.25e-05	ubiquitin-specific protease 22
Cre12.g522250.t1.2	-0.67	2.04e-05	-
Cre10.g454900.t1.2	-0.67	2.76e-06	-
g40.t1	-0.67	1.46e-07	Protein kinase superfamily protein with octicosapeptide/Phox/Bem1p domain
Cre11.g480250.t1.3	-0.67	0.000143	Stigma-specific Stig1 family protein
Cre01.g019500.t1.2	-0.67	0.000565	Transducin/WD40 repeat-like superfamily protein
Cre10.g456500.t1.3	-0.67	2.2e-06	-
Cre02.g074700.t1.2	-0.67	3.83e-05	-
Cre12.g547900.t1.2	-0.67	0.000379	Mitochondrial substrate carrier family protein
Cre02.g076500.t1.2	-0.67	1.43e-06	-
g11480.t1	-0.67	0.000504	-
Cre06.g258950.t1.3	-0.67	0.000453	-
Cre12.g507800.t1.2	-0.67	0.00037	-
Cre02.g103750.t1.2	-0.67	0.000117	-
Cre06.g279100.t1.2	-0.67	0.000591	-
Cre02.g146150.t1.3	-0.67	7.74e-06	-
Cre12.g487400.t1.2	-0.67	7.05e-05	-
g4544.t1	-0.66	1.77e-06	NAD+ transporter 1
Cre02.g098850.t1.1	-0.66	0.00018	NADPH-dependent thioredoxin reductase A
Cre03.g149100.t1.2	-0.66	5.76e-07	citrate synthase 2
Cre09.g401100.t1.2	-0.66	6.13e-06	TRAM, LAG1 and CLN8 (TLC) lipid-sensing domain containing protein
Cre13.g586900.t1.3	-0.66	6.57e-06	SC35-like splicing factor 28
g9657.t1	-0.66	7.62e-06	squamosa promoter binding protein-like 1
g2194.t1	-0.66	0.00033	-
Cre07.g316650.t1.3	-0.66	5.77e-06	Protein kinase superfamily protein with octicosapeptide/Phox/Bem1p domain
g16882.t1	-0.66	7.21e-07	protein kinase family protein
Cre06.g280350.t1.2	-0.66	1.15e-05	Transducin/WD40 repeat-like superfamily protein
Cre17.g720700.t1.3	-0.66	0.000482	ankyrin repeat family protein
Cre03.g175650.t1.3	-0.66	0.000386	-
Cre17.g696450.t1.3	-0.66	9.39e-06	ARM repeat superfamily protein
Cre12.g484900.t1.2	-0.66	6.51e-05	-
g16753.t1	-0.66	0.000104	-
Cre02.g086600.t1.2	-0.66	1.5e-05	-
g13285.t1	-0.66	7.96e-06	-
Cre12.g485453.t1.2	-0.66	0.000327	-
Cre09.g401950.t1.3	-0.66	0.000168	-
Cre06.g276050.t1.2	-0.66	2.52e-05	NAD(P)-linked oxidoreductase superfamily protein
Cre05.g245000.t1.1	-0.66	0.000222	-
Cre17.g696300.t1.3	-0.66	3.08e-05	RING/U-box superfamily protein
Cre05.g246950.t1.1	-0.66	7.85e-07	-
g4581.t1	-0.66	0.000136	-
Cre17.g709700.t1.2	-0.66	0.000146	-
Cre16.g661700.t1.2	-0.66	7.76e-05	-
Cre16.g683550.t1.2	-0.65	7.07e-07	P450 reductase 1
Cre02.g108450.t1.2	-0.65	0.000195	multiprotein bridging factor 1A
Cre14.g617100.t1.2	-0.65	0.00012	arginine/serine-rich zinc knuckle-containing protein 33
g8099.t1	-0.65	6.53e-05	bidirectional amino acid transporter 1
Cre16.g655200.t1.2	-0.65	2.12e-05	phosphate transporter 2;1
g9915.t1	-0.65	2.62e-05	squamosa promoter binding protein-like 2
g1260.t1	-0.65	0.000137	BTB/POZ domain-containing protein
Cre02.g109000.t1.2	-0.65	0.000141	-
Cre12.g520750.t1.3	-0.65	0.000672	-
g3728.t1	-0.65	2.28e-05	-
Cre17.g709450.t1.2	-0.65	4.28e-05	-
Cre09.g401450.t1.3	-0.65	2.69e-05	-
Cre02.g111300.t1.3	-0.65	1.05e-06	-
Cre01.g045450.t1.2	-0.65	9.63e-05	-
g18052.t1	-0.65	2.87e-05	-
Cre10.g422718.t1.2	-0.65	1.37e-06	-
Cre04.g228939.t1.2	-0.65	0.000103	-
Cre02.g112650.t1.2	-0.65	1.38e-05	-
Cre10.g458500.t1.2	-0.64	4.46e-07	aspartate kinase 1
Cre02.g077350.t1.2	-0.64	2.28e-05	histidinol dehydrogenase
Cre02.g098800.t1.2	-0.64	7.98e-06	thioredoxin family protein
Cre03.g181500.t1.2	-0.64	1.61e-05	disproportionating enzyme
Cre07.g357950.t1.2	-0.64	2.95e-05	Ankyrin repeat family protein
g15692.t1	-0.64	0.000147	Methylenetetrahydrofolate reductase family protein
Cre14.g611300.t1.3	-0.64	3.69e-06	-
Cre07.g335650.t1.3	-0.64	5.93e-07	Leucine-rich repeat protein kinase family protein
Cre03.g180150.t1.2	-0.64	9.54e-05	ARM repeat superfamily protein
g5496.t1	-0.64	0.000138	zinc finger (C3HC4-type RING finger) family protein
Cre01.g029250.t1.2	-0.64	3.09e-05	-
g4542.t1	-0.64	7.87e-05	-
Cre10.g456700.t1.2	-0.64	7.03e-06	CASC3/Barentsz eIF4AIII binding
Cre02.g107950.t1.2	-0.64	0.00073	-
Cre16.g651400.t1.2	-0.64	4.18e-05	RING/U-box superfamily protein
Cre12.g497150.t1.2	-0.64	1.02e-05	-
Cre16.g657100.t1.3	-0.64	1.64e-06	-
Cre03.g174450.t1.3	-0.64	9.9e-06	-
g786.t1	-0.64	5.14e-06	-
Cre16.g683450.t1.2	-0.63	6.1e-06	ADP glucose pyrophosphorylase large subunit 1
Cre06.g304750.t1.2	-0.63	0.000217	ARF-GAP domain 5
g17474.t1	-0.63	9.39e-06	RAS 5
Cre07.g313700.t1.3	-0.63	0.000479	glutamate tRNA synthetase
Cre01.g045600.t1.3	-0.63	8.5e-05	Protein kinase family protein with ARM repeat domain
g1230.t1	-0.63	2.96e-06	MSCS-like 3
Cre02.g112750.t1.2	-0.63	2.9e-05	squamosa promoter binding protein-like 9
Cre03.g189400.t1.2	-0.63	0.00085	seryl-tRNA synthetase / serine--tRNA ligase
Cre16.g685250.t1.2	-0.63	0.000105	Subtilase family protein
Cre03.g169500.t1.2	-0.63	0.00046	Protein kinase superfamily protein
Cre16.g689550.t1.3	-0.63	1.65e-05	ACT-like protein tyrosine kinase family protein
Cre10.g454000.t1.2	-0.63	5.02e-06	-
Cre01.g007200.t1.2	-0.63	2.57e-05	DHHC-type zinc finger family protein
Cre01.g015400.t1.2	-0.63	9.09e-07	-
Cre06.g306100.t1.2	-0.63	5.25e-05	-
Cre01.g034700.t1.3	-0.63	4.21e-05	-
Cre12.g549150.t1.3	-0.63	4.67e-05	glycine-rich protein
Cre12.g554350.t1.2	-0.63	9.39e-06	-
g16078.t1	-0.63	2.69e-06	UDP-N-acetylglucosamine (UAA) transporter family
Cre10.g449000.t1.1	-0.63	0.000161	-
Cre17.g707137.t1.2	-0.63	1.6e-05	-
Cre12.g554450.t1.3	-0.63	7.09e-06	-
Cre09.g409336.t1.2	-0.63	7.3e-05	-
Cre03.g190200.t1.2	-0.63	5.18e-06	-
Cre01.g011600.t1.2	-0.62	2.15e-05	acyl-CoA binding protein 4
Cre01.g024850.t1.3	-0.62	0.00046	Rhodanese/Cell cycle control phosphatase superfamily protein
Cre03.g164600.t1.2	-0.62	6.66e-06	H(+)-ATPase 9
Cre06.g278300.t1.2	-0.62	3.19e-05	ALA-interacting subunit 5
Cre10.g423450.t1.2	-0.62	2.92e-06	HAL3-like protein A
Cre02.g106500.t1.2	-0.62	4.53e-06	nudix hydrolase homolog 12
Cre01.g048850.t1.2	-0.62	4e-05	SET domain protein 14
Cre12.g483550.t1.2	-0.62	2.21e-06	beta vacuolar processing enzyme
g3290.t1	-0.62	1.5e-05	GATA transcription factor 5
Cre08.g359200.t1.3	-0.62	2.28e-05	Regulator of chromosome condensation (RCC1) family protein
Cre01.g010750.t1.2	-0.62	0.000198	-
Cre16.g663200.t1.3	-0.62	5.45e-06	protein serine/threonine phosphatases;protein kinases;catalytics;cAMP-dependent protein kinase regulators;ATP binding;protein serine/threonine phosphatases
g8954.t1	-0.62	8.83e-05	Protein kinase superfamily protein
g7554.t1	-0.62	0.000135	protein tyrosine kinase family protein
Cre05.g233800.t1.2	-0.62	1.01e-05	glycyl-tRNA synthetase / glycine--tRNA ligase
Cre13.g563700.t1.3	-0.62	0.000563	Transducin/WD40 repeat-like superfamily protein
Cre16.g662951.t1.2	-0.62	4.89e-05	Ankyrin repeat family protein
Cre13.g587550.t1.3	-0.62	1.63e-05	-
[truncated: 293 more rows]

## Sheet: MeHg-10-11-up
Gene ID	log2FC (EdgeR)	FDR (EdgeR)	Description (Phytozome V9.0)
Cre06.g282050.t1.2	5.52	0.000276	-
Cre07.g328250.t1.2	5.26	0.000859	pumilio 4
Cre01.g021800.t1.2	4.48	5.64e-07	-
g4485.t1	4.01	8.57e-47	histone acetyltransferase of the CBP family 1
Cre02.g083500.t1.2	3.98	1.6e-10	-
Cre03.g162800.t1.2	3.91	9.63e-15	-
g6870.t1	3.85	6.07e-05	Acyl-CoA N-acyltransferase with RING/FYVE/PHD-type zinc finger protein
Cre11.g467800.t1.3	3.65	0.000372	-
Cre01.g016450.t1.2	3.48	2.74e-08	SET domain group 37
Cre06.g309000.t1.2	3.47	2.12e-58	-
Cre16.g691400.t1.3	3.26	0.000429	-
Cre01.g025500.t1.3	3.26	4.22e-07	Tetratricopeptide repeat (TPR)-like superfamily protein
Cre04.g222800.t1.2	3.18	3.21e-36	-
Cre06.g279050.t1.2	3.16	0.000577	-
Cre06.g311150.t1.3	3.15	0.000756	Major facilitator superfamily protein
g523.t1	3.08	6.68e-05	-
Cre08.g366750.t1.3	3	5.93e-05	-
Cre14.g634200.t1.3	2.89	3.83e-20	-
g16848.t1	2.89	1.66e-21	-
Cre04.g223300.t1.2	2.84	1.69e-17	Mitochondrial substrate carrier family protein
Cre16.g662600.t1.2	2.83	1.2e-23	Bestrophin-like protein
Cre01.g000150.t1.2	2.78	4.63e-08	zinc transporter 7 precursor
Cre07.g332800.t1.2	2.78	3.18e-42	-
Cre04.g215900.t1.3	2.76	6.77e-11	-
g1842.t1	2.73	2.55e-05	-
Cre06.g256650.t1.3	2.71	4.47e-08	-
g16153.t1	2.68	1.29e-37	pescadillo-related
Cre04.g223250.t1.3	2.68	1.87e-06	-
Cre12.g555100.t1.2	2.65	0.000137	Protein kinase superfamily protein
Cre13.g584700.t1.3	2.65	2.84e-12	Protein of unknown function (DUF185)
g99.t1	2.63	9.38e-34	-
g3327.t1	2.6	4.96e-11	ABC-2 and Plant PDR ABC-type transporter family protein
Cre10.g439700.t1.2	2.58	5.23e-34	CTC-interacting domain 11
Cre03.g191750.t1.2	2.58	4.95e-13	-
Cre07.g342900.t1.3	2.57	2.46e-07	S-methyl-5-thioribose kinase
Cre07.g355150.t1.3	2.57	1.44e-25	zinc transporter 5 precursor
Cre11.g477350.t1.3	2.57	3.08e-30	-
Cre12.g521800.t1.2	2.55	0.000909	-
Cre12.g544650.t1.3	2.54	4.57e-07	-
Cre09.g403250.t1.3	2.53	5.11e-57	ataurora3
Cre13.g571250.t1.3	2.51	3.91e-08	-
Cre16.g648250.t1.3	2.51	2.86e-05	-
Cre09.g407373.t1.2	2.5	1.18e-06	Acyl-CoA N-acyltransferases (NAT) superfamily protein
Cre02.g097800.t1.3	2.48	2.97e-27	multidrug resistance-associated protein 2
Cre14.g616050.t1.3	2.47	2.01e-50	Pleckstrin homology (PH) domain superfamily protein
Cre04.g217500.t1.2	2.44	0.000235	uridine-ribohydrolase 2
Cre01.g009400.t1.2	2.42	6.57e-21	-
Cre01.g021550.t1.3	2.42	7.07e-21	-
Cre17.g716650.t1.2	2.41	4.3e-42	-
g11944.t1	2.39	1.33e-13	phosphoenolpyruvate carboxylase-related kinase 1
Cre03.g171500.t1.1	2.39	8.75e-08	-
Cre06.g249350.t1.3	2.38	4.98e-42	DNA methyltransferase 2
Cre02.g088500.t1.3	2.38	4.54e-15	Nuclear transport factor 2 (NTF2) family protein
Cre17.g716100.t1.3	2.37	5.06e-10	DNA polymerase lambda (POLL)
Cre02.g108200.t1.3	2.36	5.96e-05	-
Cre09.g410750.t1.2	2.34	1.48e-52	nitrite reductase 1
Cre07.g337800.t1.2	2.34	2.24e-07	Nucleic acid-binding, OB-fold-like protein
Cre12.g555700.t1.3	2.34	1.67e-15	DNAJ heat shock family protein
Cre16.g650350.t1.3	2.34	8.97e-15	-
g6679.t1	2.34	1.77e-13	-
Cre01.g016750.t1.2	2.33	1.84e-08	Chlorophyll A-B binding family protein
Cre08.g384950.t1.2	2.32	1.93e-12	RNA-binding (RRM/RBD/RNP motifs) family protein
Cre10.g442150.t1.3	2.32	3.78e-10	-
Cre02.g093500.t1.2	2.31	6.42e-25	Patched family protein
g11737.t1	2.29	4.6e-15	Phospholipid/glycerol acyltransferase family protein
g4487.t1	2.28	1.31e-10	-
g4672.t1	2.28	0.000359	-
g1649.t1	2.28	1.21e-12	-
g11582.t1	2.27	1.12e-08	-
Cre11.g478000.t1.3	2.26	1.19e-07	-
Cre16.g685050.t1.1	2.25	1.48e-35	Cobalamin biosynthesis CobW-like protein
Cre13.g589100.t1.2	2.25	2.32e-15	-
Cre17.g698400.t1.2	2.24	4.65e-21	-
Cre06.g257650.t1.2	2.23	1.07e-05	peptide met sulfoxide reductase 4
g2885.t1	2.22	9.55e-05	Integrase-type DNA-binding superfamily protein
Cre12.g529300.t1.3	2.22	8.79e-10	AMP-dependent synthetase and ligase family protein
Cre16.g685100.t1.3	2.22	5.51e-12	Cobalamin biosynthesis CobW-like protein
Cre07.g332700.t1.3	2.2	1.79e-07	protein kinase family protein
g11654.t1	2.2	8.16e-14	-
g7022.t1	2.2	3.77e-14	-
Cre12.g534750.t1.2	2.19	6.93e-09	-
Cre01.g053950.t1.3	2.18	1.66e-24	-
Cre05.g248450.t1.2	2.17	8.43e-07	beta carbonic anhydrase 6
g13918.t1	2.17	4.1e-06	-
g9785.t1	2.16	7.91e-37	Carbohydrate-binding-like fold
g18362.t1	2.16	8.38e-07	-
Cre08.g366200.t1.2	2.16	8.36e-05	-
Cre04.g215050.t1.2	2.15	1.51e-11	beta-hydroxylase 1
Cre04.g222750.t1.1	2.15	5.52e-11	Mitochondrial substrate carrier family protein
Cre05.g237800.t1.3	2.15	3.93e-21	-
Cre05.g236650.t1.3	2.15	6.14e-21	-
Cre03.g157650.t1.3	2.15	3.27e-09	-
g885.t1	2.14	1.18e-06	-
g14599.t1	2.14	8.12e-06	-
Cre02.g075750.t1.3	2.13	1.27e-09	-
Cre17.g739600.t1.2	2.13	3.35e-10	-
Cre12.g527250.t1.2	2.12	1.23e-40	-
g8028.t1	2.12	4.77e-06	-
g9419.t1	2.11	4.56e-06	pre-mRNA-processing protein 40C
Cre10.g459050.t1.3	2.11	9.55e-08	Prolyl oligopeptidase family protein
Cre16.g693800.t1.3	2.11	6.34e-05	DHHC-type zinc finger family protein
Cre10.g460200.t1.2	2.11	1.74e-12	-
Cre04.g221600.t1.2	2.11	1.55e-11	-
Cre06.g281600.t1.2	2.1	2.68e-19	-
Cre01.g021900.t1.3	2.1	5.68e-06	Pseudouridine synthase family protein
Cre08.g376050.t1.3	2.1	0.000437	-
g11329.t1	2.09	4.4e-24	-
Cre10.g426700.t1.3	2.08	1.66e-12	ent-kaurenoic acid hydroxylase 2
Cre02.g107000.t1.3	2.08	2.38e-30	cell division control 2
g18065.t1	2.08	2.59e-07	-
Cre03.g205100.t1.2	2.08	7.88e-19	-
Cre17.g731675.t1.2	2.08	3.81e-05	-
g15247.t1	2.07	2.9e-05	serine racemase
Cre08.g375800.t1.3	2.07	5.02e-08	-
Cre05.g246750.t1.3	2.07	3.94e-10	-
g4540.t1	2.06	1.64e-08	-
Cre03.g194150.t1.3	2.06	1.5e-13	Fcf2 pre-rRNA processing protein
Cre12.g557400.t1.2	2.05	7.19e-05	DNA repair protein Rad4 family
Cre11.g480750.t1.3	2.05	1.28e-06	N-terminal nucleophile aminohydrolases (Ntn hydrolases) superfamily protein
Cre02.g086150.t1.2	2.05	2.56e-17	-
Cre12.g487650.t1.3	2.05	4.81e-28	-
Cre07.g350700.t1.3	2.05	2.12e-09	-
Cre05.g248400.t1.2	2.04	1.08e-05	beta carbonic anhydrase 6
Cre16.g684850.t1.2	2.04	8.3e-09	tRNA (guanine-N-7) methyltransferase
g9457.t1	2.04	1.12e-31	-
Cre11.g475700.t1.3	2.04	2.57e-13	-
Cre08.g367800.t1.2	2.03	4.1e-11	nudix hydrolase homolog 8
Cre06.g262977.t1.2	2.03	3e-10	-
Cre17.g700000.t1.2	2.03	1.24e-19	-
Cre08.g366700.t1.3	2.03	3.9e-23	-
Cre07.g331700.t1.3	2.03	1.94e-08	-
g1915.t1	2.02	4.46e-08	ubiquitin-specific protease 16
g9817.t1	2.02	8.99e-20	Molecular chaperone Hsp40/DnaJ family protein
Cre01.g009731.t1.2	2.02	2.01e-06	-
Cre02.g111200.t1.3	2.01	1.64e-30	myb domain protein 3r-4
g2598.t1	2.01	1.65e-11	magnesium transporter 2
g6385.t1	2.01	2.56e-05	GTP cyclohydrolase I
Cre01.g013000.t1.3	2.01	1.02e-06	-
Cre02.g109200.t1.3	2	2.11e-25	-
g7542.t1	2	1.2e-08	Protein kinase superfamily protein
g11602.t1	2	3.08e-07	CAP (Cysteine-rich secretory proteins, Antigen 5, and Pathogenesis-related 1 protein) superfamily protein
Cre01.g043950.t1.3	1.99	5.92e-48	-
Cre17.g700050.t1.3	1.99	1.96e-06	-
Cre08.g381650.t1.3	1.99	7.98e-08	alpha/beta-Hydrolases superfamily protein
Cre03.g179000.t1.3	1.99	5.08e-10	-
Cre16.g676537.t1.3	1.99	1.29e-05	-
Cre13.g572732.t1.2	1.99	1.99e-09	-
g1923.t1	1.98	2.45e-20	ABC-2 and Plant PDR ABC-type transporter family protein
Cre12.g484600.t1.2	1.97	6.7e-05	DNA methyltransferase-2
Cre07.g344500.t1.2	1.97	5.95e-06	-
Cre12.g500200.t1.3	1.96	1.08e-11	purple acid phosphatase 27
Cre03.g148450.t1.3	1.96	1.04e-21	Thioesterase/thiol ester dehydrase-isomerase superfamily protein
Cre16.g680400.t1.3	1.96	9.99e-12	-
Cre10.g428350.t1.2	1.96	1.17e-06	copper ion binding
Cre06.g262750.t1.3	1.96	4.53e-19	-
Cre17.g701050.t1.2	1.95	3.44e-18	zinc ion binding
Cre05.g248150.t1.2	1.94	3.12e-08	Phospholipid/glycerol acyltransferase family protein
Cre02.g143550.t1.2	1.94	9.22e-33	-
Cre16.g694500.t1.3	1.93	2.81e-20	DNAJ heat shock family protein
Cre02.g141000.t1.3	1.92	5.63e-15	dicer-like 1
Cre10.g466150.t1.2	1.92	1.1e-06	Leucine-rich repeat (LRR) family protein
Cre06.g281250.t1.2	1.91	3.3e-11	Cyclopropane-fatty-acyl-phospholipid synthase
Cre12.g493100.t1.3	1.91	1.35e-11	-
Cre06.g307500.t1.1	1.91	1.83e-19	-
Cre16.g682950.t1.3	1.9	1.09e-09	cell cycle checkpoint control protein family
Cre06.g311400.t1.2	1.89	1.31e-12	Restriction endonuclease, type II-like superfamily protein
Cre08.g360100.t1.2	1.89	3.74e-14	translocon at the outer membrane of chloroplasts 64-V
Cre10.g426550.t1.2	1.89	2.19e-09	-
Cre07.g339000.t1.3	1.89	2.6e-15	Chaperonin-like RbcX protein
Cre16.g653800.t1.2	1.89	2.06e-09	-
Cre02.g112266.t1.2	1.89	9.19e-17	-
Cre02.g101300.t1.2	1.88	7.18e-15	BTB-POZ and MATH domain 6
Cre17.g732450.t1.3	1.88	2.12e-10	-
Cre07.g330150.t1.3	1.88	3.33e-05	-
g4432.t1	1.88	0.000211	-
Cre13.g583050.t1.3	1.87	4.98e-13	ACD1-like
Cre10.g428150.t1.1	1.87	2.61e-05	ABC2 homolog 9
Cre09.g406000.t1.3	1.87	9.79e-12	holocarboxylase synthase 1
Cre03.g203350.t1.3	1.87	1.64e-13	-
Cre12.g525450.t1.3	1.87	1.49e-26	-
Cre04.g211850.t1.2	1.86	0.000193	Chlorophyll A-B binding family protein
Cre01.g012600.t1.3	1.86	8.59e-18	-
Cre16.g684022.t1.2	1.86	3.55e-09	-
Cre16.g677800.t1.2	1.85	0.000872	TraB family protein
Cre12.g532800.t1.2	1.85	6.53e-05	-
Cre01.g002750.t1.2	1.85	3.46e-05	-
Cre08.g363350.t1.3	1.84	1.67e-06	-
Cre03.g153250.t1.3	1.84	3.1e-06	-
g2948.t1	1.83	2.45e-06	-
Cre01.g041050.t1.3	1.82	4.79e-16	amino acid transporter 1
Cre07.g334750.t1.3	1.82	4.96e-20	Protein phosphatase 2C family protein
Cre09.g393950.t1.2	1.82	3.42e-11	cell division protein ftsH, putative
g14212.t1	1.81	1.4e-07	RING/FYVE/PHD zinc finger superfamily protein
Cre09.g408050.t1.3	1.81	3.44e-07	Mitochondrial transcription termination factor family protein
Cre03.g159900.t1.3	1.81	2.54e-07	protein serine/threonine kinases;ATP binding;catalytics
Cre08.g370750.t1.3	1.81	1.28e-06	-
g13917.t1	1.81	5.74e-08	-
Cre17.g702800.t1.2	1.81	0.000625	-
Cre05.g236501.t1.2	1.8	3.22e-14	-
Cre03.g150350.t1.3	1.8	1.37e-08	P-loop containing nucleoside triphosphate hydrolases superfamily protein
Cre17.g703450.t1.3	1.8	1.2e-24	-
Cre02.g080100.t1.3	1.79	3.67e-12	cleavage and polyadenylation specificity factor 73 kDa subunit-II
Cre17.g726400.t1.3	1.79	5.11e-05	LAG1 homologue 2
Cre10.g462200.t1.2	1.79	4.26e-06	sirtuin 1
Cre17.g710650.t1.3	1.79	5.44e-08	Protein kinase superfamily protein
Cre10.g423200.t1.3	1.79	7.32e-27	ACT-like protein tyrosine kinase family protein
Cre03.g195700.t1.3	1.79	1.34e-11	Ypt/Rab-GAP domain of gyp1p superfamily protein
Cre15.g637100.t1.2	1.79	3.71e-25	ubiquitin family protein
g11698.t1	1.79	1.04e-07	2-oxoglutarate (2OG) and Fe(II)-dependent oxygenase superfamily protein
Cre03.g197200.t1.3	1.79	6.76e-10	-
Cre16.g652700.t1.3	1.79	1.14e-16	-
Cre12.g515950.t1.2	1.79	3.03e-08	-
Cre17.g732901.t1.2	1.78	1.92e-08	SU(VAR)3-9 homolog 3
Cre16.g662650.t1.3	1.78	4.9e-06	Acyl-CoA N-acyltransferases (NAT) superfamily protein
Cre15.g636350.t1.3	1.78	1.07e-05	-
Cre08.g363650.t1.3	1.78	1.31e-05	-
g13787.t1	1.77	1.21e-12	Rubisco methyltransferase family protein
Cre14.g621500.t1.3	1.77	2.29e-07	-
Cre01.g014300.t1.3	1.77	2.77e-18	-
Cre03.g154650.t1.3	1.77	0.000519	-
Cre16.g665900.t1.3	1.77	2.94e-15	-
Cre12.g488200.t1.3	1.77	0.000758	-
Cre06.g294150.t1.3	1.76	4e-13	-
Cre01.g015300.t1.1	1.76	8.16e-06	-
Cre01.g048102.t1.2	1.76	4.28e-08	-
Cre01.g047650.t1.2	1.76	3.96e-11	F-box/RNI-like superfamily protein
Cre06.g263289.t1.2	1.75	1.11e-06	Undecaprenyl pyrophosphate synthetase family protein
g16452.t1	1.75	1.55e-08	-
g16823.t1	1.75	2.92e-07	-
Cre07.g333850.t1.3	1.75	2.67e-15	zinc ion binding
g3325.t1	1.74	4.41e-07	damaged DNA binding;exodeoxyribonuclease IIIs
Cre03.g170250.t1.3	1.74	1.58e-26	Protein phosphatase 2C family protein
Cre12.g494650.t1.3	1.74	7.46e-05	-
Cre07.g340850.t1.2	1.73	5.33e-25	cytochrome P450, family 711, subfamily A, polypeptide 1
Cre17.g739150.t1.2	1.73	1.66e-24	Peptidase S41 family protein
g4448.t1	1.73	3.28e-06	-
Cre12.g493050.t1.2	1.73	5.17e-12	-
Cre03.g159254.t1.2	1.72	6.29e-06	ammonium transporter 1;1
Cre02.g109650.t1.3	1.72	4.08e-19	BEL1-like homeodomain 10
g8132.t1	1.72	4.99e-07	Protein kinase superfamily protein
Cre16.g651300.t1.2	1.72	4.6e-09	-
Cre01.g025900.t1.2	1.71	1.88e-07	Regulator of chromosome condensation (RCC1) family protein
Cre04.g218650.t1.3	1.71	8.22e-06	Mitochondrial substrate carrier family protein
Cre08.g361500.t1.2	1.71	1.08e-06	-
Cre04.g228000.t1.3	1.71	6.19e-18	-
Cre05.g240050.t1.3	1.71	1.67e-07	-
Cre17.g731050.t1.2	1.7	1.85e-12	non-intrinsic ABC protein 9
g9858.t1	1.7	2.74e-06	cytochrome P450, family 711, subfamily A, polypeptide 1
Cre07.g341925.t1.2	1.7	8.58e-08	-
g16601.t1	1.7	1.35e-05	-
Cre13.g564050.t1.3	1.7	3.57e-06	Mog1/PsbP/DUF1795-like photosystem II reaction center PsbP family protein
Cre01.g046650.t1.2	1.7	3.12e-22	-
Cre07.g348200.t1.3	1.7	3.71e-05	Sucrose-6F-phosphate phosphohydrolase family protein
Cre05.g234500.t1.3	1.69	3.31e-26	transducin family protein / WD-40 repeat family protein
Cre01.g007100.t1.3	1.69	3.46e-11	-
Cre13.g563650.t1.3	1.69	5.57e-06	-
Cre16.g659800.t1.2	1.69	1.89e-30	-
Cre02.g078800.t1.2	1.69	9.03e-09	-
g16852.t1	1.68	1.02e-09	EIN3-binding F box protein 1
Cre10.g445150.t1.3	1.68	3.82e-12	Polynucleotidyl transferase, ribonuclease H-like superfamily protein
Cre13.g584750.t1.3	1.68	3.4e-06	S-adenosyl-L-methionine-dependent methyltransferases superfamily protein
Cre08.g384700.t1.3	1.68	3.34e-08	S-adenosyl-L-methionine-dependent methyltransferases superfamily protein
Cre06.g262650.t1.3	1.68	6.61e-10	-
Cre13.g606550.t1.3	1.68	5.04e-09	-
Cre13.g589650.t1.2	1.68	5.74e-10	-
Cre10.g439800.t1.2	1.68	7.84e-10	-
g8091.t1	1.68	7.48e-06	-
Cre01.g036350.t1.3	1.67	2.86e-06	autoinhibited Ca2+ -ATPase, isoform 8
Cre02.g086750.t1.3	1.67	1.19e-06	DNA-directed RNA polymerases
g17813.t1	1.67	4.41e-07	-
Cre01.g000100.t1.3	1.67	3.09e-12	-
Cre12.g483650.t1.2	1.66	7.22e-15	Protein kinase superfamily protein
Cre08.g362900.t1.3	1.66	4.44e-12	Photosystem II reaction center PsbP family protein
Cre07.g345750.t1.3	1.66	5.85e-05	Acyl-CoA N-acyltransferase with RING/FYVE/PHD-type zinc finger domain
Cre03.g203400.t1.3	1.66	6.23e-07	-
Cre16.g651900.t1.3	1.66	1.2e-07	-
Cre03.g202750.t1.3	1.66	1.74e-08	-
Cre08.g359650.t1.2	1.66	1.29e-15	-
Cre03.g177950.t1.3	1.66	2.03e-12	-
Cre10.g426600.t1.2	1.65	6.48e-09	cytochrome P450, family 707, subfamily A, polypeptide 3
Cre12.g508800.t1.3	1.65	3.75e-05	Ca(2)-dependent phospholipid-binding protein (Copine) family
Cre17.g728850.t1.3	1.65	0.000498	-
Cre09.g409300.t1.2	1.65	0.000124	-
Cre06.g274950.t1.3	1.64	2.32e-07	WD-40 repeat family protein / beige-related
Cre16.g677600.t1.2	1.64	2.99e-10	Leucine carboxyl methyltransferase
Cre17.g707250.t1.2	1.64	5.18e-19	-
g8340.t1	1.64	2.08e-05	-
Cre15.g641976.t1.2	1.64	0.000276	-
Cre16.g684150.t1.2	1.64	2.09e-07	-
g10559.t1	1.64	1.76e-12	-
g4482.t1	1.63	1.23e-19	histone acetyltransferase of the CBP family 1
Cre12.g515550.t1.2	1.63	2.16e-16	Sec1/munc18-like (SM) proteins superfamily
Cre01.g037700.t1.2	1.63	1.09e-29	Fatty acid/sphingolipid desaturase
Cre06.g279650.t1.1	1.63	1.3e-16	-
Cre01.g007450.t1.3	1.62	5.19e-13	S-adenosylmethionine carrier 2
g2731.t1	1.62	0.000466	-
Cre13.g588271.t1.2	1.62	6.56e-08	-
g12333.t1	1.62	1.02e-14	-
g13954.t1	1.62	2.58e-08	-
Cre08.g365900.t1.2	1.61	1.18e-24	chlorophyll A/B binding protein 1
Cre06.g260450.t1.2	1.61	2.41e-23	dicarboxylate transport 2.1
Cre14.g630600.t1.3	1.61	0.000988	ubiquitin-specific protease 16
Cre09.g398350.t1.2	1.61	9e-25	U-box domain-containing protein
Cre06.g256700.t1.3	1.61	4.55e-09	-
Cre14.g632300.t1.3	1.6	0.000522	histone deacetylase 2
Cre12.g529500.t1.2	1.6	4.55e-14	FtsJ-like methyltransferase family protein
Cre09.g392650.t1.2	1.6	2.07e-10	RING/U-box superfamily protein
g4407.t1	1.6	1.22e-10	DNAJ heat shock N-terminal domain-containing protein
Cre12.g492650.t1.2	1.6	8.42e-15	-
Cre09.g413350.t1.3	1.6	4.73e-25	-
Cre07.g334900.t1.3	1.6	4.23e-12	-
Cre12.g506750.t1.3	1.6	6.52e-15	-
Cre03.g152750.t1.3	1.59	4.05e-05	BCL-2-associated athanogene 6
Cre12.g543100.t1.2	1.59	0.000104	eukaryotic initiation factor 3 gamma subunit family protein
Cre09.g399300.t1.2	1.59	9.59e-10	FKBP-like peptidyl-prolyl cis-trans isomerase family protein
Cre01.g051850.t1.3	1.59	2.66e-05	-
Cre16.g663400.t1.2	1.59	1.83e-24	Bestrophin-like protein
Cre07.g331150.t1.2	1.58	1.1e-06	Cupredoxin superfamily protein
Cre17.g742400.t1.3	1.58	5.76e-09	Protein kinase superfamily protein
Cre01.g041350.t1.2	1.58	3.78e-05	-
g11513.t1	1.58	1.65e-07	-
Cre10.g429450.t1.3	1.58	1.21e-05	-
Cre12.g537900.t1.3	1.58	3.85e-13	-
g3648.t1	1.57	5.83e-09	SHK1 binding protein 1
Cre03.g195750.t1.3	1.57	4.21e-07	Transducin/WD40 repeat-like superfamily protein
Cre12.g523250.t1.3	1.57	1.32e-06	MATE efflux family protein
Cre16.g652600.t1.3	1.57	4.56e-06	-
Cre05.g238000.t1.2	1.57	8.44e-10	-
Cre10.g427200.t1.3	1.57	9.99e-05	-
Cre06.g269150.t1.3	1.57	2.45e-07	-
Cre11.g476100.t1.3	1.57	1.36e-07	-
Cre11.g476500.t1.3	1.56	3.98e-05	ACD1-like
Cre17.g711150.t1.2	1.56	2.76e-11	fatty acid desaturase 2
Cre01.g016600.t1.2	1.56	2.22e-05	Chlorophyll A-B binding family protein
Cre10.g450900.t1.2	1.56	2.22e-11	-
Cre04.g229450.t1.3	1.56	9.37e-06	-
Cre10.g467200.t1.3	1.55	1.74e-23	Ataxia telangiectasia-mutated and RAD3-related
g16720.t1	1.55	5.17e-20	ataurora3
g9793.t1	1.55	2.65e-08	C3HC zinc finger-like
Cre12.g489900.t1.3	1.55	9.9e-16	-
Cre02.g088650.t1.2	1.55	3.44e-05	-
g18292.t1	1.55	2.53e-12	-
Cre03.g168400.t1.3	1.55	3.48e-08	-
Cre16.g669450.t1.3	1.55	1.88e-11	ATP-dependent protease La (LON) domain protein
Cre12.g556650.t1.2	1.55	4.73e-05	Transducin/WD40 repeat-like superfamily protein
Cre01.g000800.t1.2	1.55	1.44e-05	-
Cre12.g538350.t1.3	1.54	7.29e-08	frataxin homolog
g11359.t1	1.54	7.03e-09	MAP kinase kinase 5
Cre02.g111350.t1.2	1.54	3.76e-09	DROUGHT SENSITIVE 1
Cre10.g444550.t1.2	1.54	7.08e-11	signal peptide peptidase
Cre01.g026150.t1.3	1.54	1.58e-06	-
Cre12.g548250.t1.3	1.54	0.000128	SMAD/FHA domain-containing protein
g10103.t1	1.54	3.89e-07	Carbohydrate-binding-like fold
Cre14.g622063.t1.2	1.54	2.1e-09	-
Cre13.g578900.t1.2	1.54	8.71e-09	-
Cre06.g262950.t1.3	1.54	3.56e-14	-
Cre03.g194450.t1.3	1.54	3.75e-07	-
g1914.t1	1.54	5.3e-06	-
Cre10.g457550.t1.2	1.53	4.37e-16	homolog of yeast autophagy 18 (ATG18) B
Cre06.g303050.t1.2	1.53	1.97e-09	cytochrome B5 isoform D
Cre04.g221000.t1.2	1.53	0.000229	alpha/beta-Hydrolases superfamily protein
Cre16.g670550.t1.3	1.53	1.4e-08	5\'-3\' exonuclease family protein
Cre16.g650625.t1.3	1.53	4.03e-08	Prolyl oligopeptidase family protein
g12376.t1	1.53	0.00013	-
Cre14.g626800.t1.3	1.53	0.000673	-
Cre06.g249555.t1.2	1.53	4.64e-09	-
g4535.t1	1.53	0.000952	-
Cre03.g202850.t1.3	1.53	5.59e-08	-
Cre06.g279200.t1.3	1.53	1.53e-08	Small nuclear RNA activating complex (SNAPc), subunit SNAP43 protein
Cre06.g260200.t1.2	1.53	1.97e-23	Mitochondrial substrate carrier family protein
Cre12.g489650.t1.3	1.53	0.000308	-
g3160.t1	1.52	5.59e-28	isoamylase 1
Cre02.g090500.t1.3	1.52	1.72e-05	RNAhelicase-like 8
g4830.t1	1.52	1.73e-09	Cyclin B2;3
Cre12.g524900.t1.3	1.52	5.06e-06	EIN3-binding F box protein 1
Cre13.g592500.t1.3	1.52	2e-07	phosphoadenosine phosphosulfate (PAPS) reductase family protein
Cre12.g501700.t1.3	1.52	1.46e-09	-
Cre07.g349800.t1.2	1.52	7.39e-19	-
Cre13.g583700.t1.3	1.52	1.05e-05	-
g6320.t1	1.51	8.51e-10	DNA LIGASE 6
Cre03.g184100.t1.3	1.51	1.24e-05	-
Cre17.g718650.t1.2	1.51	6.7e-05	Transducin/WD40 repeat-like superfamily protein
Cre07.g348750.t1.1	1.51	0.000123	CAAX amino terminal protease family protein
Cre06.g256150.t1.2	1.51	0.000831	-
Cre13.g592550.t1.3	1.51	1.5e-06	-
Cre02.g143650.t1.2	1.51	2.23e-12	-
Cre06.g295950.t1.3	1.51	3.2e-06	-
Cre14.g634000.t1.3	1.51	5.29e-08	-
Cre04.g223350.t1.3	1.5	1.22e-12	-
Cre03.g186700.t1.3	1.5	2.56e-05	-
g9832.t1	1.5	0.000381	-
g11061.t1	1.5	8.75e-10	-
Cre13.g566900.t1.3	1.49	1.21e-07	BRCA2-like B
Cre16.g648300.t1.2	1.49	2.75e-13	phosphate transporter 4;5
Cre03.g160800.t1.2	1.49	2.08e-11	Cation efflux family protein
Cre10.g462850.t1.3	1.49	4.91e-07	-
g4166.t1	1.49	8.29e-07	FAD/NAD(P)-binding oxidoreductase family protein
g9787.t1	1.49	1.29e-20	-
Cre09.g388450.t1.3	1.49	6.69e-09	glycosyltransferase family protein 47
Cre08.g379050.t1.3	1.49	2.39e-06	HIT-type Zinc finger family protein
Cre07.g314000.t1.3	1.49	8.62e-15	-
Cre09.g392700.t1.2	1.49	2.56e-10	-
Cre16.g655050.t1.2	1.49	3.28e-20	-
Cre02.g095750.t1.2	1.48	1.95e-06	zeaxanthin epoxidase (ZEP) (ABA1)
g4555.t1	1.48	3.93e-10	fatty acid desaturase 5
Cre03.g164150.t1.3	1.48	3e-06	ABC transporter family protein
Cre13.g575950.t1.2	1.48	1.37e-05	homolog of histone chaperone HIRA
Cre12.g502950.t1.1	1.48	1.54e-07	RNA-binding S4 domain-containing protein
Cre01.g000650.t1.3	1.48	8.12e-18	Copper amine oxidase family protein
Cre08.g358650.t1.3	1.48	1.25e-08	CAAX amino terminal protease family protein
Cre09.g403550.t1.2	1.48	1.21e-20	2-oxoglutarate (2OG) and Fe(II)-dependent oxygenase superfamily protein
Cre04.g214300.t1.3	1.48	0.000151	-
Cre02.g147600.t1.3	1.48	4.73e-13	-
Cre11.g481950.t1.3	1.48	0.000135	-
g4447.t1	1.47	1.1e-05	DEAD/DEAH box RNA helicase family protein
Cre06.g258200.t1.3	1.47	0.000131	P-loop containing nucleoside triphosphate hydrolases superfamily protein
g9612.t1	1.47	3e-08	exostosin family protein
Cre07.g347850.t1.3	1.47	2.18e-07	-
Cre06.g266900.t1.3	1.47	1.15e-09	-
g10521.t1	1.47	0.000471	-
g3201.t1	1.47	6.47e-07	-
g4465.t1	1.47	7.32e-06	-
Cre16.g691950.t1.3	1.47	1.53e-08	-
g18032.t1	1.47	9.67e-09	-
Cre07.g324150.t1.3	1.47	3.37e-08	-
g4539.t1	1.46	2.92e-13	Ankyrin repeat family protein
g17198.t1	1.46	1.53e-05	Transducin/WD40 repeat-like superfamily protein
Cre07.g338500.t1.1	1.46	2.03e-08	-
Cre11.g469650.t1.3	1.46	6.26e-13	Protein of unknown function (duplicated DUF1399)
Cre11.g476950.t1.3	1.46	4.52e-10	-
Cre06.g265900.t1.2	1.46	0.000103	Metal-dependent phosphohydrolase
g18035.t1	1.46	3.4e-06	-
Cre04.g213900.t1.2	1.46	9.39e-06	-
Cre16.g649600.t1.2	1.45	1.03e-14	pumilio 23
Cre08.g360050.t1.3	1.45	3.39e-18	acetyl Co-enzyme a carboxylase biotin carboxylase subunit
Cre10.g466450.t1.3	1.45	0.000144	chloroplast RNA-binding protein 29
Cre13.g586350.t1.3	1.45	1.42e-09	DNA photolyases;DNA photolyases
Cre10.g444650.t1.3	1.45	2.52e-05	-
Cre13.g581700.t1.3	1.45	1.01e-16	-
g18104.t1	1.45	7.76e-12	-
g10011.t1	1.45	3.06e-05	-
Cre03.g162100.t1.2	1.44	0.000888	protein-l-isoaspartate methyltransferase 1
g1665.t1	1.44	3.08e-05	ankyrin repeat family protein / regulator of chromosome condensation (RCC1) family protein
Cre01.g034050.t1.2	1.44	5.61e-14	Pyridoxal phosphate (PLP)-dependent transferases superfamily protein
Cre09.g388950.t1.3	1.44	1.06e-07	Chaperone DnaJ-domain superfamily protein
Cre02.g119300.t1.2	1.44	2.85e-05	-
Cre01.g037900.t1.3	1.44	6.61e-10	-
Cre06.g253000.t1.3	1.44	5.85e-12	-
Cre01.g009100.t1.3	1.44	4.25e-19	RING/U-box superfamily protein
g6411.t1	1.43	3.69e-08	PHD finger family protein
g18041.t1	1.43	1.63e-09	SET domain-containing protein
Cre06.g291150.t1.3	1.43	3.94e-06	DEAD box RNA helicase family protein
g6677.t1	1.43	1.33e-24	Protein kinase superfamily protein
g16835.t1	1.43	4.91e-11	-
Cre02.g093600.t1.2	1.43	1.64e-13	-
Cre12.g548000.t1.2	1.43	4.13e-13	ARM repeat superfamily protein
Cre12.g557450.t1.2	1.43	0.000314	-
Cre01.g006900.t1.3	1.43	6.39e-12	Regulator of chromosome condensation (RCC1) family protein
Cre03.g154500.t1.2	1.43	2.42e-05	SAND family protein
Cre02.g079750.t1.3	1.42	1.96e-14	histidine kinase 5
Cre06.g279550.t1.1	1.42	3.89e-05	Chaperone DnaJ-domain superfamily protein
Cre10.g460250.t1.2	1.42	8.34e-05	-
Cre06.g258500.t1.3	1.42	7.77e-09	-
Cre14.g615850.t1.3	1.42	2.35e-06	-
g11714.t1	1.42	5.59e-09	SOUL heme-binding family protein
Cre12.g496300.t1.3	1.42	0.000707	-
Cre01.g032800.t1.2	1.41	1e-14	magnesium transporter 9
Cre02.g144800.t1.3	1.41	4.09e-23	N-acetyl-l-glutamate synthase 2
Cre11.g478300.t1.1	1.41	2.08e-07	-
g4390.t1	1.41	2.01e-06	-
Cre07.g345850.t1.2	1.41	8.43e-10	-
Cre17.g708750.t1.2	1.41	7.6e-17	-
g5447.t1	1.41	3.03e-09	-
Cre10.g426950.t1.2	1.4	5.47e-13	cytochrome P450, family 707, subfamily A, polypeptide 3
g2524.t1	1.4	1.2e-05	Protein kinase superfamily protein
Cre02.g082000.t1.2	1.4	1.65e-09	HhH-GPD base excision DNA repair family protein
Cre10.g437300.t1.3	1.4	4.38e-07	-
Cre09.g391370.t1.2	1.4	7.84e-12	-
Cre09.g410900.t1.2	1.4	2.66e-12	-
Cre01.g003150.t1.2	1.4	9.81e-09	-
g11554.t1	1.4	8.94e-09	-
Cre02.g145231.t1.2	1.4	8.16e-12	MAK16 protein-related
Cre10.g446500.t1.2	1.4	8.27e-08	-
Cre12.g539750.t1.2	1.4	2.07e-05	-
Cre12.g547950.t1.2	1.39	1.82e-11	CTC-interacting domain 7
Cre01.g005200.t1.3	1.39	1.07e-08	alpha/beta-Hydrolases superfamily protein
Cre16.g665750.t1.2	1.39	5.49e-10	Pseudouridine synthase family protein
Cre03.g191500.t1.2	1.39	1.69e-08	HD domain-containing metal-dependent phosphohydrolase family protein
Cre11.g469375.t1.3	1.39	0.000362	-
g5461.t1	1.39	9.25e-11	diaminopimelate epimerase family protein
Cre09.g405650.t1.2	1.39	1.36e-08	spliceosome protein-related
g18002.t1	1.39	9.39e-08	Domain of unknown function (DUF303)
g12807.t1	1.39	0.000318	-
Cre02.g086076.t1.2	1.39	0.000557	-
Cre10.g451050.t1.3	1.39	0.000478	-
Cre12.g490150.t1.3	1.38	2.85e-07	RECQ helicase SIM
Cre03.g188200.t1.2	1.38	2.62e-05	3\'-5\'-exoribonuclease family protein
Cre10.g438900.t1.3	1.38	4.19e-07	-
g9769.t1	1.38	5.21e-09	-
Cre02.g099800.t1.3	1.38	3.94e-08	-
Cre14.g616000.t1.3	1.38	3.96e-07	-
g1840.t1	1.38	0.00076	-
Cre07.g340550.t1.3	1.38	2.5e-08	-
Cre16.g682450.t1.3	1.37	1.46e-10	acyl-CoA binding protein 2
Cre17.g710600.t1.2	1.37	4.16e-05	PB1 domain-containing protein tyrosine kinase
Cre17.g742250.t1.3	1.37	5.31e-15	Protein kinase superfamily protein
g11564.t1	1.37	2.3e-11	Protein kinase superfamily protein
g6289.t1	1.37	5.24e-07	-
Cre12.g485950.t1.2	1.37	1.22e-07	-
Cre02.g091950.t1.3	1.37	1.42e-18	-
Cre13.g586400.t1.2	1.37	8.32e-10	2-oxoglutarate (2OG) and Fe(II)-dependent oxygenase superfamily protein
Cre02.g101200.t1.2	1.37	4.34e-09	SEC14 cytosolic factor family protein / phosphoglyceride transfer family protein
Cre06.g283700.t1.2	1.37	1.75e-09	-
Cre16.g680131.t1.2	1.37	0.000388	-
Cre16.g663450.t1.2	1.37	1.8e-12	Bestrophin-like protein
Cre02.g113300.t1.3	1.37	4.46e-08	-
Cre16.g695950.t1.2	1.37	1.12e-13	Mitochondrial substrate carrier family protein
Cre03.g201000.t1.3	1.37	6.67e-08	P-loop containing nucleoside triphosphate hydrolases superfamily protein
Cre06.g311650.t1.3	1.37	2.37e-13	-
g4379.t1	1.37	1.1e-06	-
Cre06.g285450.t1.3	1.37	1e-08	-
Cre01.g039600.t1.3	1.37	0.000643	ARM repeat superfamily protein
g17653.t1	1.37	9.15e-10	-
Cre03.g148700.t1.2	1.37	1.13e-09	Protein of unknown function (DUF506)
Cre07.g357800.t1.2	1.36	1.1e-08	cytochrome c biogenesis protein family
Cre07.g319600.t1.2	1.36	0.000552	3-ketoacyl-CoA synthase 6
g5391.t1	1.36	5.13e-05	Myzus persicae-induced lipase 1
Cre03.g175700.t1.2	1.36	2.56e-08	plastid transcriptionally active 17
Cre17.g736150.t1.3	1.36	0.000162	helicases;ATP-dependent helicases;nucleic acid binding;ATP binding;DNA-directed DNA polymerases;DNA binding
Cre03.g187950.t1.3	1.36	1.77e-08	P-loop containing nucleoside triphosphate hydrolases superfamily protein
g11609.t1	1.36	3.01e-06	Integral membrane HPP family protein
Cre05.g236750.t1.3	1.36	4.24e-11	-
Cre06.g277500.t1.2	1.36	0.000233	-
Cre09.g416850.t1.2	1.36	1.36e-12	-
Cre03.g205150.t1.2	1.36	2.98e-07	-
Cre03.g190750.t1.3	1.35	2.4e-07	P-loop containing nucleoside triphosphate hydrolases superfamily protein
Cre17.g736100.t1.3	1.35	2.52e-05	Cysteine proteinases superfamily protein
Cre03.g193700.t1.1	1.35	1.67e-10	alpha/beta-Hydrolases superfamily protein
Cre06.g260050.t1.2	1.35	2.78e-06	-
g4934.t1	1.35	7.44e-07	-
Cre14.g630350.t1.3	1.35	6.98e-08	MD-2-related lipid recognition domain-containing protein
g271.t1	1.35	2.73e-09	Predicted pyridoxal phosphate-dependent enzyme, YBL036C type
g10511.t1	1.35	3.47e-09	-
Cre16.g671500.t1.2	1.35	4.76e-06	-
Cre10.g432750.t1.3	1.35	3.87e-05	-
Cre13.g571000.t1.2	1.35	1.65e-06	-
Cre01.g048200.t1.3	1.34	6.1e-08	RNA helicase, putative
Cre02.g100900.t1.2	1.34	2.05e-05	-
g9873.t1	1.34	1.44e-07	-
g15679.t1	1.34	1.54e-05	-
Cre07.g350550.t1.3	1.34	1.5e-05	endonuclease/exonuclease/phosphatase family protein
Cre03.g187850.t1.2	1.34	2.12e-05	-
Cre02.g105700.t1.3	1.34	0.000549	-
Cre13.g585600.t1.3	1.34	2.13e-12	-
Cre14.g621400.t1.3	1.34	0.000116	-
Cre10.g441700.t1.3	1.34	4.4e-09	-
Cre13.g605900.t1.3	1.34	1.48e-16	-
Cre10.g455350.t1.2	1.34	1.3e-14	-
Cre13.g566750.t1.2	1.34	1.58e-14	Domain of unknown function (DUF220)
Cre02.g086800.t1.2	1.34	1.6e-05	-
Cre10.g453400.t1.3	1.33	3.35e-14	mechanosensitive channel of small conductance-like 10
Cre17.g737400.t1.3	1.33	0.000136	HAESA-like 1
Cre17.g732650.t1.2	1.33	2.26e-12	protein serine/threonine kinases;protein tyrosine kinases;ATP binding;protein kinases
Cre04.g213500.t1.3	1.33	6.29e-06	tRNA (guanine-N-7) methyltransferase
g9878.t1	1.33	0.000193	exostosin family protein
Cre13.g564650.t1.3	1.33	2.57e-11	-
Cre06.g263550.t1.2	1.33	1.12e-15	Thioredoxin superfamily protein
g9813.t1	1.33	8.4e-08	-
Cre03.g151650.t1.1	1.33	1.05e-08	S-adenosyl-L-methionine-dependent methyltransferases superfamily protein
Cre06.g281700.t1.3	1.33	8.56e-14	-
g11633.t1	1.33	0.000186	-
Cre02.g104950.t1.3	1.33	3.72e-08	-
g16758.t1	1.32	9.78e-09	cytochrome P450, family 97, subfamily A, polypeptide 3
g9814.t1	1.32	0.00051	2A phosphatase associated protein of 46 kD
Cre07.g323750.t1.3	1.32	0.000337	4\'-phosphopantetheinyl transferase superfamily
Cre12.g560300.t1.2	1.32	1.81e-10	RNA-binding (RRM/RBD/RNP motifs) family protein
Cre03.g174950.t1.3	1.32	3.78e-07	Mono-/di-acylglycerol lipase, N-terminal;Lipase, class 3
Cre03.g149500.t1.3	1.32	0.000375	zinc finger (MYND type) family protein / programmed cell death 2 C-terminal domain-containing protein
Cre12.g529350.t1.3	1.32	2.58e-09	-
Cre03.g161000.t1.3	1.32	3.68e-05	adenosine/AMP deaminase family protein
Cre01.g019700.t1.2	1.32	3.97e-05	Nucleotidyltransferase family protein
g1694.t1	1.31	0.000864	Sec20 family protein
Cre01.g024200.t1.3	1.31	2.71e-05	cleavage stimulating factor 64
Cre03.g162600.t1.3	1.31	0.000875	phosphatidylglycerolphosphate synthase 1
Cre12.g530550.t1.3	1.31	9.72e-11	sphingosine kinase 1
g5448.t1	1.31	8.93e-05	-
g3262.t1	1.31	9.37e-06	-
Cre06.g249550.t1.3	1.31	9.55e-06	-
Cre13.g604000.t1.3	1.31	1.18e-12	-
Cre13.g572500.t1.2	1.31	2.01e-08	Uncharacterised conserved protein (UCP030210)
Cre16.g653550.t1.2	1.31	9.36e-10	-
Cre10.g429800.t1.2	1.3	1.6e-06	ABC transporter 1
Cre09.g415700.t1.2	1.3	8.55e-15	alpha carbonic anhydrase 7
Cre09.g390000.t1.2	1.3	5.84e-06	chromatin remodeling factor17
Cre05.g237200.t1.3	1.3	1.7e-05	Dynamin related protein 4C
Cre03.g201332.t1.2	1.3	1.45e-06	plastid transcriptionally active 14
Cre03.g205300.t1.3	1.3	5.56e-07	3\'-5\' exonuclease domain-containing protein / K homology domain-containing protein / KH domain-containing protein
Cre09.g397300.t1.2	1.3	1.27e-09	-
Cre01.g008550.t1.3	1.3	1.31e-15	Protein kinase superfamily protein
Cre09.g393550.t1.3	1.3	0.000414	SWIM zinc finger family protein / mitogen-activated protein kinase kinase kinase (MAPKKK)-related
Cre16.g655650.t1.3	1.3	3.81e-05	-
g1294.t1	1.3	8.18e-08	-
Cre08.g361984.t1.2	1.3	3.26e-06	-
Cre02.g094800.t1.3	1.3	2.86e-06	-
Cre12.g558550.t1.2	1.3	4.99e-09	alpha/beta-Hydrolases superfamily protein
Cre10.g455250.t1.2	1.3	0.000122	-
Cre09.g391200.t1.3	1.29	9.71e-05	myb domain protein 83
Cre03.g163850.t1.2	1.29	1.24e-06	Zinc finger (C3HC4-type RING finger) family protein
g9609.t1	1.29	0.000264	Ribosomal protein S18
Cre14.g615350.t1.2	1.29	1.62e-08	-
Cre16.g695600.t1.2	1.29	1.36e-06	DnaJ domain ;Myb-like DNA-binding domain
g9983.t1	1.29	4.27e-07	-
Cre03.g175050.t1.3	1.29	1.11e-05	-
Cre13.g605850.t1.3	1.29	1.1e-08	-
g11475.t1	1.29	0.000147	-
Cre03.g177400.t1.3	1.29	1.86e-15	-
Cre14.g618500.t1.3	1.29	7.41e-10	-
g8660.t1	1.29	5.82e-10	-
Cre06.g292600.t1.2	1.29	8.05e-05	-
Cre09.g414000.t1.2	1.28	4.52e-15	homogentisate phytyltransferase 1
g13432.t1	1.28	2.21e-05	Restriction endonuclease, type II-like superfamily protein
Cre12.g502350.t1.3	1.28	1.58e-07	RECQ helicase L2
Cre06.g261200.t1.2	1.28	8.23e-07	sterol 4-alpha-methyl-oxidase 2-2
Cre07.g312150.t1.3	1.28	3.69e-08	P-loop containing nucleoside triphosphate hydrolases superfamily protein
Cre01.g038600.t1.2	1.28	1.53e-19	fatty acid desaturase 7
Cre12.g543850.t1.3	1.28	9.85e-09	-
g4458.t1	1.28	1.58e-08	Leucine-rich repeat protein kinase family protein
Cre14.g618050.t1.2	1.28	5.94e-11	Plastid-lipid associated protein PAP / fibrillin family protein
Cre10.g424500.t1.2	1.28	0.000552	pfkB-like carbohydrate kinase family protein
Cre13.g562650.t1.3	1.28	7.48e-11	-
Cre17.g734150.t1.3	1.28	7.32e-11	TIP41-like family protein
Cre01.g033200.t1.2	1.28	0.00024	-
Cre06.g271600.t1.3	1.28	2.08e-07	-
g13790.t1	1.28	5.58e-07	-
Cre03.g203000.t1.3	1.28	3.09e-08	-
Cre10.g429400.t1.3	1.28	8.62e-09	-
g5121.t1	1.28	2.1e-05	-
Cre02.g106050.t1.2	1.28	0.000976	-
Cre01.g031800.t1.3	1.28	9.21e-07	-
Cre09.g415500.t1.3	1.28	7.43e-05	-
Cre07.g336400.t1.3	1.28	0.000208	-
Cre12.g528950.t1.1	1.27	4.23e-12	pumilio 24
Cre12.g544200.t1.3	1.27	0.000424	cyclophilin 20-2
Cre10.g424800.t1.3	1.27	1.6e-06	P-type ATPase of Arabidopsis 2
Cre02.g096900.t1.2	1.27	0.000757	splicing endonuclease 1
Cre06.g296200.t1.2	1.27	4.69e-09	calcium-dependent protein kinase 24
Cre12.g507250.t1.3	1.27	4.14e-05	ribonuclease II family protein
Cre06.g271050.t1.3	1.27	6.59e-17	uridine-ribohydrolase 1
Cre01.g021850.t1.3	1.27	1.94e-07	DEAD/DEAH box RNA helicase family protein
Cre06.g303650.t1.3	1.27	5.87e-05	eukaryotic translation initiation factor SUI1 family protein
Cre02.g117300.t1.2	1.27	3.77e-06	Mitochondrial inner membrane translocase complex, subunit Tim44-related protein
g9784.t1	1.27	5.07e-14	Carbohydrate-binding-like fold
Cre06.g288850.t1.2	1.27	7.74e-09	-
Cre10.g464900.t1.1	1.27	6.11e-16	-
Cre07.g357300.t1.2	1.27	8.97e-11	Thioredoxin superfamily protein
g372.t1	1.27	9.42e-05	-
Cre08.g359567.t1.2	1.27	1.47e-05	-
Cre14.g615950.t1.1	1.26	6.31e-08	general control non-repressible 4
Cre12.g513950.t1.2	1.26	1.06e-12	non-intrinsic ABC protein 6
Cre09.g410850.t1.2	1.26	4.24e-12	nitrate transporter2.5
g14300.t1	1.26	1.22e-07	nudix hydrolase homolog 19
Cre06.g295400.t1.2	1.26	2.03e-17	Mitochondrial substrate carrier family protein
Cre12.g557700.t1.2	1.26	8.35e-06	glyoxalase 2-4
Cre04.g221650.t1.3	1.26	0.000395	DNA GYRASE A
Cre12.g522850.t1.2	1.26	0.000221	P-loop containing nucleoside triphosphate hydrolases superfamily protein
g13734.t1	1.26	0.000104	uvrB/uvrC motif-containing protein
Cre02.g105150.t1.3	1.26	1.74e-05	-
Cre07.g347550.t1.2	1.26	4.74e-07	P-loop containing nucleoside triphosphate hydrolases superfamily protein
Cre10.g442000.t1.2	1.26	3.04e-05	-
Cre06.g294800.t1.3	1.26	1.5e-05	Protein of unknown function DUF92, transmembrane
[truncated: 1,212 more rows]

## Sheet: MeHg-10-10-down
Gene ID	log2FC (EdgeR)	FDR (EdgeR)	Description (Phytozome V9.0)
[truncated: 2,901 more rows]

[truncated: 5 more sheets: MeHg-10-10-up, MeHg-10-9-down, MeHg-10-9-up, MeHg-10-8-down, MeHg-10-8-up]
