# Supplementary material for: Cellular toxicity pathways of inorganic and methyl mercury in the green microalga Chlamydomonas reinhardtii
Source: Sci Rep. 2017 Aug 14;7:8034. doi: 10.1038/s41598-017-08515-8 (PMC5556115; doi:10.1038/s41598-017-08515-8)
Supplement: Supplementary file 3 — Table S4 [file 41598_2017_8515_MOESM3_ESM.xls]

## Sheet: Legend
Table S4: MapMan enrichment analyses for the significantly dysregulated genes in Chlamydomonas reinhardtii in response to 2h exposure to 10-11, -10, -8M IHg or 10-11, -10, -9, -8 M MeHg (Wilcoxon rank test, p-value < 0.05) (XLSX).
Significant categories are written in bold

## Sheet: IHg-10-11
bin	name	elements	p-value
1	PS	9	0.000130763
1.5	PS.carbon concentrating mechanism	6	0.000177001
1.5.3	PS.carbon concentrating mechanism.algal	6	0.000177001
35	not assigned	365	0.000709158
35.2	not assigned.unknown	365	0.000709158
29.6	protein.folding	4	0.00367393
29.6.2	protein.folding.chaperones and co-chaperones	4	0.00367393
29.4	protein.postranslational modification	56	0.0060085
34.9	transport.metabolite transporters at the mitochondrial membrane	5	0.0108929
20.2.1	stress.abiotic.heat	4	0.0124926
29.6.2.1	protein.folding.chaperones and co-chaperones.small HSPs	2	0.0164293
29.6.2.1.1	protein.folding.chaperones and co-chaperones.small HSPs.chaperones	2	0.0164293
16	secondary metabolism	3	0.033186
29.5.5	protein.degradation.serine protease	2	0.0428629
34.16	transport.ABC transporters and multidrug resistance systems	4	0.0505479
17	hormone metabolism	2	0.0566266
27.3.46	RNA.regulation of transcription.DNA methyltransferases	2	0.0717774
20	stress	5	0.0737527
20.2	stress.abiotic	5	0.0737527
27.3.54	RNA.regulation of transcription.Histone acetyltransferases	1	0.086023
27.3.72	RNA.regulation of transcription.Transcriptional Adaptor Zinc Bundle (TAZ) domain family	1	0.086023
29.6.2.5	protein.folding.chaperones and co-chaperones.HSP100s	2	0.0888535
29.6.2.5.1	protein.folding.chaperones and co-chaperones.HSP100s.chaperones	2	0.0888535
34.14	transport.unspecified cations	2	0.0896826
34.7	transport.phosphate	2	0.0978732
11	lipid metabolism	2	0.0996715
26.11	misc.alcohol dehydrogenases	1	0.101211
26.11.1	misc.alcohol dehydrogenases.cinnamyl alcohol dehydrogenase	1	0.101211
16.8	secondary metabolism.flavonoids	1	0.101211
16.8.3	secondary metabolism.flavonoids.dihydroflavonols	1	0.101211
27	RNA	10	0.102035
29.5	protein.degradation	12	0.102051
16.2	secondary metabolism.phenylpropanoids	1	0.105158
16.2.1	secondary metabolism.phenylpropanoids.lignin biosynthesis	1	0.105158
16.2.1.10	secondary metabolism.phenylpropanoids.lignin biosynthesis.CAD	1	0.105158
17.7	hormone metabolism.jasmonate	1	0.107855
17.7.1	hormone metabolism.jasmonate.synthesis-degradation	1	0.107855
17.7.1.5	hormone metabolism.jasmonate.synthesis-degradation.12-Oxo-PDA-reductase	1	0.107855
27.4	RNA.RNA binding	1	0.107855
12	N-metabolism	1	0.12068
12.1	N-metabolism.nitrate metabolism	1	0.12068
12.1.2	N-metabolism.nitrate metabolism.nitrite reductase	1	0.12068
1.1.99	PS.lightreaction.unspecified	1	0.136297
26.10	misc.cytochrome P450	1	0.138768
31	cell	28	0.160868
27.3.28	RNA.regulation of transcription.SBP,Squamosa promoter binding protein family	1	0.174114
28	DNA	3	0.174996
28.1	DNA.synthesis/chromatin structure	3	0.174996
29.5.11.1	protein.degradation.ubiquitin.ubiquitin	1	0.178089
29.5.11	protein.degradation.ubiquitin	4	0.18095
1.1	PS.lightreaction	3	0.193409
11.5	lipid metabolism.glyceral metabolism	1	0.194665
11.5.2	lipid metabolism.glyceral metabolism.Glycerol-3-phosphate dehydrogenase (NAD+)	1	0.194665
27.3.70	RNA.regulation of transcription.Silencing Group	1	0.194665
31.6.1.9	cell.motility.eukaryotes.flagellar adhesion and gamete fusion	1	0.207821
34.1	transport.p- and v-ATPases	1	0.22397
29.4.1	protein.postranslational modification.kinase	2	0.237202
27.3.25	RNA.regulation of transcription.MYB domain transcription factor family	1	0.238511
34	transport	24	0.240558
2	major CHO metabolism	1	0.242248
2.1	major CHO metabolism.synthesis	1	0.242248
2.1.2	major CHO metabolism.synthesis.starch	1	0.242248
2.1.2.4	major CHO metabolism.synthesis.starch.debranching	1	0.242248
27.3.99	RNA.regulation of transcription.unclassified	1	0.255001
29.2	protein.synthesis	1	0.268214
29.2.1	protein.synthesis.ribosomal protein	1	0.268214
29.2.1.1	protein.synthesis.ribosomal protein.prokaryotic	1	0.268214
29.2.1.1.4	protein.synthesis.ribosomal protein.prokaryotic.non-organellar	1	0.268214
29.2.1.1.4.2	protein.synthesis.ribosomal protein.prokaryotic.non-organellar.50S subunit	1	0.268214
29.5.11.4	protein.degradation.ubiquitin.E3	1	0.276363
29.5.11.4.4	protein.degradation.ubiquitin.E3.APC	1	0.276363
30.2	signalling.receptor kinases	1	0.276363
30.2.11	signalling.receptor kinases.leucine rich repeat XI	1	0.276363
31.4	cell.vesicle transport	1	0.277738
17.3	hormone metabolism.brassinosteroid	1	0.277738
17.3.1	hormone metabolism.brassinosteroid.synthesis-degradation	1	0.277738
17.3.1.1	hormone metabolism.brassinosteroid.synthesis-degradation.BRs	1	0.277738
17.3.1.1.1	hormone metabolism.brassinosteroid.synthesis-degradation.BRs.DET2	1	0.277738
8	TCA / org transformation	1	0.291739
8.3	TCA / org transformation.carbonic anhydrases	1	0.291739
30	signalling	7	0.296666
11.2	lipid metabolism.FA desaturation	1	0.303276
11.2.1	lipid metabolism.FA desaturation.desaturase	1	0.303276
29.5.3	protein.degradation.cysteine protease	2	0.306059
27.1	RNA.processing	1	0.310638
20.2.3	stress.abiotic.drought/salt	1	0.318118
22	polyamine metabolism	1	0.319628
22.1	polyamine metabolism.synthesis	1	0.319628
22.1.4	polyamine metabolism.synthesis.agmatine deiminase	1	0.319628
13	amino acid metabolism	1	0.330328
13.1	amino acid metabolism.synthesis	1	0.330328
13.1.3	amino acid metabolism.synthesis.aspartate family	1	0.330328
13.1.3.5	amino acid metabolism.synthesis.aspartate family.lysine	1	0.330328
13.1.3.5.2	amino acid metabolism.synthesis.aspartate family.lysine.dihydrodipicolinate reductase	1	0.330328
31.6	cell.motility	18	0.339842
31.6.1	cell.motility.eukaryotes	18	0.339842
27.3.71	RNA.regulation of transcription.SNF7	1	0.346012
26.24	misc.GCN5-related N-acetyltransferase	1	0.354029
4	glycolysis	1	0.360527
4.1	glycolysis.cytosolic branch	1	0.360527
4.1.14	glycolysis.cytosolic branch.pyruvate kinase (PK)	1	0.360527
29.5.1	protein.degradation.subtilases	1	0.360527
29.3	protein.targeting	3	0.365563
26	misc	9	0.368053
27.3	RNA.regulation of transcription	8	0.372451
9	mitochondrial electron transport / ATP synthesis	1	0.390683
9.5	mitochondrial electron transport / ATP synthesis.cytochrome c reductase	1	0.390683
34.12	transport.metal	2	0.404152
31.6.1.10	cell.motility.eukaryotes.flagellar associated proteins	10	0.460087
23	nucleotide metabolism	1	0.462963
23.4	nucleotide metabolism.phosphotransfer and pyrophosphatases	1	0.462963
23.4.1	nucleotide metabolism.phosphotransfer and pyrophosphatases.adenylate kinase	1	0.462963
29.3.4	protein.targeting.secretory pathway	1	0.462963
29.3.4.99	protein.targeting.secretory pathway.unspecified	1	0.462963
31.1	cell.organisation	9	0.467358
29	protein	76	0.502079
29.3.1	protein.targeting.nucleus	2	0.556732
3	minor CHO metabolism	1	0.562944
3.8	minor CHO metabolism.galactose	1	0.562944
3.8.1	minor CHO metabolism.galactose.galactokinases	1	0.562944
26.7	misc.oxidases - copper, flavone etc	6	0.575538
30.5	signalling.G-proteins	4	0.584175
1.1.70	PS.lightreaction.hydrogenase	2	0.591215
1.1.70.1	PS.lightreaction.hydrogenase.FeFe-hydrogenase	2	0.591215
31.6.1.1	cell.motility.eukaryotes.basal bodies	1	0.605664
31.6.1.5	cell.motility.eukaryotes.radial spoke	1	0.605664
31.6.1.5.1	cell.motility.eukaryotes.radial spoke.head	1	0.605664
34.21	transport.calcium	1	0.627555
16.1	secondary metabolism.isoprenoids	1	0.672317
16.1.4	secondary metabolism.isoprenoids.carotenoids	1	0.672317
31.6.1.6.6	cell.motility.eukaryotes.central pair.C1-C2 bridge	1	0.6837
30.4	signalling.phosphinositides	1	0.6837
30.4.1	signalling.phosphinositides.phosphatidylinositol-4-phosphate 5-kinase	1	0.6837
34.2	transport.sugars	1	0.6837
19	tetrapyrrole synthesis	1	0.72993
19.5	tetrapyrrole synthesis.porphobilinogen deaminase	1	0.72993
34.3	transport.amino acids	1	0.739302
31.6.1.6	cell.motility.eukaryotes.central pair	4	0.745693
33	development	11	0.786673
33.99	development.unspecified	11	0.786673
29.5.7	protein.degradation.metalloprotease	2	0.863682
30.6	signalling.MAP kinases	1	0.873973
34.99	transport.misc	3	0.888415
31.6.1.6.1	cell.motility.eukaryotes.central pair.C1a	3	0.889837
34.15	transport.potassium	2	0.924594
31.6.1.11	cell.motility.eukaryotes.other	1	0.98015

## Sheet: IHg-10-10
bin	name	elements	p-value
31.6	cell.motility	109	1.86612e-11
31.6.1	cell.motility.eukaryotes	109	1.86612e-11
31	cell	146	2.11541e-11
1	PS	20	3.97775e-08
27	RNA	49	1.00314e-05
31.6.1.4	cell.motility.eukaryotes.axonemal dyneins	24	0.000171447
29.4	protein.postranslational modification	150	0.000175311
1.5	PS.carbon concentrating mechanism	8	0.00019491
1.5.3	PS.carbon concentrating mechanism.algal	8	0.00019491
31.6.1.4.2	cell.motility.eukaryotes.axonemal dyneins.inner arm	21	0.000214721
34	transport	70	0.000293643
31.6.1.4.2.1	cell.motility.eukaryotes.axonemal dyneins.inner arm.monomeric species	14	0.000382928
1.1	PS.lightreaction	10	0.000393693
11	lipid metabolism	13	0.000569789
31.6.1.10	cell.motility.eukaryotes.flagellar associated proteins	34	0.000573206
35	not assigned	1300	0.000893683
35.2	not assigned.unknown	1300	0.000893683
29.6.2	protein.folding.chaperones and co-chaperones	5	0.00100147
31.6.1.3	cell.motility.eukaryotes.intraflagellar transport	16	0.00101818
27.3	RNA.regulation of transcription	34	0.00155458
29.5.5	protein.degradation.serine protease	5	0.00156072
34.12	transport.metal	8	0.00200456
34.9	transport.metabolite transporters at the mitochondrial membrane	8	0.00209799
16	secondary metabolism	10	0.00231675
31.6.1.3.2	cell.motility.eukaryotes.intraflagellar transport.IFT particle protein	13	0.00272306
29.6	protein.folding	11	0.0027807
29.2	protein.synthesis	8	0.00296901
31.1	cell.organisation	29	0.00339459
28	DNA	20	0.00352364
26.10	misc.cytochrome P450	4	0.00374128
34.16	transport.ABC transporters and multidrug resistance systems	13	0.00435536
31.6.1.6	cell.motility.eukaryotes.central pair	12	0.00455851
1.1.1	PS.lightreaction.photosystem II	3	0.00693191
1.1.1.2	PS.lightreaction.photosystem II.PSII polypeptide subunits	3	0.00693191
8.3	TCA / org transformation.carbonic anhydrases	3	0.0076662
27.4	RNA.RNA binding	5	0.0108038
11.2	lipid metabolism.FA desaturation	4	0.0114758
31.6.1.3.2.1	cell.motility.eukaryotes.intraflagellar transport.IFT particle protein.complex A	6	0.0124336
8	TCA / org transformation	4	0.0129635
28.2	DNA.repair	3	0.0135897
20.2	stress.abiotic	9	0.0137367
1.1.99	PS.lightreaction.unspecified	3	0.0145737
29.6.2.1	protein.folding.chaperones and co-chaperones.small HSPs	2	0.0169099
29.6.2.1.1	protein.folding.chaperones and co-chaperones.small HSPs.chaperones	2	0.0169099
18	Co-factor and vitamine metabolism	3	0.0185799
27.3.99	RNA.regulation of transcription.unclassified	4	0.0211673
29.2.1	protein.synthesis.ribosomal protein	4	0.0217595
20.2.5	stress.abiotic.light	2	0.022332
13.1	amino acid metabolism.synthesis	5	0.0257981
31.6.1.6.1	cell.motility.eukaryotes.central pair.C1a	6	0.0277446
13	amino acid metabolism	10	0.032581
30.4.1	signalling.phosphinositides.phosphatidylinositol-4-phosphate 5-kinase	4	0.0329216
17	hormone metabolism	5	0.0415873
16.2	secondary metabolism.phenylpropanoids	4	0.0423257
16.1	secondary metabolism.isoprenoids	4	0.045237
29.2.1.1	protein.synthesis.ribosomal protein.prokaryotic	3	0.045384
31.6.1.5	cell.motility.eukaryotes.radial spoke	10	0.0467771
13.1.3	amino acid metabolism.synthesis.aspartate family	3	0.0492521
13.1.3.5	amino acid metabolism.synthesis.aspartate family.lysine	2	0.0507447
27.1	RNA.processing	9	0.0561771
29.8	protein.assembly and cofactor ligation	3	0.0592276
26	misc	36	0.0602561
11.2.1	lipid metabolism.FA desaturation.desaturase	2	0.0648992
20	stress	11	0.0704988
20.2.1	stress.abiotic.heat	5	0.0712997
28.1	DNA.synthesis/chromatin structure	13	0.0717644
31.6.1.3.2.2	cell.motility.eukaryotes.intraflagellar transport.IFT particle protein.complex B	7	0.0777637
27.3.54	RNA.regulation of transcription.Histone acetyltransferases	1	0.0834085
27.3.72	RNA.regulation of transcription.Transcriptional Adaptor Zinc Bundle (TAZ) domain family	1	0.0834085
27.3.46	RNA.regulation of transcription.DNA methyltransferases	2	0.0844645
31.4	cell.vesicle transport	3	0.0922826
31.6.1.8	cell.motility.eukaryotes.flagellar membrane proteins	1	0.0928048
27.3.69	RNA.regulation of transcription.SET-domain transcriptional regulator family	2	0.0934731
29.6.2.5	protein.folding.chaperones and co-chaperones.HSP100s	2	0.0938345
29.6.2.5.1	protein.folding.chaperones and co-chaperones.HSP100s.chaperones	2	0.0938345
2	major CHO metabolism	6	0.0944376
11.1	lipid metabolism.FA synthesis and FA elongation	2	0.0965184
12	N-metabolism	1	0.100485
12.1	N-metabolism.nitrate metabolism	1	0.100485
12.1.2	N-metabolism.nitrate metabolism.nitrite reductase	1	0.100485
30.4	signalling.phosphinositides	5	0.107397
29.6.2.3	protein.folding.chaperones and co-chaperones.HSP70s	1	0.108856
29.6.2.3.2	protein.folding.chaperones and co-chaperones.HSP70s.co-chaperones	1	0.108856
29.6.2.3.2.2	protein.folding.chaperones and co-chaperones.HSP70s.co-chaperones.J-domain	1	0.108856
31.6.1.5.2	cell.motility.eukaryotes.radial spoke.stalk	8	0.108966
29.5	protein.degradation	34	0.11076
17.7	hormone metabolism.jasmonate	1	0.110789
17.7.1	hormone metabolism.jasmonate.synthesis-degradation	1	0.110789
17.7.1.5	hormone metabolism.jasmonate.synthesis-degradation.12-Oxo-PDA-reductase	1	0.110789
16.2.1	secondary metabolism.phenylpropanoids.lignin biosynthesis	2	0.110872
16.2.1.10	secondary metabolism.phenylpropanoids.lignin biosynthesis.CAD	2	0.110872
29.2.3	protein.synthesis.initiation	2	0.115777
23.4.4	nucleotide metabolism.phosphotransfer and pyrophosphatases.thymidylate kinase	1	0.116346
32	micro RNA, natural antisense etc	1	0.118178
27.1.20	RNA.processing.degradation dicer	1	0.118178
18.6	Co-factor and vitamine metabolism.biotin	1	0.118999
29.5.11.1	protein.degradation.ubiquitin.ubiquitin	1	0.118999
13.1.3.5.4	amino acid metabolism.synthesis.aspartate family.lysine.diaminopimelate epimerase	1	0.125303
16.1.5	secondary metabolism.isoprenoids.terpenoids	1	0.125303
11.8.1	lipid metabolism.'exotics' (steroids, squalene etc).sphingolipids	1	0.128333
11.8	lipid metabolism.'exotics'(steroids, squalene etc)	1	0.128333
31.6.1.1	cell.motility.eukaryotes.basal bodies	4	0.131796
11.1.3	lipid metabolism.FA synthesis and FA elongation.ketoacyl ACP synthase	1	0.138921
4	glycolysis	1	0.141965
4.1	glycolysis.cytosolic branch	1	0.141965
4.1.14	glycolysis.cytosolic branch.pyruvate kinase (PK)	1	0.141965
29.5.11.4.4	protein.degradation.ubiquitin.E3.APC	1	0.141965
25	C1-metabolism	1	0.148696
1.1.30	PS.lightreaction.state transition	1	0.150416
29.3.2	protein.targeting.mitochondria	2	0.16509
26.2	misc.UDP glucosyl and glucoronyl transferases	1	0.16873
1.3	PS.calvin cycle	1	0.16873
1.3.13	PS.calvin cycle.rubisco interacting	1	0.16873
18.5	Co-factor and vitamine metabolism.folate & vitamine K	1	0.172258
18.5.2	Co-factor and vitamine metabolism.folate & vitamine K.vitamine K	1	0.172258
18.5.2.1	Co-factor and vitamine metabolism.folate & vitamine K.vitamine K.isochorismate synthase	1	0.172258
1.2	PS.photorespiration	1	0.172258
1.2.1	PS.photorespiration.phosphoglycolate phosphatase	1	0.172258
29.5.3	protein.degradation.cysteine protease	5	0.17769
11.2.4	lipid metabolism.FA desaturation.omega 6 desaturase	1	0.17976
26.13	misc.acid and other phosphatases	3	0.180164
31.6.1.3.1	cell.motility.eukaryotes.intraflagellar transport.IFT motor protein	3	0.180655
31.6.1.3.1.2	cell.motility.eukaryotes.intraflagellar transport.IFT motor protein.cytoplasmic dynein 1b subunits	3	0.180655
33.30	development.multitarget	1	0.184894
33.30.1	development.multitarget.target of rapamycin	1	0.184894
26.24	misc.GCN5-related N-acetyltransferase	2	0.188532
2.1.2.4	major CHO metabolism.synthesis.starch.debranching	1	0.189842
29.2.1.1.2	protein.synthesis.ribosomal protein.prokaryotic.mitochondrion	1	0.193393
29.2.1.1.2.51	protein.synthesis.ribosomal protein.prokaryotic.mitochondrion.L51/S25/CI-B8	1	0.193393
2.2	major CHO metabolism.degradation	4	0.197108
17.5	hormone metabolism.ethylene	1	0.197295
17.5.1	hormone metabolism.ethylene.synthesis-degradation	1	0.197295
16.8	secondary metabolism.flavonoids	1	0.197295
16.8.4	secondary metabolism.flavonoids.flavonols	1	0.197295
16.1.1	secondary metabolism.isoprenoids.non-mevalonate pathway	1	0.197295
16.1.1.3	secondary metabolism.isoprenoids.non-mevalonate pathway.CMS	1	0.197295
16.4.1	secondary metabolism.N misc.alkaloid-like	1	0.197295
34.14	transport.unspecified cations	5	0.198179
27.3.67	RNA.regulation of transcription.putative transcription regulator	5	0.200223
31.6.1.6.6	cell.motility.eukaryotes.central pair.C1-C2 bridge	1	0.20527
31.6.1.6.4	cell.motility.eukaryotes.central pair.C2b	1	0.20527
17.3	hormone metabolism.brassinosteroid	1	0.209661
17.3.1	hormone metabolism.brassinosteroid.synthesis-degradation	1	0.209661
17.3.1.1	hormone metabolism.brassinosteroid.synthesis-degradation.BRs	1	0.209661
17.3.1.1.1	hormone metabolism.brassinosteroid.synthesis-degradation.BRs.DET2	1	0.209661
29.2.1.1.4	protein.synthesis.ribosomal protein.prokaryotic.non-organellar	1	0.209661
29.2.1.1.4.2	protein.synthesis.ribosomal protein.prokaryotic.non-organellar.50S subunit	1	0.209661
31.6.1.9	cell.motility.eukaryotes.flagellar adhesion and gamete fusion	2	0.211181
31.6.1.5.1	cell.motility.eukaryotes.radial spoke.head	2	0.216395
13.1.3.5.2	amino acid metabolism.synthesis.aspartate family.lysine.dihydrodipicolinate reductase	1	0.218971
11.3	lipid metabolism.Phospholipid synthesis	1	0.231275
11.3.5	lipid metabolism.Phospholipid synthesis.diacylglycerol kinase	1	0.231275
19	tetrapyrrole synthesis	3	0.231688
30	signalling	24	0.234067
27.1.2	RNA.processing.RNA helicase	1	0.237436
34.21	transport.calcium	4	0.239856
23.2	nucleotide metabolism.degradation	2	0.2451
18.4	Co-factor and vitamine metabolism.pantothenate	1	0.249744
18.4.1	Co-factor and vitamine metabolism.pantothenate.branched-chain amino acid aminotransferase	1	0.249744
16.1.3	secondary metabolism.isoprenoids.tocopherol biosynthesis	1	0.249744
16.1.3.2	secondary metabolism.isoprenoids.tocopherol biosynthesis.homogentisate phytyltransferase	1	0.249744
29.3.4.3	protein.targeting.secretory pathway.vacuole	1	0.253341
11.5	lipid metabolism.glyceral metabolism	1	0.257339
11.5.2	lipid metabolism.glyceral metabolism.Glycerol-3-phosphate dehydrogenase (NAD+)	1	0.257339
21.2.2	redox.ascorbate and glutathione.glutathione	1	0.257339
28.99	DNA.unspecified	4	0.261946
29.2.1.99	protein.synthesis.ribosomal protein.unknown	1	0.262121
29.2.1.99.1	protein.synthesis.ribosomal protein.unknown.small subunit	1	0.262121
29.2.1.99.1.19	protein.synthesis.ribosomal protein.unknown.small subunit.S19	1	0.262121
13.1.1	amino acid metabolism.synthesis.central amino acid metabolism	2	0.265134
13.1.1.3	amino acid metabolism.synthesis.central amino acid metabolism.alanine	2	0.265134
23.4.10	nucleotide metabolism.phosphotransfer and pyrophosphatases.nucleoside diphosphate kinase	2	0.268579
11.2.3	lipid metabolism.FA desaturation.omega 3 desaturase	1	0.271108
16.4	secondary metabolism.N misc	2	0.272324
3	minor CHO metabolism	4	0.276662
2.1	major CHO metabolism.synthesis	2	0.284326
2.1.2	major CHO metabolism.synthesis.starch	2	0.284326
29.3	protein.targeting	11	0.285442
31.3	cell.cycle	3	0.290593
27.3.9	RNA.regulation of transcription.C2C2(Zn) GATA transcription factor family	2	0.293276
34.4	transport.nitrate	1	0.294894
29.4.1	protein.postranslational modification.kinase	7	0.304823
34.15	transport.potassium	8	0.306176
29.2.99	protein.synthesis.misc	1	0.313312
24.1	Biodegradation of Xenobiotics.hydroxyacylglutathione hydrolase	1	0.319193
20.1	stress.biotic	2	0.324262
21.1	redox.thioredoxin	5	0.341185
27.3.71	RNA.regulation of transcription.SNF7	1	0.345656
2.2.2	major CHO metabolism.degradation.starch	1	0.363287
2.2.2.4	major CHO metabolism.degradation.starch.D enzyme	1	0.363287
29.2.1.1.3	protein.synthesis.ribosomal protein.prokaryotic.unknown organellar	1	0.363287
29.2.1.1.3.2	protein.synthesis.ribosomal protein.prokaryotic.unknown organellar.50S subunit	1	0.363287
29.2.1.1.3.2.4	protein.synthesis.ribosomal protein.prokaryotic.unknown organellar.50S subunit.L4	1	0.363287
30.6	signalling.MAP kinases	3	0.36971
22.1.4	polyamine metabolism.synthesis.agmatine deiminase	1	0.371611
13.2.4	amino acid metabolism.degradation.branched chain group	3	0.374556
13.2.4.4	amino acid metabolism.degradation.branched chain group.leucine	3	0.374556
21	redox	8	0.38187
11.1.7	lipid metabolism.FA synthesis and FA elongation.ACP thioesterase	1	0.384316
26.3	misc.gluco-, galacto- and mannosidases	4	0.393057
31.2	cell.division	2	0.402342
27.2	RNA.transcription	1	0.405583
31.6.1.4.1	cell.motility.eukaryotes.axonemal dyneins.outer arm	3	0.409569
29.1	protein.aa activation	1	0.411502
29.1.17	protein.aa activation.glutamate-tRNA ligase	1	0.411502
29.1.18	protein.aa activation.glutamine-tRNA ligase	1	0.411502
19.1	tetrapyrrole synthesis.glu-tRNA synthetase	1	0.411502
30.2	signalling.receptor kinases	1	0.413984
30.2.11	signalling.receptor kinases.leucine rich repeat XI	1	0.413984
13.1.1.3.11	amino acid metabolism.synthesis.central amino acid metabolism.alanine.alanine-glyoxylate aminotransferase	1	0.417473
24.2	Biodegradation of Xenobiotics.lactoylglutathione lyase	1	0.436714
17.1.1.1.1	hormone metabolism.abscisic acid.synthesis-degradation.synthesis.zeaxanthin epoxidase	1	0.436714
27.3.44	RNA.regulation of transcription.Chromatin Remodeling Factors	1	0.439798
3.8	minor CHO metabolism.galactose	1	0.442378
3.8.1	minor CHO metabolism.galactose.galactokinases	1	0.442378
13.1.1.3.1	amino acid metabolism.synthesis.central amino acid metabolism.alanine.alanine aminotransferase	1	0.444447
29.5.7	protein.degradation.metalloprotease	3	0.457943
29.5.11	protein.degradation.ubiquitin	14	0.462029
27.3.70	RNA.regulation of transcription.Silencing Group	1	0.467045
2.2.1	major CHO metabolism.degradation.sucrose	1	0.468111
2.2.1.4	major CHO metabolism.degradation.sucrose.hexokinase	1	0.468111
27.3.52	RNA.regulation of transcription.Global transcription factor group	1	0.468111
6	gluconeogenesis / glyoxylate cycle	2	0.470438
23.5	nucleotide metabolism.deoxynucleotide metabolism	1	0.474
23.5.4	nucleotide metabolism.deoxynucleotide metabolism.ribonucleoside-diphosphate reductase	1	0.474
31.6.1.6.2	cell.motility.eukaryotes.central pair.C1b	3	0.474546
29.3.4	protein.targeting.secretory pathway	5	0.476271
34.1	transport.p- and v-ATPases	2	0.487248
23	nucleotide metabolism	8	0.495901
19.12	tetrapyrrole synthesis.magnesium-protoporphyrin IX monomethyl ester (oxidative) cyclase	1	0.497406
29.5.11.4	protein.degradation.ubiquitin.E3	7	0.497525
33.99	development.unspecified	23	0.50065
2.2.10	major CHO metabolism.degradation.acetate metabolism	2	0.50477
2.2.10.2	major CHO metabolism.degradation.acetate metabolism.phosphate acetyltransferase	2	0.50477
30.4.2	signalling.phosphinositides.phosphatidylinositol 4-kinase	1	0.505157
29	protein	218	0.514956
26.22	misc.short chain dehydrogenase/reductase (SDR)	7	0.51501
13.2.3	amino acid metabolism.degradation.aspartate family	1	0.519719
13.2.3.5	amino acid metabolism.degradation.aspartate family.lysine	1	0.519719
31.6.1.6.3	cell.motility.eukaryotes.central pair.C1	1	0.519719
13.2.3.5.1	mino acid metabolism.degradation.aspartate family.lysine.lysine decarboxylase	1	0.519719
13.1.3.6	amino acid metabolism.synthesis.aspartate family.misc	1	0.520848
13.1.3.6.1	amino acid metabolism.synthesis.aspartate family.misc.homoserine	1	0.520848
13.1.3.6.1.1	amino acid metabolism.synthesis.aspartate family.misc.homoserine.aspartate kinase	1	0.520848
6.3	gluconeogenesis / glyoxylate cycle.Malate DH	1	0.544269
26.1	misc.misc2	1	0.544269
26.23	misc.rhodanese	2	0.544865
34.7	transport.phosphate	5	0.546851
3.6	minor CHO metabolism.callose	1	0.553549
3.5	minor CHO metabolism.others	2	0.565074
22	polyamine metabolism	2	0.566739
22.1	polyamine metabolism.synthesis	2	0.566739
29.2.4	protein.synthesis.elongation	1	0.568202
19.5	tetrapyrrole synthesis.porphobilinogen deaminase	1	0.568202
11.9	lipid metabolism.lipid degradation	4	0.570569
31.6.1.7	cell.motility.eukaryotes.dynein regulatory complex (DRC)	1	0.586027
11.9.4	lipid metabolism.lipid degradation.beta-oxidation	2	0.589026
11.9.4.2	lipid metabolism.lipid degradation.beta-oxidation.acyl CoA DH	2	0.589026
24	Biodegradation of Xenobiotics	4	0.600499
21.2	redox.ascorbate and glutathione	2	0.601817
27.1.1	RNA.processing.splicing	1	0.608362
27.3.26	RNA.regulation of transcription.MYB-related transcription factor family	2	0.617764
1.1.70	PS.lightreaction.hydrogenase	3	0.627005
1.1.70.1	PS.lightreaction.hydrogenase.FeFe-hydrogenase	3	0.627005
13.2	amino acid metabolism.degradation	4	0.654826
6.4	gluconeogenesis / glyoxylate cycle.PEPCK	1	0.678796
21.2.1	redox.ascorbate and glutathione.ascorbate	1	0.692867
21.99	redox.misc	1	0.692867
27.3.12	RNA.regulation of transcription.C3H zinc finger family	1	0.692867
9	mitochondrial electron transport / ATP synthesis	1	0.702523
9.3	mitochondrial electron transport / ATP synthesis.electron transfer flavoprotein	1	0.702523
34.10	transport.nucleotides	1	0.702523
17.1.1.1.10	hormone metabolism.abscisic acid.synthesis-degradation.synthesis.9-cis-epoxycarotenoid dioxygenase	1	0.715471
8.2	TCA / org transformation.other organic acid transformations	1	0.726543
8.2.10	TCA / org transformation.other organic acid transformatons.malic	1	0.726543
34.99	transport.misc	7	0.73248
23.4.1	nucleotide metabolism.phosphotransfer and pyrophosphatases.adenylate kinase	1	0.743585
33	development	25	0.747909
31.6.1.11	cell.motility.eukaryotes.other	5	0.754188
17.1	hormone metabolism.abscisic acid	2	0.770076
17.1.1	hormone metabolism.abscisic acid.synthesis-degradation	2	0.770076
17.1.1.1	hormone metabolism.abscisic acid.synthesis-degradation.synthesis	2	0.770076
33.1	development.storage proteins	1	0.772711
15	metal handling	1	0.792758
15.2	metal handling.binding, chelation and storage	1	0.792758
29.5.4	protein.degradation.aspartate protease	1	0.792758
16.4.2	secondary metabolism.N misc.betaine	1	0.792758
16.4.2.1	secondary metabolism.N misc.betaine.betaine-aldehyde dehydrogenase	1	0.792758
30.8	signalling.misc	1	0.792758
11.9.2	lipid metabolism.lipid degradation.lipases	2	0.793699
11.9.2.1	lipid metabolism.lipid degradation.lipases.triacylglycerol lipase	2	0.793699
31.3.1	cell.cycle.peptidylprolyl isomerase	2	0.797972
27.1.19	RNA.processing.ribonucleases	1	0.813617
27.3.6	RNA.regulation of transcription.bHLH,Basic Helix-Loop-Helix family	1	0.813617
29.5.1	protein.degradation.subtilases	2	0.815124
29.5.11.4.1	protein.degradation.ubiquitin.E3.HECT	2	0.815602
29.3.4.99	protein.targeting.secretory pathway.unspecified	4	0.822273
30.3	signalling.calcium	5	0.83191
2.1.2.2	major CHO metabolism.synthesis.starch.starch synthase	1	0.839367
30.5	signalling.G-proteins	9	0.849964
29.5.11.4.2	protein.degradation.ubiquitin.E3.RING	2	0.864178
29.5.11.4.3	protein.degradation.ubiquitin.E3.SCF	2	0.867566
29.5.11.4.3.2	protein.degradation.ubiquitin.E3.SCF.FBOX	2	0.867566
23.4	nucleotide metabolism.phosphotransfer and pyrophosphatases	4	0.872384
34.2	transport.sugars	1	0.873508
34.5	transport.ammonium	2	0.880656
27.3.25	RNA.regulation of transcription.MYB domain transcription factor family	3	0.898829
27.3.28	RNA.regulation of transcription.SBP,Squamosa promoter binding protein family	4	0.902643
23.3	nucleotide metabolism.salvage	1	0.907885
23.3.1	nucleotide metabolism.salvage.phosphoribosyltransferases	1	0.907885
23.3.1.3	nucleotide metabolism.salvage.phosphoribosyltransferases.upp	1	0.907885
29.5.11.20	protein.degradation.ubiquitin.proteasom	1	0.907885
29.3.3	protein.targeting.chloroplast	2	0.907906
29.3.1	protein.targeting.nucleus	2	0.919132
20.2.3	stress.abiotic.drought/salt	2	0.933308
22.1.2	polyamine metabolism.synthesis.SAM decarboxylase	1	0.93344
27.3.35	RNA.regulation of transcription.bZIP transcription factor family	2	0.936734
29.5.11.5	protein.degradation.ubiquitin.ubiquitin protease	2	0.945057
34.3	transport.amino acids	5	0.951244
29.5.11.3	protein.degradation.ubiquitin.E2	1	0.952133
29.4.1.57	protein.postranslational modification.kinase.receptor like cytoplasmatic kinase VII	1	0.977097
16.1.4	secondary metabolism.isoprenoids.carotenoids	1	0.977097
26.7	misc.oxidases - copper, flavone etc	12	0.985935

## Sheet: IHg-10-8
bin	name	elements	p-value
31.6	cell.motility	118	2.107e-13
31.6.1	cell.motility.eukaryotes	118	2.107e-13
31	cell	170	2.62327e-11
29.4	protein.postranslational modification	211	8.55734e-08
31.6.1.10	cell.motility.eukaryotes.flagellar associated proteins	36	1.29829e-06
1	PS	29	2.50926e-06
27	RNA	95	6.08195e-06
1.5	PS.carbon concentrating mechanism	10	2.51582e-05
1.5.3	PS.carbon concentrating mechanism.algal	10	2.51582e-05
31.6.1.4	cell.motility.eukaryotes.axonemal dyneins	27	0.000110111
31.6.1.4.2	cell.motility.eukaryotes.axonemal dyneins.inner arm	22	0.000347331
16	secondary metabolism	13	0.000916235
27.1	RNA.processing	22	0.00139444
34.9	transport.metabolite transporters at the mitochondrial membrane	9	0.00168236
31.6.1.6	cell.motility.eukaryotes.central pair	12	0.00208668
31.6.1.4.2.1	cell.motility.eukaryotes.axonemal dyneins.inner arm.monomeric species	15	0.00211009
28	DNA	30	0.00215168
26.10	misc.cytochrome P450	8	0.00237448
27.3	RNA.regulation of transcription	64	0.00291679
34.12	transport.metal	7	0.00309746
26	misc	51	0.00338473
11	lipid metabolism	18	0.00406733
8.3	TCA / org transformation.carbonic anhydrases	4	0.00412595
29	protein	316	0.00451724
29.5.5	protein.degradation.serine protease	6	0.0053149
34	transport	87	0.00742173
13	amino acid metabolism	17	0.00784404
8	TCA / org transformation	7	0.0100512
34.16	transport.ABC transporters and multidrug resistance systems	16	0.0109995
29.2	protein.synthesis	9	0.0119188
31.6.1.6.1	cell.motility.eukaryotes.central pair.C1a	6	0.0137157
28.2	DNA.repair	5	0.0138957
27.3.99	RNA.regulation of transcription.unclassified	9	0.014509
31.1	cell.organisation	41	0.0147461
1.1	PS.lightreaction	15	0.0185545
31.6.1.5	cell.motility.eukaryotes.radial spoke	11	0.0203745
16.2	secondary metabolism.phenylpropanoids	4	0.020644
13.1	amino acid metabolism.synthesis	10	0.0224297
30.4.1	signalling.phosphinositides.phosphatidylinositol-4-phosphate 5-kinase	4	0.0227768
35	not assigned	1859	0.0255516
35.2	not assigned.unknown	1859	0.0255516
11.2	lipid metabolism.FA desaturation	4	0.0266254
28.1	DNA.synthesis/chromatin structure	19	0.0318424
18	Co-factor and vitamine metabolism	5	0.0330105
1.1.1.2	PS.lightreaction.photosystem II.PSII polypeptide subunits	2	0.0357967
27.3.69	RNA.regulation of transcription.SET-domain transcriptional regulator family	7	0.0411641
18.3	Co-factor and vitamine metabolism.riboflavin	3	0.0426424
1.1.99	PS.lightreaction.unspecified	5	0.0440798
27.3.46	RNA.regulation of transcription.DNA methyltransferases	2	0.0459815
29.6.2.1	protein.folding.chaperones and co-chaperones.small HSPs	2	0.0460285
29.6.2.1.1	protein.folding.chaperones and co-chaperones.small HSPs.chaperones	2	0.0460285
16.1	secondary metabolism.isoprenoids	6	0.0503445
31.6.1.3	cell.motility.eukaryotes.intraflagellar transport	16	0.0512381
29.2.1	protein.synthesis.ribosomal protein	4	0.0537879
31.6.1.3.2	cell.motility.eukaryotes.intraflagellar transport.IFT particle protein	13	0.0562601
31.6.1.5.2	cell.motility.eukaryotes.radial spoke.stalk	9	0.0621233
29.6.2	protein.folding.chaperones and co-chaperones	8	0.0636288
11.3	lipid metabolism.Phospholipid synthesis	3	0.0636382
17.5	hormone metabolism.ethylene	4	0.0650631
17	hormone metabolism	13	0.0696063
11.2.1	lipid metabolism.FA desaturation.desaturase	2	0.0773618
29.5.11.20	protein.degradation.ubiquitin.proteasom	4	0.0779105
29.5.3	protein.degradation.cysteine protease	5	0.0785543
29.2.3	protein.synthesis.initiation	3	0.079159
29.3.4.3	protein.targeting.secretory pathway.vacuole	2	0.0796341
31.2	cell.division	4	0.0808404
12	N-metabolism	2	0.0817329
12.1	N-metabolism.nitrate metabolism	2	0.0817329
16.2.1	secondary metabolism.phenylpropanoids.lignin biosynthesis	2	0.0818087
16.2.1.10	secondary metabolism.phenylpropanoids.lignin biosynthesis.CAD	2	0.0818087
27.3.54	RNA.regulation of transcription.Histone acetyltransferases	1	0.0838042
27.3.72	RNA.regulation of transcription.Transcriptional Adaptor Zinc Bundle (TAZ) domain family	1	0.0838042
29.5	protein.degradation	59	0.0857596
31.4	cell.vesicle transport	4	0.087307
27.1.2	RNA.processing.RNA helicase	6	0.0888999
20.2.5	stress.abiotic.light	1	0.0891852
2	major CHO metabolism	9	0.0894238
1.1.1	PS.lightreaction.photosystem II	4	0.0902863
31.6.1.8	cell.motility.eukaryotes.flagellar membrane proteins	1	0.0920962
29.2.1.1	protein.synthesis.ribosomal protein.prokaryotic	3	0.0943878
12.1.2	N-metabolism.nitrate metabolism.nitrite reductase	1	0.0945999
30.4	signalling.phosphinositides	6	0.0982668
13.1.1	amino acid metabolism.synthesis.central amino acid metabolism	3	0.0999329
13.1.1.3	amino acid metabolism.synthesis.central amino acid metabolism.alanine	3	0.0999329
16.1.5	secondary metabolism.isoprenoids.terpenoids	1	0.105296
26.5	misc.acyl transferases	1	0.105822
29.5.11.4.1	protein.degradation.ubiquitin.E3.HECT	1	0.105822
21.2	redox.ascorbate and glutathione	2	0.110196
29.5.11	protein.degradation.ubiquitin	26	0.11347
17.3.1.1	hormone metabolism.brassinosteroid.synthesis-degradation.BRs	1	0.117216
17.3.1.1.1	hormone metabolism.brassinosteroid.synthesis-degradation.BRs.DET2	1	0.117216
13.1.3.5	amino acid metabolism.synthesis.aspartate family.lysine	2	0.123277
16.8	secondary metabolism.flavonoids	2	0.125393
31.6.1.3.2.1	cell.motility.eukaryotes.intraflagellar transport.IFT particle protein.complex A	6	0.126627
29.5.11.1	protein.degradation.ubiquitin.ubiquitin	1	0.128166
32	micro RNA, natural antisense etc	1	0.13204
27.1.20	RNA.processing.degradation dicer	1	0.13204
27.4	RNA.RNA binding	8	0.132612
2.1	major CHO metabolism.synthesis	6	0.133657
2.1.2	major CHO metabolism.synthesis.starch	6	0.133657
31.3	cell.cycle	4	0.138137
31.6.1.5.1	cell.motility.eukaryotes.radial spoke.head	2	0.139266
29.4.1	protein.postranslational modification.kinase	11	0.140349
31.6.1.4.1	cell.motility.eukaryotes.axonemal dyneins.outer arm	5	0.141426
4	glycolysis	1	0.144208
4.1	glycolysis.cytosolic branch	1	0.144208
4.1.14	glycolysis.cytosolic branch.pyruvate kinase (PK)	1	0.144208
17.5.2	hormone metabolism.ethylene.signal transduction	3	0.145655
27.3.3	RNA.regulation of transcription.AP2/EREBP, APETALA2/Ethylene-responsive element binding protein family	3	0.145655
34.15	transport.potassium	8	0.146263
23.4.4	nucleotide metabolism.phosphotransfer and pyrophosphatases.thymidylate kinase	1	0.148278
13.1.1.3.11	amino acid metabolism.synthesis.central amino acid metabolism.alanine.alanine-glyoxylate aminotransferase	2	0.149598
25	C1-metabolism	3	0.1504
27.3.57	RNA.regulation of transcription.JUMONJI family	1	0.155967
11.3.5	lipid metabolism.Phospholipid synthesis.diacylglycerol kinase	2	0.156047
26.24	misc.GCN5-related N-acetyltransferase	2	0.163487
2.1.2.4	major CHO metabolism.synthesis.starch.debranching	2	0.166114
13.1.3	amino acid metabolism.synthesis.aspartate family	3	0.167286
13.1.3.5.4	amino acid metabolism.synthesis.aspartate family.lysine.diaminopimelate epimerase	1	0.167685
30.2.11	signalling.receptor kinases.leucine rich repeat XI	2	0.167705
24.1	Biodegradation of Xenobiotics.hydroxyacylglutathione hydrolase	1	0.170907
19.30	tetrapyrrole synthesis.uroporphyrin-III C-methyltransferase	1	0.170907
29.6.2.3.2	protein.folding.chaperones and co-chaperones.HSP70s.co-chaperones	2	0.177909
29.6.2.3.2.2	protein.folding.chaperones and co-chaperones.HSP70s.co-chaperones.J-domain	2	0.177909
31.6.1.6.6	cell.motility.eukaryotes.central pair.C1-C2 bridge	1	0.180252
31.6.1.6.4	cell.motility.eukaryotes.central pair.C2b	1	0.185875
29.5.11.3	protein.degradation.ubiquitin.E2	2	0.187843
34.21	transport.calcium	5	0.189806
17.7	hormone metabolism.jasmonate	1	0.192252
17.7.1	hormone metabolism.jasmonate.synthesis-degradation	1	0.192252
17.7.1.5	hormone metabolism.jasmonate.synthesis-degradation.12-Oxo-PDA-reductase	1	0.192252
16.1.4	secondary metabolism.isoprenoids.carotenoids	2	0.195484
29.2.1.1.2	protein.synthesis.ribosomal protein.prokaryotic.mitochondrion	1	0.201361
29.2.1.1.2.51	protein.synthesis.ribosomal protein.prokaryotic.mitochondrion.L51/S25/CI-B8	1	0.201361
19.12	tetrapyrrole synthesis.magnesium-protoporphyrin IX monomethyl ester (oxidative) cyclase	1	0.201361
29.1.18	protein.aa activation.glutamine-tRNA ligase	1	0.211449
19.1	tetrapyrrole synthesis.glu-tRNA synthetase	1	0.211449
22.1.4	polyamine metabolism.synthesis.agmatine deiminase	1	0.215043
29.3.4.99	protein.targeting.secretory pathway.unspecified	3	0.221482
29.5.11.4.2	protein.degradation.ubiquitin.E3.RING	8	0.222379
21.5	redox.peroxiredoxin	2	0.226331
30.6	signalling.MAP kinases	4	0.226661
11.3.7	lipid metabolism.Phospholipid synthesis.cyclopropane-fatty-acyl-phospholipid synthase	1	0.227965
29.3.2	protein.targeting.mitochondria	2	0.230334
21.2.1	redox.ascorbate and glutathione.ascorbate	1	0.232712
29.6.2.5	protein.folding.chaperones and co-chaperones.HSP100s	2	0.234048
29.6.2.5.1	protein.folding.chaperones and co-chaperones.HSP100s.chaperones	2	0.234048
31.6.1.3.2.2	cell.motility.eukaryotes.intraflagellar transport.IFT particle protein.complex B	7	0.236289
1.1.30	PS.lightreaction.state transition	2	0.237633
17.5.1	hormone metabolism.ethylene.synthesis-degradation	1	0.242661
16.8.4	secondary metabolism.flavonoids.flavonols	1	0.242661
16.4.1	secondary metabolism.N misc.alkaloid-like	1	0.242661
17.6	hormone metabolism.gibberelin	1	0.245381
17.6.2	hormone metabolism.gibberelin.signal transduction	1	0.245381
23.2	nucleotide metabolism.degradation	3	0.254852
11.8.1	lipid metabolism.'exotics' (steroids, squalene etc).sphingolipids	2	0.262705
11.8	lipid metabolism.'exotics'(steroids, squalene etc)	2	0.262705
34.2	transport.sugars	1	0.266064
26.13	misc.acid and other phosphatases	6	0.266127
29.8	protein.assembly and cofactor ligation	4	0.270831
27.3.44	RNA.regulation of transcription.Chromatin Remodeling Factors	2	0.276189
26.2	misc.UDP glucosyl and glucoronyl transferases	2	0.277715
27.1.19	RNA.processing.ribonucleases	3	0.278222
13.2	amino acid metabolism.degradation	6	0.279883
26.8	misc.nitrilases, *nitrile lyases, berberine bridge enzymes, reticuline oxidases, troponine reductases	2	0.28388
16.4	secondary metabolism.N misc	2	0.284657
1.3	PS.calvin cycle	2	0.285436
1.3.13	PS.calvin cycle.rubisco interacting	2	0.285436
11.2.4	lipid metabolism.FA desaturation.omega 6 desaturase	1	0.286811
21.2.2	redox.ascorbate and glutathione.glutathione	1	0.286811
27.3.13	RNA.regulation of transcription.CCAAT box binding factor family, DR1	1	0.292094
31.6.1.7	cell.motility.eukaryotes.dynein regulatory complex (DRC)	1	0.294337
30	signalling	38	0.295257
3.6	minor CHO metabolism.callose	2	0.295288
18.4	Co-factor and vitamine metabolism.pantothenate	1	0.297441
18.4.1	Co-factor and vitamine metabolism.pantothenate.branched-chain amino acid aminotransferase	1	0.297441
29.2.4.1	protein.synthesis.elongation.deoxyhypusine synthase	1	0.304002
29.2.3.1	protein.synthesis.initiation.deoxyhypusine synthase	1	0.304002
31.6.1.1	cell.motility.eukaryotes.basal bodies	7	0.306956
29.6	protein.folding	17	0.309173
33.30	development.multitarget	1	0.310658
33.30.1	development.multitarget.target of rapamycin	1	0.310658
3.2	minor CHO metabolism.trehalose	1	0.310658
3.2.4	minor CHO metabolism.trehalose.trehalase	1	0.310658
29.4.1.57	protein.postranslational modification.kinase.receptor like cytoplasmatic kinase VII	1	0.314463
26.22	misc.short chain dehydrogenase/reductase (SDR)	7	0.316238
13.2.4	amino acid metabolism.degradation.branched chain group	3	0.31679
13.2.4.4	amino acid metabolism.degradation.branched chain group.leucine	3	0.31679
2.2.2	major CHO metabolism.degradation.starch	1	0.318002
2.2.2.4	major CHO metabolism.degradation.starch.D enzyme	1	0.318002
26.11	misc.alcohol dehydrogenases	1	0.318002
26.11.1	misc.alcohol dehydrogenases.cinnamyl alcohol dehydrogenase	1	0.318002
16.8.3	secondary metabolism.flavonoids.dihydroflavonols	1	0.318002
29.6.2.3	protein.folding.chaperones and co-chaperones.HSP70s	3	0.3209
29.6.2.4	protein.folding.chaperones and co-chaperones.HSP90s	1	0.325758
29.6.2.4.1	protein.folding.chaperones and co-chaperones.HSP90s.chaperones	1	0.325758
29.2.1.99	protein.synthesis.ribosomal protein.unknown	1	0.337622
29.2.1.99.1	protein.synthesis.ribosomal protein.unknown.small subunit	1	0.337622
29.2.1.99.1.19	protein.synthesis.ribosomal protein.unknown.small subunit.S19	1	0.337622
23.4.1	nucleotide metabolism.phosphotransfer and pyrophosphatases.adenylate kinase	1	0.35102
1.2	PS.photorespiration	2	0.352164
20.2	stress.abiotic	12	0.36342
34.14	transport.unspecified cations	8	0.363859
29.5.30	protein.degradation.prolyl protease	1	0.364428
13.2.5	amino acid metabolism.degradation.serine-glycine-cysteine group	1	0.375512
13.2.5.2	amino acid metabolism.degradation.serine-glycine-cysteine group.glycine	1	0.375512
27.3.71	RNA.regulation of transcription.SNF7	1	0.375512
30.99	signalling.unspecified	1	0.375512
27.3.28	RNA.regulation of transcription.SBP,Squamosa promoter binding protein family	10	0.383398
11.2.3	lipid metabolism.FA desaturation.omega 3 desaturase	1	0.384796
16.1.1	secondary metabolism.isoprenoids.non-mevalonate pathway	1	0.384796
16.1.1.10	secondary metabolism.isoprenoids.non-mevalonate pathway.geranylgeranyl pyrophosphate synthase	1	0.384796
17.4	hormone metabolism.cytokinin	2	0.387654
17.4.2	hormone metabolism.cytokinin.signal transduction	2	0.387654
23.4.10	nucleotide metabolism.phosphotransfer and pyrophosphatases.nucleoside diphosphate kinase	2	0.390746
2.1.2.2	major CHO metabolism.synthesis.starch.starch synthase	4	0.391599
29.2.1.1.4	protein.synthesis.ribosomal protein.prokaryotic.non-organellar	1	0.393202
29.2.1.1.4.2	protein.synthesis.ribosomal protein.prokaryotic.non-organellar.50S subunit	1	0.393202
16.1.3	secondary metabolism.isoprenoids.tocopherol biosynthesis	1	0.393202
16.1.3.2	secondary metabolism.isoprenoids.tocopherol biosynthesis.homogentisate phytyltransferase	1	0.393202
30.2.99	signalling.receptor kinases.misc	1	0.393202
27.3.63	RNA.regulation of transcription.PHD finger transcription factor	2	0.398181
24	Biodegradation of Xenobiotics	4	0.400783
27.3.67	RNA.regulation of transcription.putative transcription regulator	6	0.403708
27.1.1	RNA.processing.splicing	5	0.406021
2.2	major CHO metabolism.degradation	3	0.412952
13.1.1.3.1	amino acid metabolism.synthesis.central amino acid metabolism.alanine.alanine aminotransferase	1	0.417324
27.3.35	RNA.regulation of transcription.bZIP transcription factor family	3	0.41922
13.1.3.5.2	amino acid metabolism.synthesis.aspartate family.lysine.dihydrodipicolinate reductase	1	0.424019
30.5	signalling.G-proteins	14	0.425308
12.1.1	N-metabolism.nitrate metabolism.NR	1	0.429705
13.1.5	amino acid metabolism.synthesis.serine-glycine-cysteine group	2	0.430527
13.1.5.3	amino acid metabolism.synthesis.serine-glycine-cysteine group.cysteine	2	0.430527
27.3.70	RNA.regulation of transcription.Silencing Group	1	0.432564
21	redox	12	0.435026
13.1.4	amino acid metabolism.synthesis.branched chain group	1	0.436874
13.1.4.1	amino acid metabolism.synthesis.branched chain group.common	1	0.436874
13.1.4.1.4	amino acid metabolism.synthesis.branched chain group.common.branched-chain amino acid aminotransferase	1	0.436874
28.99	DNA.unspecified	6	0.438119
29.2.1.1.3	protein.synthesis.ribosomal protein.prokaryotic.unknown organellar	1	0.444476
29.2.1.1.3.2	protein.synthesis.ribosomal protein.prokaryotic.unknown organellar.50S subunit	1	0.444476
29.2.1.1.3.2.4	protein.synthesis.ribosomal protein.prokaryotic.unknown organellar.50S subunit.L4	1	0.444476
34.4	transport.nitrate	1	0.444476
31.6.1.3.1.2	cell.motility.eukaryotes.intraflagellar transport.IFT motor protein.cytoplasmic dynein 1b subunits	2	0.449971
1.2.7	PS.photorespiration.glycerate kinase	1	0.453256
27.3.66	RNA.regulation of transcription.Psudo ARR transcription factor family	1	0.453256
24.2	Biodegradation of Xenobiotics.lactoylglutathione lyase	1	0.463994
11.1	lipid metabolism.FA synthesis and FA elongation	1	0.463994
11.1.7	lipid metabolism.FA synthesis and FA elongation.ACP thioesterase	1	0.463994
34.1	transport.p- and v-ATPases	4	0.46469
31.6.1.6.2	cell.motility.eukaryotes.central pair.C1b	3	0.474171
31.6.1.6.3	cell.motility.eukaryotes.central pair.C1	1	0.479793
29.2.99	protein.synthesis.misc	1	0.483979
31.6.1.11	cell.motility.eukaryotes.other	4	0.489873
30.3	signalling.calcium	6	0.490649
29.2.4	protein.synthesis.elongation	2	0.494399
23.5	nucleotide metabolism.deoxynucleotide metabolism	1	0.505984
23.5.4	nucleotide metabolism.deoxynucleotide metabolism.ribonucleoside-diphosphate reductase	1	0.505984
17.3	hormone metabolism.brassinosteroid	2	0.514253
17.3.1	hormone metabolism.brassinosteroid.synthesis-degradation	2	0.514253
27.3.25	RNA.regulation of transcription.MYB domain transcription factor family	2	0.515089
17.3.1.2	hormone metabolism.brassinosteroid.synthesis-degradation.sterols	1	0.519356
17.3.1.2.3	hormone metabolism.brassinosteroid.synthesis-degradation.sterols.CYP51	1	0.519356
17.1.1.1.1	hormone metabolism.abscisic acid.synthesis-degradation.synthesis.zeaxanthin epoxidase	1	0.520941
29.5.2	protein.degradation.autophagy	1	0.520941
34.1.1	transport.p- and v-ATPases.H+-transporting two-sector ATPase	1	0.520941
30.2	signalling.receptor kinases	3	0.526394
20	stress	14	0.531347
11.9.3	lipid metabolism.lipid degradation.lysophospholipases	1	0.531705
11.9.3.3	lipid metabolism.lipid degradation.lysophospholipases.glycerophosphodiester phosphodiesterase	1	0.531705
26.26	misc.aminotransferases	1	0.531705
26.26.1	misc.aminotransferases.aminotransferase class IV family protein	1	0.531705
27.2	RNA.transcription	1	0.531705
22.1.2	polyamine metabolism.synthesis.SAM decarboxylase	1	0.537733
27.3.65	RNA.regulation of transcription.Polycomb Group (PcG)	1	0.540558
29.5.11.5	protein.degradation.ubiquitin.ubiquitin protease	2	0.545942
11.9.2.1	lipid metabolism.lipid degradation.lipases.triacylglycerol lipase	2	0.546516
8.2	TCA / org transformation.other organic acid transformations	2	0.556909
2.2.1	major CHO metabolism.degradation.sucrose	1	0.561361
2.2.1.4	major CHO metabolism.degradation.sucrose.hexokinase	1	0.561361
11.9	lipid metabolism.lipid degradation	6	0.566487
20.1	stress.biotic	2	0.568861
29.1.19	protein.aa activation.arginine-tRNA ligase	1	0.570038
1.2.5	PS.photorespiration.serine hydroxymethyltransferase	1	0.571698
3.4	minor CHO metabolism.myo-inositol	1	0.587161
3.4.5	minor CHO metabolism.myo-inositol.inositol phosphatase	1	0.587161
8.2.9	TCA / org transformation.other organic acid transformatons.cyt MDH	1	0.587161
26.23	misc.rhodanese	4	0.590122
29.5.11.4	protein.degradation.ubiquitin.E3	14	0.591867
30.9	signalling.lipids	1	0.594753
31.6.1.3.1	cell.motility.eukaryotes.intraflagellar transport.IFT motor protein	3	0.599669
23.3	nucleotide metabolism.salvage	2	0.603627
23.3.1	nucleotide metabolism.salvage.phosphoribosyltransferases	2	0.603627
34.7	transport.phosphate	8	0.612468
23.3.1.1	nucleotide metabolism.salvage.phosphoribosyltransferases.aprt	1	0.617793
34.5	transport.ammonium	2	0.626709
27.3.9	RNA.regulation of transcription.C2C2(Zn) GATA transcription factor family	1	0.630759
21.1	redox.thioredoxin	7	0.63339
29.1.5	protein.aa activation.isoleucine-tRNA ligase	1	0.637722
29.3.3	protein.targeting.chloroplast	2	0.646125
3.5	minor CHO metabolism.others	5	0.651012
11.5	lipid metabolism.glyceral metabolism	1	0.655709
11.5.2	lipid metabolism.glyceral metabolism.Glycerol-3-phosphate dehydrogenase (NAD+)	1	0.655709
30.11	signalling.light	1	0.657916
22	polyamine metabolism	2	0.659205
22.1	polyamine metabolism.synthesis	2	0.659205
6	gluconeogenesis / glyoxylate cycle	1	0.668109
6.3	gluconeogenesis / glyoxylate cycle.Malate DH	1	0.668109
27.3.6	RNA.regulation of transcription.bHLH,Basic Helix-Loop-Helix family	2	0.669871
20.2.3	stress.abiotic.drought/salt	4	0.686498
10	cell wall	1	0.690927
10.5	cell wall.cell wall proteins	1	0.690927
10.5.2	cell wall.cell wall proteins.proline rich proteins	1	0.690927
23	nucleotide metabolism	11	0.694237
1.1.70	PS.lightreaction.hydrogenase	3	0.698528
1.1.70.1	PS.lightreaction.hydrogenase.FeFe-hydrogenase	3	0.698528
29.1.17	protein.aa activation.glutamate-tRNA ligase	2	0.700982
16.1.2	secondary metabolism.isoprenoids.mevalonate pathway	1	0.701312
16.1.2.9	secondary metabolism.isoprenoids.mevalonate pathway.farnesyl pyrophosphate synthetase	1	0.701312
30.1	signalling.in sugar and nutrient physiology	2	0.703545
29.3.1	protein.targeting.nucleus	3	0.715311
30.4.2	signalling.phosphinositides.phosphatidylinositol 4-kinase	2	0.720608
23.4	nucleotide metabolism.phosphotransfer and pyrophosphatases	4	0.726001
3	minor CHO metabolism	11	0.729289
11.10	lipid metabolism.glycolipid synthesis	1	0.730499
11.10.4	lipid metabolism.glycolipid synthesis.sulfolipid synthase	1	0.730499
16.4.2	secondary metabolism.N misc.betaine	1	0.730499
16.4.2.1	secondary metabolism.N misc.betaine.betaine-aldehyde dehydrogenase	1	0.730499
34.11	transport.NDP-sugars at the ER	1	0.730499
27.3.12	RNA.regulation of transcription.C3H zinc finger family	3	0.738346
34.10	transport.nucleotides	1	0.745243
17.1	hormone metabolism.abscisic acid	3	0.74875
17.1.1	hormone metabolism.abscisic acid.synthesis-degradation	3	0.74875
17.1.1.1	hormone metabolism.abscisic acid.synthesis-degradation.synthesis	3	0.74875
19.5	tetrapyrrole synthesis.porphobilinogen deaminase	1	0.749407
19.14	tetrapyrrole synthesis.protochlorophyllide reductase	1	0.749407
34.8	transport.metabolite transporters at the envelope membrane	3	0.750087
26.7	misc.oxidases - copper, flavone etc	13	0.750528
27.3.26	RNA.regulation of transcription.MYB-related transcription factor family	3	0.762425
1.1.1.1	PS.lightreaction.photosystem II.LHC-II	1	0.773605
8.2.10	TCA / org transformation.other organic acid transformatons.malic	1	0.773605
26.3	misc.gluco-, galacto- and mannosidases	3	0.78294
11.9.4	lipid metabolism.lipid degradation.beta-oxidation	1	0.791901
11.9.4.2	lipid metabolism.lipid degradation.beta-oxidation.acyl CoA DH	1	0.791901
11.9.2	lipid metabolism.lipid degradation.lipases	4	0.797213
29.1	protein.aa activation	4	0.804061
20.2.1	stress.abiotic.heat	7	0.809896
8.1	TCA / org transformation.TCA	1	0.811259
8.1.1	TCA / org transformation.TCA.pyruvate DH	1	0.811259
8.1.1.2	TCA / org transformation.TCA.pyruvate DH.E2	1	0.811259
23.3.1.3	nucleotide metabolism.salvage.phosphoribosyltransferases.upp	1	0.814102
19.7	tetrapyrrole synthesis.uroporphyrinogen decarboxylase	1	0.814102
29.3	protein.targeting	12	0.822213
13.1.3.6	amino acid metabolism.synthesis.aspartate family.misc	1	0.832162
13.1.3.6.1	amino acid metabolism.synthesis.aspartate family.misc.homoserine	1	0.832162
13.1.3.6.1.1	amino acid metabolism.synthesis.aspartate family.misc.homoserine.aspartate kinase	1	0.832162
18.5	Co-factor and vitamine metabolism.folate & vitamine K	1	0.832162
18.5.1	Co-factor and vitamine metabolism.folate & vitamine K.folate	1	0.832162
1.1.5	PS.lightreaction.other electron carrier (ox/red)	1	0.832162
1.1.5.2	PS.lightreaction.other electron carrier (ox/red).ferredoxin	1	0.832162
27.3.2	RNA.regulation of transcription.Alfin-like	1	0.832162
34.99	transport.misc	7	0.839399
34.6	transport.sulphate	2	0.840476
9.3	mitochondrial electron transport / ATP synthesis.electron transfer flavoprotein	1	0.852227
29.6.2.3.1	protein.folding.chaperones and co-chaperones.HSP70s.chaperones	1	0.852227
14	S-assimilation	1	0.852227
14.3	S-assimilation.sulfite redox	1	0.852227
31.6.1.9	cell.motility.eukaryotes.flagellar adhesion and gamete fusion	3	0.856126
34.3	transport.amino acids	4	0.862224
19	tetrapyrrole synthesis	7	0.862586
2.2.10	major CHO metabolism.degradation.acetate metabolism	1	0.871425
2.2.10.2	major CHO metabolism.degradation.acetate metabolism.phosphate acetyltransferase	1	0.871425
29.3.4	protein.targeting.secretory pathway	5	0.871456
29.5.11.4.3	protein.degradation.ubiquitin.E3.SCF	3	0.873046
31.6.1.3.1.1	cell.motility.eukaryotes.intraflagellar transport.IFT motor protein.kinesin-2 subunits	1	0.87335
29.5.11.4.3.1	protein.degradation.ubiquitin.E3.SCF.SKP	1	0.87335
29.5.1	protein.degradation.subtilases	5	0.873824
31.3.1	cell.cycle.peptidylprolyl isomerase	2	0.878131
13.2.6	amino acid metabolism.degradation.aromatic aa	1	0.896496
13.2.6.2	amino acid metabolism.degradation.aromatic aa.tyrosine	1	0.896496
1.1.1.3	PS.lightreaction.photosystem II.biogenesis	1	0.896496
33.99	development.unspecified	31	0.908691
9.1	mitochondrial electron transport / ATP synthesis.NADH-DH	2	0.914008
9.1.2	mitochondrial electron transport / ATP synthesis.NADH-DH.localisation not clear	2	0.914008
13.2.3	amino acid metabolism.degradation.aspartate family	1	0.916337
13.2.3.5	amino acid metabolism.degradation.aspartate family.lysine	1	0.916337
13.2.3.5.1	mino acid metabolism.degradation.aspartate family.lysine.lysine decarboxylase	1	0.916337
23.1	nucleotide metabolism.synthesis	1	0.9207
23.1.2	nucleotide metabolism.synthesis.purine	1	0.9207
29.5.11.4.3.2	protein.degradation.ubiquitin.E3.SCF.FBOX	2	0.933905
27.3.55	RNA.regulation of transcription.HDA	1	0.935745
13.1.6	amino acid metabolism.synthesis.aromatic aa	1	0.939146
13.1.6.5	amino acid metabolism.synthesis.aromatic aa.tryptophan	1	0.939146
13.1.6.5.4	amino acid metabolism.synthesis.aromatic aa.tryptophan.indole-3-glycerol phosphate synthase	1	0.939146
29.5.11.4.4	protein.degradation.ubiquitin.E3.APC	2	0.940777
33	development	32	0.946337
17.1.1.1.10	hormone metabolism.abscisic acid.synthesis-degradation.synthesis.9-cis-epoxycarotenoid dioxygenase	2	0.950748
29.5.4	protein.degradation.aspartate protease	1	0.964438
30.8	signalling.misc	1	0.964438
3.8	minor CHO metabolism.galactose	2	0.967269
3.8.1	minor CHO metabolism.galactose.galactokinases	2	0.967269
26.16	misc.myrosinases-lectin-jacalin	1	0.986843
9.7	mitochondrial electron transport / ATP synthesis.cytochrome c oxidase	1	0.986843
21.99	redox.misc	1	0.992203
19.8	tetrapyrrole synthesis.coproporphyrinogen III oxidase	1	0.992203
9	mitochondrial electron transport / ATP synthesis	4	0.993174
29.5.7	protein.degradation.metalloprotease	8	0.994307

## Sheet: MeHg-10-11
bin	name	elements	p-value
31.6	cell.motility	138	1.04503e-29
31.6.1	cell.motility.eukaryotes	138	1.04503e-29
31	cell	218	3.62248e-25
31.6.1.10	cell.motility.eukaryotes.flagellar associated proteins	44	6.9644e-12
29.4	protein.postranslational modification	263	1.52739e-09
31.6.1.4	cell.motility.eukaryotes.axonemal dyneins	31	4.01779e-08
28	DNA	65	7.88687e-08
27	RNA	167	5.53557e-07
31.6.1.4.2	cell.motility.eukaryotes.axonemal dyneins.inner arm	23	1.10753e-05
31.6.1.6	cell.motility.eukaryotes.central pair	12	1.39258e-05
31.6.1.5	cell.motility.eukaryotes.radial spoke	12	2.29006e-05
28.1	DNA.synthesis/chromatin structure	40	2.58331e-05
31.6.1.3	cell.motility.eukaryotes.intraflagellar transport	20	7.89285e-05
1	PS	30	8.1295e-05
31.1	cell.organisation	56	0.000126689
27.3	RNA.regulation of transcription	118	0.000143388
34	transport	141	0.000160939
28.2	DNA.repair	19	0.000166928
29	protein	464	0.000250424
31.6.1.3.2	cell.motility.eukaryotes.intraflagellar transport.IFT particle protein	17	0.000313305
31.6.1.5.2	cell.motility.eukaryotes.radial spoke.stalk	9	0.000362977
26	misc	81	0.000395262
1.5	PS.carbon concentrating mechanism	10	0.000449721
1.5.3	PS.carbon concentrating mechanism.algal	10	0.000449721
26.10	misc.cytochrome P450	12	0.000487536
34.16	transport.ABC transporters and multidrug resistance systems	28	0.000786473
31.6.1.4.1	cell.motility.eukaryotes.axonemal dyneins.outer arm	8	0.000841973
31.6.1.6.1	cell.motility.eukaryotes.central pair.C1a	6	0.00110403
34.12	transport.metal	9	0.00178098
34.9	transport.metabolite transporters at the mitochondrial membrane	13	0.00204681
31.6.1.4.2.1	cell.motility.eukaryotes.axonemal dyneins.inner arm.monomeric species	15	0.00245617
16	secondary metabolism	18	0.00363623
18	Co-factor and vitamine metabolism	12	0.00407657
11.2	lipid metabolism.FA desaturation	5	0.00645821
31.6.1.3.2.2	cell.motility.eukaryotes.intraflagellar transport.IFT particle protein.complex B	11	0.00710522
27.1	RNA.processing	34	0.00754028
29.2	protein.synthesis	20	0.00756465
1.1.1.2	PS.lightreaction.photosystem II.PSII polypeptide subunits	4	0.00851844
8.3	TCA / org transformation.carbonic anhydrases	3	0.00893063
29.6.2.3.1	protein.folding.chaperones and co-chaperones.HSP70s.chaperones	4	0.00946779
29.2.3	protein.synthesis.initiation	6	0.0131152
27.3.46	RNA.regulation of transcription.DNA methyltransferases	4	0.0139912
31.6.1.3.2.1	cell.motility.eukaryotes.intraflagellar transport.IFT particle protein.complex A	6	0.0156975
11	lipid metabolism	42	0.0166253
27.3.69	RNA.regulation of transcription.SET-domain transcriptional regulator family	11	0.0167691
11.3	lipid metabolism.Phospholipid synthesis	4	0.0174267
31.6.1.5.1	cell.motility.eukaryotes.radial spoke.head	3	0.0221055
29.1.30	protein.aa activation.pseudouridylate synthase	4	0.0223733
1.1.1	PS.lightreaction.photosystem II	6	0.0249205
26.2	misc.UDP glucosyl and glucoronyl transferases	10	0.0249685
20.2.5	stress.abiotic.light	2	0.0265163
30.4	signalling.phosphinositides	8	0.0278453
18.6	Co-factor and vitamine metabolism.biotin	2	0.0284107
30.4.1	signalling.phosphinositides.phosphatidylinositol-4-phosphate 5-kinase	6	0.0301551
29.5.5	protein.degradation.serine protease	8	0.0421173
29.6	protein.folding	32	0.0448888
16.2	secondary metabolism.phenylpropanoids	5	0.0450992
11.2.1	lipid metabolism.FA desaturation.desaturase	3	0.0480936
12.1	N-metabolism.nitrate metabolism	2	0.0497872
21.1	redox.thioredoxin	11	0.0537317
29.3.4.3	protein.targeting.secretory pathway.vacuole	6	0.0551732
23.4.10	nucleotide metabolism.phosphotransfer and pyrophosphatases.nucleoside diphosphate kinase	2	0.0608437
1.1.99	PS.lightreaction.unspecified	3	0.0617309
31.2	cell.division	9	0.06265
1.1	PS.lightreaction	16	0.065061
27.3.44	RNA.regulation of transcription.Chromatin Remodeling Factors	12	0.0672769
11.1.9	lipid metabolism.FA synthesis and FA elongation.long chain fatty acid CoA ligase	2	0.0677747
27.4	RNA.RNA binding	13	0.0685102
31.6.1.6.2	cell.motility.eukaryotes.central pair.C1b	3	0.0726706
27.3.35	RNA.regulation of transcription.bZIP transcription factor family	3	0.0786677
31.6.1.1	cell.motility.eukaryotes.basal bodies	8	0.0834425
27.3.72	RNA.regulation of transcription.Transcriptional Adaptor Zinc Bundle (TAZ) domain family	1	0.0837791
34.14	transport.unspecified cations	13	0.084083
31.6.1.8	cell.motility.eukaryotes.flagellar membrane proteins	1	0.0867919
29.6.2.4	protein.folding.chaperones and co-chaperones.HSP90s	2	0.0896805
29.6.2.4.1	protein.folding.chaperones and co-chaperones.HSP90s.chaperones	2	0.0896805
16.1	secondary metabolism.isoprenoids	8	0.0919142
12.1.2	N-metabolism.nitrate metabolism.nitrite reductase	1	0.0921139
27.1.2	RNA.processing.RNA helicase	9	0.0922295
18.3	Co-factor and vitamine metabolism.riboflavin	4	0.0948758
30	signalling	54	0.0994203
31.6.1.3.1	cell.motility.eukaryotes.intraflagellar transport.IFT motor protein	3	0.108051
27.3.57	RNA.regulation of transcription.JUMONJI family	5	0.108513
32	micro RNA, natural antisense etc	1	0.109758
11.3.7	lipid metabolism.Phospholipid synthesis.cyclopropane-fatty-acyl-phospholipid synthase	1	0.110219
27.3.3	RNA.regulation of transcription.AP2/EREBP, APETALA2/Ethylene-responsive element binding protein family	4	0.111999
17.5	hormone metabolism.ethylene	5	0.116889
1.1.70	PS.lightreaction.hydrogenase	4	0.119397
1.1.70.1	PS.lightreaction.hydrogenase.FeFe-hydrogenase	4	0.119397
31.6.1.3.1.2	cell.motility.eukaryotes.intraflagellar transport.IFT motor protein.cytoplasmic dynein 1b subunits	2	0.121127
25	C1-metabolism	3	0.123522
2.1.1	major CHO metabolism.synthesis.sucrose	1	0.127258
2.1.1.2	major CHO metabolism.synthesis.sucrose.SPP	1	0.127258
29.6.2.3.2	protein.folding.chaperones and co-chaperones.HSP70s.co-chaperones	3	0.128986
29.6.2.3.2.2	protein.folding.chaperones and co-chaperones.HSP70s.co-chaperones.J-domain	3	0.128986
27.3.54	RNA.regulation of transcription.Histone acetyltransferases	3	0.12947
11.8.1	lipid metabolism.'exotics' (steroids, squalene etc).sphingolipids	4	0.136482
27.3.6	RNA.regulation of transcription.bHLH,Basic Helix-Loop-Helix family	2	0.137567
27.3.67	RNA.regulation of transcription.putative transcription regulator	11	0.139433
34.21	transport.calcium	6	0.140235
16.8	secondary metabolism.flavonoids	3	0.141058
11.2.4	lipid metabolism.FA desaturation.omega 6 desaturase	1	0.145589
3.6	minor CHO metabolism.callose	2	0.146734
19.12	tetrapyrrole synthesis.magnesium-protoporphyrin IX monomethyl ester (oxidative) cyclase	1	0.147204
33.30	development.multitarget	1	0.14732
33.30.1	development.multitarget.target of rapamycin	1	0.14732
31.6.1.6.6	cell.motility.eukaryotes.central pair.C1-C2 bridge	1	0.154158
8	TCA / org transformation	10	0.156586
23.4.1	nucleotide metabolism.phosphotransfer and pyrophosphatases.adenylate kinase	1	0.16273
28.1.1	DNA.synthesis/chromatin structure.retrotransposon/transposase	1	0.163606
17.5.1	hormone metabolism.ethylene.synthesis-degradation	1	0.163606
16.8.4	secondary metabolism.flavonoids.flavonols	1	0.163606
16.4.1	secondary metabolism.N misc.alkaloid-like	1	0.163606
29.2.1	protein.synthesis.ribosomal protein	10	0.164854
29.5.3	protein.degradation.cysteine protease	9	0.167763
12	N-metabolism	4	0.168018
31.6.1.11	cell.motility.eukaryotes.other	7	0.171206
16.1.1	secondary metabolism.isoprenoids.non-mevalonate pathway	2	0.172935
29.5.11.1	protein.degradation.ubiquitin.ubiquitin	2	0.175166
31.6.1.6.4	cell.motility.eukaryotes.central pair.C2b	1	0.175328
11.3.5	lipid metabolism.Phospholipid synthesis.diacylglycerol kinase	2	0.176665
29.4.1	protein.postranslational modification.kinase	13	0.178647
23.2	nucleotide metabolism.degradation	5	0.181528
29.3.4.2	protein.targeting.secretory pathway.golgi	1	0.184213
13.1.3.5.4	amino acid metabolism.synthesis.aspartate family.lysine.diaminopimelate epimerase	1	0.184899
17.3.1.2	hormone metabolism.brassinosteroid.synthesis-degradation.sterols	1	0.189478
17.3.1.2.3	hormone metabolism.brassinosteroid.synthesis-degradation.sterols.CYP51	1	0.189478
29.2.1.1.3	protein.synthesis.ribosomal protein.prokaryotic.unknown organellar	3	0.191379
23.3.1.1	nucleotide metabolism.salvage.phosphoribosyltransferases.aprt	1	0.195139
17.5.2	hormone metabolism.ethylene.signal transduction	3	0.195318
11.1.10	lipid metabolism.FA synthesis and FA elongation.beta ketoacyl CoA synthase	1	0.196142
31.6.1.7	cell.motility.eukaryotes.dynein regulatory complex (DRC)	1	0.201508
18.4.1	Co-factor and vitamine metabolism.pantothenate.branched-chain amino acid aminotransferase	1	0.212863
29.1.5	protein.aa activation.isoleucine-tRNA ligase	1	0.215773
29.5.11.20	protein.degradation.ubiquitin.proteasom	5	0.21743
1.2	PS.photorespiration	2	0.220942
1.1.30	PS.lightreaction.state transition	2	0.221718
11.2.3	lipid metabolism.FA desaturation.omega 3 desaturase	1	0.226581
16.1.3	secondary metabolism.isoprenoids.tocopherol biosynthesis	1	0.226581
16.1.3.2	secondary metabolism.isoprenoids.tocopherol biosynthesis.homogentisate phytyltransferase	1	0.226581
29.6.2	protein.folding.chaperones and co-chaperones	13	0.22811
29.6.3	protein.folding.immunophilins (IMM)	1	0.232695
29.6.3.2	protein.folding.immunophilins (IMM).cyclophilins	1	0.232695
27.3.25	RNA.regulation of transcription.MYB domain transcription factor family	1	0.233508
26.24	misc.GCN5-related N-acetyltransferase	3	0.234405
34.4	transport.nitrate	2	0.237181
24.1	Biodegradation of Xenobiotics.hydroxyacylglutathione hydrolase	1	0.239588
11.9.4	lipid metabolism.lipid degradation.beta-oxidation	4	0.240249
29.2.99	protein.synthesis.misc	2	0.244003
28.1.3	DNA.synthesis/chromatin structure.histone	1	0.246963
1.2.1	PS.photorespiration.phosphoglycolate phosphatase	1	0.246963
31.6.1.6.3	cell.motility.eukaryotes.central pair.C1	1	0.247471
27.3.63	RNA.regulation of transcription.PHD finger transcription factor	5	0.248988
23.5	nucleotide metabolism.deoxynucleotide metabolism	4	0.250453
23.3	nucleotide metabolism.salvage	2	0.250597
23.3.1	nucleotide metabolism.salvage.phosphoribosyltransferases	2	0.250597
18.5.2	Co-factor and vitamine metabolism.folate & vitamine K.vitamine K	1	0.251909
18.5.2.1	Co-factor and vitamine metabolism.folate & vitamine K.vitamine K.isochorismate synthase	1	0.251909
17.3.1.1	hormone metabolism.brassinosteroid.synthesis-degradation.BRs	1	0.251909
17.3.1.1.1	hormone metabolism.brassinosteroid.synthesis-degradation.BRs.DET2	1	0.251909
23.4	nucleotide metabolism.phosphotransfer and pyrophosphatases	5	0.254131
29.1.18	protein.aa activation.glutamine-tRNA ligase	1	0.257622
1.3.13	PS.calvin cycle.rubisco interacting	1	0.257622
19.1	tetrapyrrole synthesis.glu-tRNA synthetase	1	0.257622
27.3.26	RNA.regulation of transcription.MYB-related transcription factor family	2	0.260534
29.2.1.1.4	protein.synthesis.ribosomal protein.prokaryotic.non-organellar	3	0.263296
11.9.2.2	lipid metabolism.lipid degradation.lipases.acylglycerol lipase	1	0.26431
2	major CHO metabolism	17	0.266772
29.2.1.1	protein.synthesis.ribosomal protein.prokaryotic	8	0.27405
12.1.1	N-metabolism.nitrate metabolism.NR	1	0.275844
29.2.1.1.1.1	protein.synthesis.ribosomal protein.prokaryotic.chloroplast.30S subunit	1	0.28341
29.2.1.1.1.1.530	protein.synthesis.ribosomal protein.prokaryotic.chloroplast.30S subunit.S30A	1	0.28341
11.1.3	lipid metabolism.FA synthesis and FA elongation.ketoacyl ACP synthase	1	0.284529
21.2.1	redox.ascorbate and glutathione.ascorbate	1	0.284529
29.5.11	protein.degradation.ubiquitin	55	0.285144
34.6	transport.sulphate	2	0.287687
23.4.4	nucleotide metabolism.phosphotransfer and pyrophosphatases.thymidylate kinase	2	0.28942
22.1.4	polyamine metabolism.synthesis.agmatine deiminase	1	0.290169
17	hormone metabolism	14	0.29269
29.5.11.4.1	protein.degradation.ubiquitin.E3.HECT	4	0.293129
30.2.11	signalling.receptor kinases.leucine rich repeat XI	3	0.295329
27.3.70	RNA.regulation of transcription.Silencing Group	1	0.298383
11.9.4.2	lipid metabolism.lipid degradation.beta-oxidation.acyl CoA DH	3	0.29944
13.2.3.4	amino acid metabolism.degradation.aspartate family.methionine	1	0.305574
29.2.1.99	protein.synthesis.ribosomal protein.unknown	1	0.305574
29.2.1.99.1	protein.synthesis.ribosomal protein.unknown.small subunit	1	0.305574
29.2.1.99.1.19	protein.synthesis.ribosomal protein.unknown.small subunit.S19	1	0.305574
2.2.10.2	major CHO metabolism.degradation.acetate metabolism.phosphate acetyltransferase	1	0.308719
22.1.2	polyamine metabolism.synthesis.SAM decarboxylase	1	0.308719
29.2.1.1.4.1	protein.synthesis.ribosomal protein.prokaryotic.non-organellar.30S subunit	1	0.313875
29.2.1.1.3.1	protein.synthesis.ribosomal protein.prokaryotic.unknown organellar.30S subunit	1	0.313875
29.2.1.1.3.1.15	protein.synthesis.ribosomal protein.prokaryotic.unknown organellar.30S subunit.S15	1	0.313875
29.5	protein.degradation	102	0.317567
29.2.1.1.2	protein.synthesis.ribosomal protein.prokaryotic.mitochondrion	1	0.319289
29.2.1.1.2.51	protein.synthesis.ribosomal protein.prokaryotic.mitochondrion.L51/S25/CI-B8	1	0.319289
27.3.99	RNA.regulation of transcription.unclassified	14	0.320152
16.2.1	secondary metabolism.phenylpropanoids.lignin biosynthesis	1	0.325784
16.2.1.10	secondary metabolism.phenylpropanoids.lignin biosynthesis.CAD	1	0.325784
11.8	lipid metabolism.'exotics'(steroids, squalene etc)	6	0.328454
27.3.13	RNA.regulation of transcription.CCAAT box binding factor family, DR1	1	0.332778
16.1.1.10	secondary metabolism.isoprenoids.non-mevalonate pathway.geranylgeranyl pyrophosphate synthase	1	0.332778
29.6.2.3	protein.folding.chaperones and co-chaperones.HSP70s	7	0.33315
2.2.1.3	major CHO metabolism.degradation.sucrose.invertases	1	0.337774
2.2.1.3.2	major CHO metabolism.degradation.sucrose.invertases.cell wall	1	0.337774
2.2.1.3.3	major CHO metabolism.degradation.sucrose.invertases.vacuolar	1	0.337774
16.1.1.3	secondary metabolism.isoprenoids.non-mevalonate pathway.CMS	1	0.337774
16.1.5	secondary metabolism.isoprenoids.terpenoids	2	0.340657
27.3.55	RNA.regulation of transcription.HDA	5	0.345392
13.1.3.5	amino acid metabolism.synthesis.aspartate family.lysine	3	0.347042
1.3	PS.calvin cycle	2	0.348144
2.2.2	major CHO metabolism.degradation.starch	2	0.34905
2.2.2.4	major CHO metabolism.degradation.starch.D enzyme	2	0.34905
26.22	misc.short chain dehydrogenase/reductase (SDR)	5	0.351309
29.5.30	protein.degradation.prolyl protease	1	0.355634
26.13	misc.acid and other phosphatases	7	0.359917
31.5	cell.cell death	1	0.362154
31.5.1	cell.cell death.plants	1	0.362154
26.11	misc.alcohol dehydrogenases	3	0.368714
26.11.1	misc.alcohol dehydrogenases.cinnamyl alcohol dehydrogenase	3	0.368714
29.8	protein.assembly and cofactor ligation	5	0.369244
29.1.19	protein.aa activation.arginine-tRNA ligase	1	0.370077
16.1.2	secondary metabolism.isoprenoids.mevalonate pathway	1	0.370077
16.1.2.9	secondary metabolism.isoprenoids.mevalonate pathway.farnesyl pyrophosphate synthetase	1	0.370077
29.2.4.1	protein.synthesis.elongation.deoxyhypusine synthase	1	0.370742
29.2.3.1	protein.synthesis.initiation.deoxyhypusine synthase	1	0.370742
29.2.1.1.3.2	protein.synthesis.ribosomal protein.prokaryotic.unknown organellar.50S subunit	2	0.374691
2.1	major CHO metabolism.synthesis	11	0.375744
2.1.2.4	major CHO metabolism.synthesis.starch.debranching	2	0.377223
27.3.17	RNA.regulation of transcription.CPP(Zn),CPP1-related transcription factor family	3	0.377588
31.3	cell.cycle	8	0.377991
3.2	minor CHO metabolism.trehalose	1	0.379906
3.2.4	minor CHO metabolism.trehalose.trehalase	1	0.379906
29.1.15	protein.aa activation.proline-tRNA ligase	1	0.379906
2.2.1	major CHO metabolism.degradation.sucrose	2	0.379924
13	amino acid metabolism	31	0.388363
27.3.12	RNA.regulation of transcription.C3H zinc finger family	4	0.389608
29.1	protein.aa activation	14	0.402359
13.2.3.5.1	mino acid metabolism.degradation.aspartate family.lysine.lysine decarboxylase	1	0.404936
16.1.4	secondary metabolism.isoprenoids.carotenoids	2	0.405762
18.4	Co-factor and vitamine metabolism.pantothenate	2	0.406923
16.4	secondary metabolism.N misc	2	0.408086
20	stress	24	0.408255
21.2	redox.ascorbate and glutathione	3	0.410554
16.8.3	secondary metabolism.flavonoids.dihydroflavonols	2	0.413763
34.18	transport.unspecified anions	3	0.414654
21.5	redox.peroxiredoxin	3	0.416301
29.6.2.5	protein.folding.chaperones and co-chaperones.HSP100s	3	0.419469
29.6.2.5.1	protein.folding.chaperones and co-chaperones.HSP100s.chaperones	3	0.419469
13.1.1.3	amino acid metabolism.synthesis.central amino acid metabolism.alanine	3	0.421819
30.2.99	signalling.receptor kinases.misc	2	0.423725
17.4	hormone metabolism.cytokinin	1	0.424159
17.4.2	hormone metabolism.cytokinin.signal transduction	1	0.424159
20.2	stress.abiotic	19	0.424165
21	redox	20	0.424305
13.1.1.3.11	amino acid metabolism.synthesis.central amino acid metabolism.alanine.alanine-glyoxylate aminotransferase	2	0.425598
34.1	transport.p- and v-ATPases	6	0.428584
29.3	protein.targeting	31	0.42929
29.6.2.2	protein.folding.chaperones and co-chaperones.HSP60s	1	0.436043
29.6.2.2.2	protein.folding.chaperones and co-chaperones.HSP60s.organelle	1	0.436043
29.6.2.2.2.2	protein.folding.chaperones and co-chaperones.HSP60s.organelle.co-chaperones	1	0.436043
34.1.1	transport.p- and v-ATPases.H+-transporting two-sector ATPase	1	0.438001
11.9.2	lipid metabolism.lipid degradation.lipases	9	0.439771
23.5.2	nucleotide metabolism.deoxynucleotide metabolism.pseudouridine synthase	1	0.447371
13.1.3	amino acid metabolism.synthesis.aspartate family	4	0.44932
29.3.2	protein.targeting.mitochondria	4	0.45044
26.8	misc.nitrilases, *nitrile lyases, berberine bridge enzymes, reticuline oxidases, troponine reductases	3	0.452924
18.11	Co-factor and vitamine metabolism.lipoic acid	1	0.455601
26.6	misc.O-methyl transferases	1	0.455601
16.99	secondary metabolism.unspecified	1	0.455601
13.1.1	amino acid metabolism.synthesis.central amino acid metabolism	4	0.45946
9.3	mitochondrial electron transport / ATP synthesis.electron transfer flavoprotein	2	0.460125
29.1.17	protein.aa activation.glutamate-tRNA ligase	2	0.464593
26.26	misc.aminotransferases	1	0.465181
26.26.1	misc.aminotransferases.aminotransferase class IV family protein	1	0.465181
6.4	gluconeogenesis / glyoxylate cycle.PEPCK	1	0.46645
29.4.1.57	protein.postranslational modification.kinase.receptor like cytoplasmatic kinase VII	1	0.46645
20.1.7	stress.biotic.PR-proteins	1	0.46645
20.1.7.6	stress.biotic.PR-proteins.proteinase inhibitors	1	0.46645
27.3.71	RNA.regulation of transcription.SNF7	2	0.466566
11.5.2	lipid metabolism.glyceral metabolism.Glycerol-3-phosphate dehydrogenase (NAD+)	3	0.46748
13.1.2.2	amino acid metabolism.synthesis.glutamate family.proline	2	0.469806
23.5.4	nucleotide metabolism.deoxynucleotide metabolism.ribonucleoside-diphosphate reductase	2	0.470167
13.1	amino acid metabolism.synthesis	19	0.470861
29.3.3	protein.targeting.chloroplast	4	0.473304
13.2.6.3	amino acid metabolism.degradation.aromatic aa.tryptophan	1	0.476413
26.1	misc.misc2	2	0.479052
11.5	lipid metabolism.glyceral metabolism	4	0.483221
35	not assigned	2695	0.484207
35.2	not assigned.unknown	2695	0.484207
15	metal handling	1	0.488834
15.2	metal handling.binding, chelation and storage	1	0.488834
29.2.5	protein.synthesis.release	1	0.495109
29.2.1.1.3.2.13	protein.synthesis.ribosomal protein.prokaryotic.unknown organellar.50S subunit.L13	1	0.495109
17.1.1.1.10	hormone metabolism.abscisic acid.synthesis-degradation.synthesis.9-cis-epoxycarotenoid dioxygenase	2	0.498397
29.5.9	protein.degradation.AAA type	2	0.498955
14	S-assimilation	1	0.502484
14.3	S-assimilation.sulfite redox	1	0.502484
2.2	major CHO metabolism.degradation	6	0.503998
29.5.1	protein.degradation.subtilases	6	0.508661
30.3	signalling.calcium	11	0.508991
2.2.10	major CHO metabolism.degradation.acetate metabolism	2	0.510765
29.2.1.1.4.2	protein.synthesis.ribosomal protein.prokaryotic.non-organellar.50S subunit	2	0.510765
30.4.2	signalling.phosphinositides.phosphatidylinositol 4-kinase	2	0.520622
17.1.1.1.1	hormone metabolism.abscisic acid.synthesis-degradation.synthesis.zeaxanthin epoxidase	1	0.536104
4.1.14	glycolysis.cytosolic branch.pyruvate kinase (PK)	2	0.537524
34.15	transport.potassium	10	0.538345
17.6	hormone metabolism.gibberelin	1	0.541861
17.6.2	hormone metabolism.gibberelin.signal transduction	1	0.541861
11.1.7	lipid metabolism.FA synthesis and FA elongation.ACP thioesterase	1	0.545164
29.3.4.99	protein.targeting.secretory pathway.unspecified	11	0.547734
27.1.19	RNA.processing.ribonucleases	5	0.553414
31.6.1.3.1.1	cell.motility.eukaryotes.intraflagellar transport.IFT motor protein.kinesin-2 subunits	1	0.554579
18.5.1	Co-factor and vitamine metabolism.folate & vitamine K.folate	1	0.554579
29.2.1.1.3.2.4	protein.synthesis.ribosomal protein.prokaryotic.unknown organellar.50S subunit.L4	1	0.566598
1.2.2	PS.photorespiration.glycolate oxydase	1	0.566598
30.99	signalling.unspecified	1	0.566598
31.8	cell.contractile vacuole	1	0.576755
11.9.4.9	lipid metabolism.lipid degradation.beta-oxidation.multifunctional	1	0.581581
29.5.11.4.2	protein.degradation.ubiquitin.E3.RING	21	0.582332
29.5.2	protein.degradation.autophagy	1	0.589285
27.3.60	RNA.regulation of transcription.NIN-like bZIP-related family	2	0.59307
13.2.3	amino acid metabolism.degradation.aspartate family	3	0.601717
6	gluconeogenesis / glyoxylate cycle	4	0.607457
13.2.6	amino acid metabolism.degradation.aromatic aa	2	0.610232
27.3.48	RNA.regulation of transcription.FHA transcription factor	1	0.620268
13.1.5.3	amino acid metabolism.synthesis.serine-glycine-cysteine group.cysteine	2	0.622002
13.1.5.3.1	amino acid metabolism.synthesis.serine-glycine-cysteine group.cysteine.OASTL	2	0.622002
3.8	minor CHO metabolism.galactose	2	0.623039
3.8.1	minor CHO metabolism.galactose.galactokinases	2	0.623039
31.4	cell.vesicle transport	5	0.628624
30.5	signalling.G-proteins	17	0.628657
29.2.1.1.1.2	protein.synthesis.ribosomal protein.prokaryotic.chloroplast.50S subunit	2	0.641834
29.1.10	protein.aa activation.methionine-tRNA ligase	1	0.648952
2.1.2	major CHO metabolism.synthesis.starch	10	0.655512
24.2	Biodegradation of Xenobiotics.lactoylglutathione lyase	1	0.659734
27.2	RNA.transcription	2	0.668962
13.1.5	amino acid metabolism.synthesis.serine-glycine-cysteine group	3	0.669353
17.7	hormone metabolism.jasmonate	1	0.669681
17.7.1	hormone metabolism.jasmonate.synthesis-degradation	1	0.669681
17.7.1.5	hormone metabolism.jasmonate.synthesis-degradation.12-Oxo-PDA-reductase	1	0.669681
30.8	signalling.misc	2	0.669817
30.1	signalling.in sugar and nutrient physiology	2	0.672171
13.2.4.1	amino acid metabolism.degradation.branched chain group.shared	1	0.679686
27.1.20	RNA.processing.degradation dicer	2	0.680971
20.2.3	stress.abiotic.drought/salt	6	0.683886
30.6	signalling.MAP kinases	6	0.686502
29.2.1.1.1.2.2	protein.synthesis.ribosomal protein.prokaryotic.chloroplast.50S subunit.L2	1	0.688525
19.10	tetrapyrrole synthesis.magnesium chelatase	1	0.688525
29.5.11.3	protein.degradation.ubiquitin.E2	5	0.689483
18.5	Co-factor and vitamine metabolism.folate & vitamine K	2	0.694794
11.8.10	lipid metabolism.'exotics' (steroids, squalene etc).phosphatidylcholinesterol O-acyltransferase	1	0.697099
21.99	redox.misc	1	0.697099
8.1.1.2	TCA / org transformation.TCA.pyruvate DH.E2	1	0.697099
13.1.4.1	amino acid metabolism.synthesis.branched chain group.common	1	0.700786
13.1.4.1.4	amino acid metabolism.synthesis.branched chain group.common.branched-chain amino acid aminotransferase	1	0.700786
3.5	minor CHO metabolism.others	9	0.70236
27.3.52	RNA.regulation of transcription.Global transcription factor group	1	0.71158
34.5	transport.ammonium	7	0.712711
13.1.2.3	amino acid metabolism.synthesis.glutamate family.arginine	2	0.716158
31.9	cell.eyespot	1	0.721499
9.2	mitochondrial electron transport / ATP synthesis.NADH-DH	1	0.721499
9.2.1	mitochondrial electron transport / ATP synthesis.NADH-DH.type II	1	0.721499
9.2.1.2	mitochondrial electron transport / ATP synthesis.NADH-DH.type II.external	1	0.721499
4	glycolysis	4	0.722802
4.1	glycolysis.cytosolic branch	4	0.722802
23	nucleotide metabolism	18	0.724142
13.1.6	amino acid metabolism.synthesis.aromatic aa	1	0.727722
13.1.6.4	amino acid metabolism.synthesis.aromatic aa.tyrosine	1	0.727722
13.1.6.4.1	amino acid metabolism.synthesis.aromatic aa.tyrosine.arogenate dehydrogenase \& prephenate dehydrogenase	1	0.727722
13.1.6.4.2	amino acid metabolism.synthesis.aromatic aa.tyrosine.prephenate dehydrogenase	1	0.727722
27.3.2	RNA.regulation of transcription.Alfin-like	1	0.727722
13.1.2.3.21	amino acid metabolism.synthesis.glutamate family.arginine.ornithine carbamoyltransferase	1	0.731153
34.8	transport.metabolite transporters at the envelope membrane	4	0.737626
3.4	minor CHO metabolism.myo-inositol	1	0.740849
3.4.5	minor CHO metabolism.myo-inositol.inositol phosphatase	1	0.740849
9.7	mitochondrial electron transport / ATP synthesis.cytochrome c oxidase	1	0.740849
23.3.1.3	nucleotide metabolism.salvage.phosphoribosyltransferases.upp	1	0.742104
30.11	signalling.light	3	0.745037
29.3.4	protein.targeting.secretory pathway	18	0.745407
9	mitochondrial electron transport / ATP synthesis	7	0.746446
31.3.1	cell.cycle.peptidylprolyl isomerase	5	0.751575
29.1.16	protein.aa activation.cysteine-tRNA ligase	1	0.758154
30.2	signalling.receptor kinases	5	0.760609
34.19	transport.Major Intrinsic Proteins	1	0.765111
34.7	transport.phosphate	10	0.766152
9.1	mitochondrial electron transport / ATP synthesis.NADH-DH	3	0.773862
9.1.2	mitochondrial electron transport / ATP synthesis.NADH-DH.localisation not clear	3	0.773862
11.9.3	lipid metabolism.lipid degradation.lysophospholipases	1	0.777171
11.9.3.3	lipid metabolism.lipid degradation.lysophospholipases.glycerophosphodiester phosphodiesterase	1	0.777171
2.2.1.4	major CHO metabolism.degradation.sucrose.hexokinase	1	0.777171
30.9	signalling.lipids	1	0.777171
19.20	tetrapyrrole synthesis.ferrochelatase	1	0.777171
34.99	transport.misc	19	0.781515
27.3.11	RNA.regulation of transcription.C2H2 zinc finger family	2	0.784239
29.2.1.2	protein.synthesis.ribosomal protein.eukaryotic	1	0.785773
29.2.1.2.1	protein.synthesis.ribosomal protein.eukaryotic.40S subunit	1	0.785773
29.2.1.2.1.27	protein.synthesis.ribosomal protein.eukaryotic.40S subunit.S27	1	0.785773
23.1	nucleotide metabolism.synthesis	2	0.786044
23.1.2	nucleotide metabolism.synthesis.purine	2	0.786044
21.6	redox.dismutases and catalases	2	0.787172
13.1.4	amino acid metabolism.synthesis.branched chain group	2	0.789657
13.1.1.3.1	amino acid metabolism.synthesis.central amino acid metabolism.alanine.alanine aminotransferase	1	0.791523
26.3	misc.gluco-, galacto- and mannosidases	7	0.792869
34.3	transport.amino acids	4	0.793369
27.3.28	RNA.regulation of transcription.SBP,Squamosa promoter binding protein family	15	0.794745
29.2.1.1.1.2.22	protein.synthesis.ribosomal protein.prokaryotic.chloroplast.50S subunit.L22	1	0.797283
1.1.1.1	PS.lightreaction.photosystem II.LHC-II	1	0.797283
10	cell wall	1	0.799206
10.5	cell wall.cell wall proteins	1	0.799206
10.5.2	cell wall.cell wall proteins.proline rich proteins	1	0.799206
19.5	tetrapyrrole synthesis.porphobilinogen deaminase	1	0.799206
13.1.2	amino acid metabolism.synthesis.glutamate family	4	0.799456
33	development	43	0.799964
20.1	stress.biotic	5	0.800792
21.2.2	redox.ascorbate and glutathione.glutathione	2	0.801884
26.23	misc.rhodanese	5	0.807544
29.2.1.1.1	protein.synthesis.ribosomal protein.prokaryotic.chloroplast	3	0.81061
8.2.9	TCA / org transformation.other organic acid transformatons.cyt MDH	1	0.815597
31.6.1.9	cell.motility.eukaryotes.flagellar adhesion and gamete fusion	3	0.81954
29.5.11.4.4	protein.degradation.ubiquitin.E3.APC	3	0.820658
8.1.1	TCA / org transformation.TCA.pyruvate DH	2	0.82237
13.1.2.2.10	amino acid metabolism.synthesis.glutamate family.proline.ornithine aminotransferase	1	0.823339
16.4.2	secondary metabolism.N misc.betaine	1	0.823339
16.4.2.1	secondary metabolism.N misc.betaine.betaine-aldehyde dehydrogenase	1	0.823339
19.3	tetrapyrrole synthesis.GSA	1	0.823339
13.1.3.5.2	amino acid metabolism.synthesis.aspartate family.lysine.dihydrodipicolinate reductase	1	0.830128
23.1.2.5	nucleotide metabolism.synthesis.purine.AIR synthase	1	0.830128
19.13	tetrapyrrole synthesis.divinyl chlorophyllide-a 8-vinyl-reductase	1	0.836929
29.5.4	protein.degradation.aspartate protease	2	0.838159
11.1	lipid metabolism.FA synthesis and FA elongation	8	0.841258
20.2.1	stress.abiotic.heat	11	0.842616
11.9.2.1	lipid metabolism.lipid degradation.lipases.triacylglycerol lipase	3	0.843841
17.1.1.1	hormone metabolism.abscisic acid.synthesis-degradation.synthesis	3	0.844966
11.8.6	lipid metabolism.'exotics' (steroids, squalene etc).cycloartenol synthase	1	0.845041
1.3.4	PS.calvin cycle.GAP	1	0.845691
27.3.30	RNA.regulation of transcription.Trihelix, Triple-Helix transcription factor family	1	0.845691
13.2	amino acid metabolism.degradation	11	0.846341
27.3.42	RNA.regulation of transcription.Bromodomain proteins	2	0.850101
26.17	misc.dynamin	1	0.851218
24	Biodegradation of Xenobiotics	6	0.85554
11.1.8	lipid metabolism.FA synthesis and FA elongation.acyl coa ligase	2	0.857468
2.1.2.3	major CHO metabolism.synthesis.starch.starch branching	1	0.861315
13.1.2.3.2	amino acid metabolism.synthesis.glutamate family.arginine.acetylglutamate kinase	1	0.864576
23.1.2.20	nucleotide metabolism.synthesis.purine.adenylosuccinate synthase	1	0.865556
19.11	tetrapyrrole synthesis.magnesium protoporphyrin IX methyltransferase	1	0.870781
8.1	TCA / org transformation.TCA	4	0.874495
4.1.4	glycolysis.cytosolic branch.phosphofructokinase (PFK)	1	0.877647
8.2	TCA / org transformation.other organic acid transformations	3	0.879241
6.1	gluconeogenesis / glyoxylate cycle.citrate synthase	1	0.881247
11.5.1	lipid metabolism.glyceral metabolism.glycerol kinase	1	0.885833
26.9	misc.glutathione S transferases	1	0.894688
29.3.5	protein.targeting.peroxisomes	1	0.894688
17.5.3	hormone metabolism.ethylene.induced-regulated-responsive-activated	1	0.895673
29.5.11.4.3.1	protein.degradation.ubiquitin.E3.SCF.SKP	1	0.895673
29.5.11.4	protein.degradation.ubiquitin.E3	32	0.904061
17.3	hormone metabolism.brassinosteroid	2	0.906323
17.3.1	hormone metabolism.brassinosteroid.synthesis-degradation	2	0.906323
13.1.3.6	amino acid metabolism.synthesis.aspartate family.misc	1	0.90783
13.1.3.6.1	amino acid metabolism.synthesis.aspartate family.misc.homoserine	1	0.90783
13.1.3.6.1.1	amino acid metabolism.synthesis.aspartate family.misc.homoserine.aspartate kinase	1	0.90783
13.1.7	amino acid metabolism.synthesis.histidine	1	0.90783
34.11	transport.NDP-sugars at the ER	2	0.908416
6.3	gluconeogenesis / glyoxylate cycle.Malate DH	2	0.915863
3	minor CHO metabolism	15	0.919046
13.2.4.4	amino acid metabolism.degradation.branched chain group.leucine	4	0.919651
2.1.2.1	major CHO metabolism.synthesis.starch.AGPase	1	0.921986
29.1.11	protein.aa activation.serine-tRNA ligase	1	0.921986
34.2	transport.sugars	2	0.923085
13.2.4	amino acid metabolism.degradation.branched chain group	5	0.924708
29.5.11.2	protein.degradation.ubiquitin.E1	2	0.925416
19	tetrapyrrole synthesis	8	0.927462
13.1.3.5.5	amino acid metabolism.synthesis.aspartate family.lysine.diaminopimelate decarboxylase	1	0.929898
13.1.1.2	amino acid metabolism.synthesis.central amino acid metabolism.aspartate	1	0.929898
13.1.1.2.1	amino acid metabolism.synthesis.central amino acid metabolism.aspartate.aspartate aminotransferase	1	0.929898
31.6.1.2	cell.motility.eukaryotes.deflagellation	1	0.929898
5	fermentation	1	0.929898
5.3	fermentation.ADH	1	0.929898
2.2.10.1	major CHO metabolism.degradation.acetate metabolism.acetate kinase	1	0.929898
13.2.3.5	amino acid metabolism.degradation.aspartate family.lysine	2	0.931946
11.1.13	lipid metabolism.FA synthesis and FA elongation.acyl-CoA binding protein	1	0.941779
29.1.14	protein.aa activation.glycine-tRNA ligase	1	0.941779
33.1	development.storage proteins	1	0.94277
8.1.1.1	TCA / org transformation.TCA.pyruvate DH.E1	1	0.94277
27.1.1	RNA.processing.splicing	6	0.946211
11.9	lipid metabolism.lipid degradation	14	0.946509
29.5.7	protein.degradation.metalloprotease	10	0.946689
29.5.11.4.3	protein.degradation.ubiquitin.E3.SCF	4	0.949854
29.5.11.5	protein.degradation.ubiquitin.ubiquitin protease	6	0.956471
13.1.5.1	amino acid metabolism.synthesis.serine-glycine-cysteine group.serine	1	0.966238
13.1.5.1.2	amino acid metabolism.synthesis.serine-glycine-cysteine group.serine.phosphoserine aminotransferase	1	0.966238
13.2.2	amino acid metabolism.degradation.glutamate family	2	0.966527
13.2.2.2	amino acid metabolism.degradation.glutamate family.proline	2	0.966527
28.99	DNA.unspecified	6	0.967414
2.1.2.2	major CHO metabolism.synthesis.starch.starch synthase	6	0.972685
29.3.1	protein.targeting.nucleus	4	0.97417
22	polyamine metabolism	2	0.977525
22.1	polyamine metabolism.synthesis	2	0.977525
26.16	misc.myrosinases-lectin-jacalin	1	0.978812
1.1.5	PS.lightreaction.other electron carrier (ox/red)	1	0.978812
1.1.5.2	PS.lightreaction.other electron carrier (ox/red).ferredoxin	1	0.978812
1.1.1.3	PS.lightreaction.photosystem II.biogenesis	1	0.978812
8.2.10	TCA / org transformation.other organic acid transformatons.malic	2	0.983143
33.99	development.unspecified	41	0.983427
29.2.4	protein.synthesis.elongation	2	0.987122
12.3	N-metabolism.N-degradation	2	0.989932
12.3.1	N-metabolism.N-degradation.glutamate dehydrogenase	2	0.989932
17.1	hormone metabolism.abscisic acid	4	0.990892
17.1.1	hormone metabolism.abscisic acid.synthesis-degradation	4	0.990892
26.7	misc.oxidases - copper, flavone etc	19	0.992236
13.2.6.2	amino acid metabolism.degradation.aromatic aa.tyrosine	1	0.993047
4.1.8	glycolysis.cytosolic branch.glyceraldehyde 3-phosphate dehydrogenase (GAP-DH)	1	0.993047
30.1.2	signalling.in sugar and nutrient physiology.pyruvate dehydrogenase kinase	1	0.993047
8.1.7	TCA / org transformation.TCA.succinate dehydrogenase	1	0.993047
13.1.4.4	amino acid metabolism.synthesis.branched chain group.leucine specific	1	0.994371
13.1.4.4.1	amino acid metabolism.synthesis.branched chain group.leucine specific.2-isopropylmalate synthase	1	0.994371
11.10	lipid metabolism.glycolipid synthesis	1	0.994371
11.10.4	lipid metabolism.glycolipid synthesis.sulfolipid synthase	1	0.994371
8.1.4	TCA / org transformation.TCA.IDH	1	0.994371
29.5.11.4.3.2	protein.degradation.ubiquitin.E3.SCF.FBOX	3	0.997514

## Sheet: MeHg-10-10
bin	name	elements	p-value
31.6	cell.motility	147	1.30935e-35
31.6.1	cell.motility.eukaryotes	147	1.30935e-35
31	cell	259	9.21222e-25
31.6.1.10	cell.motility.eukaryotes.flagellar associated proteins	45	4.09361e-16
29.4	protein.postranslational modification	299	3.36775e-11
31.6.1.4	cell.motility.eukaryotes.axonemal dyneins	33	1.09395e-10
28	DNA	102	9.1849e-10
29	protein	596	9.34773e-09
31.6.1.4.2	cell.motility.eukaryotes.axonemal dyneins.inner arm	24	2.1686e-07
31.6.1.5	cell.motility.eukaryotes.radial spoke	12	1.12835e-06
28.1	DNA.synthesis/chromatin structure	63	1.80778e-06
31.6.1.6	cell.motility.eukaryotes.central pair	12	7.45219e-06
29.6	protein.folding	50	1.76776e-05
31.6.1.5.2	cell.motility.eukaryotes.radial spoke.stalk	9	2.65872e-05
27	RNA	219	4.31174e-05
31.6.1.3	cell.motility.eukaryotes.intraflagellar transport	19	4.33176e-05
31.6.1.4.1	cell.motility.eukaryotes.axonemal dyneins.outer arm	9	0.000106165
31.6.1.3.2	cell.motility.eukaryotes.intraflagellar transport.IFT particle protein	16	0.000165826
28.2	DNA.repair	29	0.000167675
31.6.1.4.2.1	cell.motility.eukaryotes.axonemal dyneins.inner arm.monomeric species	16	0.000168069
26.10	misc.cytochrome P450	16	0.000272163
1.5	PS.carbon concentrating mechanism	10	0.00031296
1.5.3	PS.carbon concentrating mechanism.algal	10	0.00031296
29.6.2.3.1	protein.folding.chaperones and co-chaperones.HSP70s.chaperones	6	0.000421974
27.3.69	RNA.regulation of transcription.SET-domain transcriptional regulator family	12	0.000730049
1	PS	35	0.000770153
29.6.2	protein.folding.chaperones and co-chaperones	26	0.000780227
26	misc	103	0.000852008
29.6.2.4	protein.folding.chaperones and co-chaperones.HSP90s	4	0.00133237
31.6.1.6.1	cell.motility.eukaryotes.central pair.C1a	6	0.00147631
27.3	RNA.regulation of transcription	149	0.00200123
31.1	cell.organisation	67	0.00209391
31.6.1.3.2.2	cell.motility.eukaryotes.intraflagellar transport.IFT particle protein.complex B	10	0.00308717
34.12	transport.metal	11	0.00451507
29.6.2.4.1	protein.folding.chaperones and co-chaperones.HSP90s.chaperones	3	0.00459755
34.9	transport.metabolite transporters at the mitochondrial membrane	13	0.00464689
18	Co-factor and vitamine metabolism	18	0.00487738
34	transport	165	0.00491405
34.16	transport.ABC transporters and multidrug resistance systems	34	0.00517045
8.3	TCA / org transformation.carbonic anhydrases	5	0.00562851
27.3.46	RNA.regulation of transcription.DNA methyltransferases	4	0.00797222
30.4	signalling.phosphinositides	9	0.00924851
1.1.1.2	PS.lightreaction.photosystem II.PSII polypeptide subunits	3	0.0103807
27.1	RNA.processing	44	0.0105905
30.4.1	signalling.phosphinositides.phosphatidylinositol-4-phosphate 5-kinase	6	0.0106131
29.5.5	protein.degradation.serine protease	14	0.0112705
29.1.30	protein.aa activation.pseudouridylate synthase	5	0.0139694
31.6.1.5.1	cell.motility.eukaryotes.radial spoke.head	3	0.0140676
11.2	lipid metabolism.FA desaturation	5	0.0143595
20.2.1	stress.abiotic.heat	19	0.0145965
21.1	redox.thioredoxin	14	0.0148042
31.6.1.3.2.1	cell.motility.eukaryotes.intraflagellar transport.IFT particle protein.complex A	6	0.0200253
11.1.9	lipid metabolism.FA synthesis and FA elongation.long chain fatty acid CoA ligase	3	0.0206699
18.6	Co-factor and vitamine metabolism.biotin	2	0.0266216
2.2.1.3	major CHO metabolism.degradation.sucrose.invertases	3	0.0296234
2.2.1.3.2	major CHO metabolism.degradation.sucrose.invertases.cell wall	3	0.0296234
35	not assigned	3661	0.0297392
35.2	not assigned.unknown	3661	0.0297392
1.1.99	PS.lightreaction.unspecified	4	0.0314083
30	signalling	66	0.0325315
34.21	transport.calcium	7	0.0330985
31.2	cell.division	14	0.035157
31.6.1.6.2	cell.motility.eukaryotes.central pair.C1b	3	0.0351952
17.3.1.2	hormone metabolism.brassinosteroid.synthesis-degradation.sterols	3	0.0360486
26.2	misc.UDP glucosyl and glucoronyl transferases	16	0.0362193
27.3.44	RNA.regulation of transcription.Chromatin Remodeling Factors	14	0.0375786
20.2.5	stress.abiotic.light	2	0.0389188
2.2.1	major CHO metabolism.degradation.sucrose	4	0.0474469
1.1.70	PS.lightreaction.hydrogenase	4	0.0491651
1.1.70.1	PS.lightreaction.hydrogenase.FeFe-hydrogenase	4	0.0491651
1.1.1	PS.lightreaction.photosystem II	4	0.0500527
29.6.2.3	protein.folding.chaperones and co-chaperones.HSP70s	14	0.0510798
27.3.35	RNA.regulation of transcription.bZIP transcription factor family	4	0.0534102
23.4.10	nucleotide metabolism.phosphotransfer and pyrophosphatases.nucleoside diphosphate kinase	2	0.0585055
34.6	transport.sulphate	2	0.0590662
31.6.1.11	cell.motility.eukaryotes.other	9	0.0598929
11.2.1	lipid metabolism.FA desaturation.desaturase	3	0.0624189
23.5	nucleotide metabolism.deoxynucleotide metabolism	4	0.0632638
29.6.2.1	protein.folding.chaperones and co-chaperones.small HSPs	2	0.0658573
29.6.2.1.1	protein.folding.chaperones and co-chaperones.small HSPs.chaperones	2	0.0658573
27.3.72	RNA.regulation of transcription.Transcriptional Adaptor Zinc Bundle (TAZ) domain family	1	0.0840983
17.3.1.2.3	hormone metabolism.brassinosteroid.synthesis-degradation.sterols.CYP51	1	0.0897899
12.1.2	N-metabolism.nitrate metabolism.nitrite reductase	1	0.0931443
11.9.2.2	lipid metabolism.lipid degradation.lipases.acylglycerol lipase	1	0.096286
18.3	Co-factor and vitamine metabolism.riboflavin	5	0.0969418
3.6	minor CHO metabolism.callose	2	0.100138
18.11	Co-factor and vitamine metabolism.lipoic acid	2	0.102437
27.1.20	RNA.processing.degradation dicer	1	0.103351
32	micro RNA, natural antisense etc	1	0.103351
27.3.17	RNA.regulation of transcription.CPP(Zn),CPP1-related transcription factor family	3	0.103776
29.2.3	protein.synthesis.initiation	9	0.109292
11.3.5	lipid metabolism.Phospholipid synthesis.diacylglycerol kinase	2	0.109584
29.2.1.1.1.1	protein.synthesis.ribosomal protein.prokaryotic.chloroplast.30S subunit	2	0.109731
31.6.1.3.1	cell.motility.eukaryotes.intraflagellar transport.IFT motor protein	3	0.112185
25	C1-metabolism	6	0.11272
34.4	transport.nitrate	2	0.115224
16	secondary metabolism	23	0.11659
21	redox	24	0.117271
13.1.6	amino acid metabolism.synthesis.aromatic aa	4	0.118355
11.3.7	lipid metabolism.Phospholipid synthesis.cyclopropane-fatty-acyl-phospholipid synthase	1	0.11886
28.1.1	DNA.synthesis/chromatin structure.retrotransposon/transposase	1	0.123275
27.3.12	RNA.regulation of transcription.C3H zinc finger family	4	0.124163
11.8.1.2	lipid metabolism.'exotics' (steroids, squalene etc).sphingolipids.serine C-palmitoyltransferase	2	0.124568
31.6.1.7	cell.motility.eukaryotes.dynein regulatory complex (DRC)	1	0.124647
29.6.2.4.2	protein.folding.chaperones and co-chaperones.HSP90s.co-chaperones	1	0.131447
29.1.5	protein.aa activation.isoleucine-tRNA ligase	1	0.14062
19.30	tetrapyrrole synthesis.uroporphyrin-III C-methyltransferase	1	0.142393
9	mitochondrial electron transport / ATP synthesis	9	0.143183
29.3.4.99	protein.targeting.secretory pathway.unspecified	21	0.144014
29.6.3.2	protein.folding.immunophilins (IMM).cyclophilins	1	0.147293
33.30	development.multitarget	1	0.147293
33.30.1	development.multitarget.target of rapamycin	1	0.147293
31.3	cell.cycle	13	0.150248
12.1	N-metabolism.nitrate metabolism	4	0.152568
3.2	minor CHO metabolism.trehalose	2	0.152653
3.2.4	minor CHO metabolism.trehalose.trehalase	2	0.152653
29.2	protein.synthesis	27	0.156928
13.1.3.5.4	amino acid metabolism.synthesis.aspartate family.lysine.diaminopimelate epimerase	1	0.157846
31.6.1.6.6	cell.motility.eukaryotes.central pair.C1-C2 bridge	1	0.162393
8	TCA / org transformation	14	0.163456
13.1.6.4	amino acid metabolism.synthesis.aromatic aa.tyrosine	1	0.165606
13.1.6.4.1	amino acid metabolism.synthesis.aromatic aa.tyrosine.arogenate dehydrogenase \& prephenate dehydrogenase	1	0.165606
13.1.6.4.2	amino acid metabolism.synthesis.aromatic aa.tyrosine.prephenate dehydrogenase	1	0.165606
23.4.1	nucleotide metabolism.phosphotransfer and pyrophosphatases.adenylate kinase	3	0.166022
26.22	misc.short chain dehydrogenase/reductase (SDR)	7	0.167377
27.3.57	RNA.regulation of transcription.JUMONJI family	7	0.16865
19.1	tetrapyrrole synthesis.glu-tRNA synthetase	2	0.170685
31.6.1.6.3	cell.motility.eukaryotes.central pair.C1	1	0.174736
23.3	nucleotide metabolism.salvage	2	0.179599
23.3.1	nucleotide metabolism.salvage.phosphoribosyltransferases	2	0.179599
23.5.4	nucleotide metabolism.deoxynucleotide metabolism.ribonucleoside-diphosphate reductase	2	0.180171
20.2	stress.abiotic	27	0.180687
29.5.11.4.1	protein.degradation.ubiquitin.E3.HECT	6	0.18209
29.3.4.3	protein.targeting.secretory pathway.vacuole	8	0.1838
19.12	tetrapyrrole synthesis.magnesium-protoporphyrin IX monomethyl ester (oxidative) cyclase	1	0.187035
23.3.1.1	nucleotide metabolism.salvage.phosphoribosyltransferases.aprt	1	0.187035
31.6.1.6.4	cell.motility.eukaryotes.central pair.C2b	1	0.187035
13.1.2.2	amino acid metabolism.synthesis.glutamate family.proline	3	0.187834
31.6.1.3.1.2	cell.motility.eukaryotes.intraflagellar transport.IFT motor protein.cytoplasmic dynein 1b subunits	2	0.188038
12	N-metabolism	10	0.191278
34.14	transport.unspecified cations	18	0.199453
23.4	nucleotide metabolism.phosphotransfer and pyrophosphatases	7	0.200481
29.5.11.4	protein.degradation.ubiquitin.E3	43	0.201447
27.3.54	RNA.regulation of transcription.Histone acetyltransferases	5	0.201469
20.1.7	stress.biotic.PR-proteins	1	0.205937
20.1.7.6	stress.biotic.PR-proteins.proteinase inhibitors	1	0.205937
9.5	mitochondrial electron transport / ATP synthesis.cytochrome c reductase	1	0.205937
29.5.11.1	protein.degradation.ubiquitin.ubiquitin	4	0.209133
16.4.1	secondary metabolism.N misc.alkaloid-like	1	0.213186
16.8.4	secondary metabolism.flavonoids.flavonols	1	0.213186
17.5.1	hormone metabolism.ethylene.synthesis-degradation	1	0.213186
11.1	lipid metabolism.FA synthesis and FA elongation	10	0.217294
1.1	PS.lightreaction	18	0.218248
17.3.1.1	hormone metabolism.brassinosteroid.synthesis-degradation.BRs	1	0.224282
17.3.1.1.1	hormone metabolism.brassinosteroid.synthesis-degradation.BRs.DET2	1	0.224282
27.1.2	RNA.processing.RNA helicase	11	0.22691
17.3	hormone metabolism.brassinosteroid	4	0.227083
17.3.1	hormone metabolism.brassinosteroid.synthesis-degradation	4	0.227083
27.3.67	RNA.regulation of transcription.putative transcription regulator	11	0.229563
29.2.1.1.2	protein.synthesis.ribosomal protein.prokaryotic.mitochondrion	1	0.231377
29.2.1.1.2.51	protein.synthesis.ribosomal protein.prokaryotic.mitochondrion.L51/S25/CI-B8	1	0.231377
23.4.4	nucleotide metabolism.phosphotransfer and pyrophosphatases.thymidylate kinase	2	0.232398
17.2	hormone metabolism.auxin	1	0.235169
17.2.1	hormone metabolism.auxin.synthesis-degradation	1	0.235169
16.8	secondary metabolism.flavonoids	4	0.240123
2.2	major CHO metabolism.degradation	9	0.240536
17.5.3	hormone metabolism.ethylene.induced-regulated-responsive-activated	1	0.24075
11.9.2	lipid metabolism.lipid degradation.lipases	12	0.241821
29.2.2	protein.synthesis.ribosome biogenesis	2	0.242291
11.1.3	lipid metabolism.FA synthesis and FA elongation.ketoacyl ACP synthase	1	0.246934
29.2.1.1.1.1.530	protein.synthesis.ribosomal protein.prokaryotic.chloroplast.30S subunit.S30A	1	0.249233
16.8.3	secondary metabolism.flavonoids.dihydroflavonols	2	0.250743
26.11	misc.alcohol dehydrogenases	3	0.250868
26.11.1	misc.alcohol dehydrogenases.cinnamyl alcohol dehydrogenase	3	0.250868
11.2.3	lipid metabolism.FA desaturation.omega 3 desaturase	1	0.25116
2.2.1.3.3	major CHO metabolism.degradation.sucrose.invertases.vacuolar	1	0.25116
29.5.30	protein.degradation.prolyl protease	1	0.25116
18.8	Co-factor and vitamine metabolism.ubiquinone	1	0.256089
18.8.1	Co-factor and vitamine metabolism.ubiquinone.hexaprenyldihydroxybenzoate methyltransferase	1	0.256089
29.1.17	protein.aa activation.glutamate-tRNA ligase	1	0.256089
29.1.18	protein.aa activation.glutamine-tRNA ligase	1	0.256089
23.2	nucleotide metabolism.degradation	8	0.256635
29.2.3.1	protein.synthesis.initiation.deoxyhypusine synthase	1	0.26082
29.2.4.1	protein.synthesis.elongation.deoxyhypusine synthase	1	0.26082
9.4	mitochondrial electron transport / ATP synthesis.alternative oxidase	1	0.26188
26.24	misc.GCN5-related N-acetyltransferase	4	0.264413
27.3.3	RNA.regulation of transcription.AP2/EREBP, APETALA2/Ethylene-responsive element binding protein family	7	0.265084
29.2.1.1.1.1.20	protein.synthesis.ribosomal protein.prokaryotic.chloroplast.30S subunit.S20	1	0.267222
11.2.4	lipid metabolism.FA desaturation.omega 6 desaturase	1	0.27223
29.5.2	protein.degradation.autophagy	2	0.273058
17.3.1.2.4	hormone metabolism.brassinosteroid.synthesis-degradation.sterols.FACKEL	1	0.277716
30.2.11	signalling.receptor kinases.leucine rich repeat XI	3	0.27919
27.3.26	RNA.regulation of transcription.MYB-related transcription factor family	2	0.280953
30.3	signalling.calcium	12	0.283143
28.99	DNA.unspecified	10	0.284715
22.1.2	polyamine metabolism.synthesis.SAM decarboxylase	1	0.287355
29.1.19	protein.aa activation.arginine-tRNA ligase	1	0.293761
2.1.1	major CHO metabolism.synthesis.sucrose	2	0.296897
2.1.1.2	major CHO metabolism.synthesis.sucrose.SPP	2	0.296897
2.2.10.2	major CHO metabolism.degradation.acetate metabolism.phosphate acetyltransferase	1	0.299535
27.3.25	RNA.regulation of transcription.MYB domain transcription factor family	1	0.299535
29.2.99	protein.synthesis.misc	2	0.299972
2	major CHO metabolism	20	0.301324
11.9.4	lipid metabolism.lipid degradation.beta-oxidation	4	0.301736
20	stress	34	0.302068
29.5.3	protein.degradation.cysteine protease	15	0.302184
16.1.3	secondary metabolism.isoprenoids.tocopherol biosynthesis	1	0.302744
16.1.3.2	secondary metabolism.isoprenoids.tocopherol biosynthesis.homogentisate phytyltransferase	1	0.302744
11.3	lipid metabolism.Phospholipid synthesis	10	0.304958
1.2.1	PS.photorespiration.phosphoglycolate phosphatase	1	0.308042
29.2.1.1.3	protein.synthesis.ribosomal protein.prokaryotic.unknown organellar	3	0.308155
31.6.1.1	cell.motility.eukaryotes.basal bodies	11	0.310908
13.2.3.4	amino acid metabolism.degradation.aspartate family.methionine	1	0.313851
24.1	Biodegradation of Xenobiotics.hydroxyacylglutathione hydrolase	1	0.313851
16.1	secondary metabolism.isoprenoids	11	0.315288
27.3.65	RNA.regulation of transcription.Polycomb Group (PcG)	2	0.316091
29.6.3	protein.folding.immunophilins (IMM)	3	0.325658
14.3	S-assimilation.sulfite redox	2	0.328819
29.2.1.1.4	protein.synthesis.ribosomal protein.prokaryotic.non-organellar	2	0.331119
14.15	S-assimilation.AKN	1	0.332174
34.1.1	transport.p- and v-ATPases.H+-transporting two-sector ATPase	1	0.332174
11.9.4.2	lipid metabolism.lipid degradation.beta-oxidation.acyl CoA DH	3	0.33325
1.2	PS.photorespiration	4	0.335163
1.1.30	PS.lightreaction.state transition	3	0.335957
29.6.2.2	protein.folding.chaperones and co-chaperones.HSP60s	1	0.337489
29.6.2.2.2	protein.folding.chaperones and co-chaperones.HSP60s.organelle	1	0.337489
29.6.2.2.2.2	protein.folding.chaperones and co-chaperones.HSP60s.organelle.co-chaperones	1	0.337489
29.5.11.3	protein.degradation.ubiquitin.E2	12	0.338559
29.3.3	protein.targeting.chloroplast	6	0.339146
13.1.1	amino acid metabolism.synthesis.central amino acid metabolism	3	0.344346
13.1.1.3	amino acid metabolism.synthesis.central amino acid metabolism.alanine	3	0.344346
29.4.1	protein.postranslational modification.kinase	17	0.344567
13.1.1.3.11	amino acid metabolism.synthesis.central amino acid metabolism.alanine.alanine-glyoxylate aminotransferase	2	0.351254
34.5	transport.ammonium	7	0.353059
29.5.11.4.3	protein.degradation.ubiquitin.E3.SCF	6	0.353497
13.1.6.5	amino acid metabolism.synthesis.aromatic aa.tryptophan	1	0.35782
13.1.6.5.4	amino acid metabolism.synthesis.aromatic aa.tryptophan.indole-3-glycerol phosphate synthase	1	0.35782
22.1.4	polyamine metabolism.synthesis.agmatine deiminase	1	0.361419
31.6.1.2	cell.motility.eukaryotes.deflagellation	2	0.363002
21.2.1	redox.ascorbate and glutathione.ascorbate	2	0.366386
29.2.1	protein.synthesis.ribosomal protein	10	0.372657
31.6.1.3.1.1	cell.motility.eukaryotes.intraflagellar transport.IFT motor protein.kinesin-2 subunits	1	0.373858
18.5.2	Co-factor and vitamine metabolism.folate & vitamine K.vitamine K	1	0.374361
18.5.2.1	Co-factor and vitamine metabolism.folate & vitamine K.vitamine K.isochorismate synthase	1	0.374361
29.1.15	protein.aa activation.proline-tRNA ligase	1	0.374361
27.3.48	RNA.regulation of transcription.FHA transcription factor	1	0.381447
18.5.1	Co-factor and vitamine metabolism.folate & vitamine K.folate	1	0.382296
29.4.1.57	protein.postranslational modification.kinase.receptor like cytoplasmatic kinase VII	2	0.385652
23.5.2	nucleotide metabolism.deoxynucleotide metabolism.pseudouridine synthase	1	0.388614
9.3	mitochondrial electron transport / ATP synthesis.electron transfer flavoprotein	1	0.389473
11.9.2.1	lipid metabolism.lipid degradation.lipases.triacylglycerol lipase	5	0.389633
17.4	hormone metabolism.cytokinin	1	0.395516
17.4.2	hormone metabolism.cytokinin.signal transduction	1	0.395516
4.1.12	glycolysis.cytosolic branch.phosphoglycerate mutase	1	0.395516
17.3.1.2.6	hormone metabolism.brassinosteroid.synthesis-degradation.sterols.DWF7	1	0.39621
16.1.4	secondary metabolism.isoprenoids.carotenoids	2	0.398463
29.2.1.1.3.1	protein.synthesis.ribosomal protein.prokaryotic.unknown organellar.30S subunit	1	0.403544
29.2.1.1.3.1.15	protein.synthesis.ribosomal protein.prokaryotic.unknown organellar.30S subunit.S15	1	0.403544
29.2.1.1.4.1	protein.synthesis.ribosomal protein.prokaryotic.non-organellar.30S subunit	1	0.403544
29.2.1.99	protein.synthesis.ribosomal protein.unknown	1	0.403544
29.2.1.99.1	protein.synthesis.ribosomal protein.unknown.small subunit	1	0.403544
29.2.1.99.1.19	protein.synthesis.ribosomal protein.unknown.small subunit.S19	1	0.403544
9.1	mitochondrial electron transport / ATP synthesis.NADH-DH	4	0.404911
9.1.2	mitochondrial electron transport / ATP synthesis.NADH-DH.localisation not clear	4	0.404911
16.1.5	secondary metabolism.isoprenoids.terpenoids	2	0.405897
11.1.10	lipid metabolism.FA synthesis and FA elongation.beta ketoacyl CoA synthase	1	0.409894
13.1.3.5.5	amino acid metabolism.synthesis.aspartate family.lysine.diaminopimelate decarboxylase	1	0.409894
17.5.2	hormone metabolism.ethylene.signal transduction	6	0.41197
16.2.1	secondary metabolism.phenylpropanoids.lignin biosynthesis	1	0.412558
16.2.1.10	secondary metabolism.phenylpropanoids.lignin biosynthesis.CAD	1	0.412558
30.5	signalling.G-proteins	24	0.414377
19	tetrapyrrole synthesis	12	0.417726
11	lipid metabolism	59	0.418865
27.1.19	RNA.processing.ribonucleases	9	0.419375
1.3.13	PS.calvin cycle.rubisco interacting	2	0.419486
26.1	misc.misc2	2	0.422159
16.1.1.10	secondary metabolism.isoprenoids.non-mevalonate pathway.geranylgeranyl pyrophosphate synthase	1	0.422772
13.1	amino acid metabolism.synthesis	29	0.423139
1.1.40	PS.lightreaction.cyclic electron flow-chlororespiration	1	0.430027
12.2	N-metabolism.ammonia metabolism	1	0.432949
12.2.99	N-metabolism.ammonia metabolism.unspecified	1	0.432949
29.5.11.4.3.1	protein.degradation.ubiquitin.E3.SCF.SKP	2	0.439058
4.1.14	glycolysis.cytosolic branch.pyruvate kinase (PK)	2	0.44141
26.23	misc.rhodanese	5	0.444037
27.2	RNA.transcription	7	0.444443
15	metal handling	5	0.445201
15.2	metal handling.binding, chelation and storage	5	0.445201
30.4.2	signalling.phosphinositides.phosphatidylinositol 4-kinase	2	0.445214
1.3	PS.calvin cycle	3	0.450976
34.1	transport.p- and v-ATPases	6	0.451273
1.1.99.1	PS.lightreaction.unspecified.TEF	1	0.4541
16.99	secondary metabolism.unspecified	1	0.4541
29.5.11.4.2	protein.degradation.ubiquitin.E3.RING	26	0.456472
17.5	hormone metabolism.ethylene	8	0.461717
16.2	secondary metabolism.phenylpropanoids	5	0.461931
30.99	signalling.unspecified	1	0.462797
11.3.3	lipid metabolism.Phospholipid synthesis.phosphatidate cytidylyltransferase	1	0.470051
16.1.2	secondary metabolism.isoprenoids.mevalonate pathway	1	0.470051
16.1.2.9	secondary metabolism.isoprenoids.mevalonate pathway.farnesyl pyrophosphate synthetase	1	0.470051
29.1.14	protein.aa activation.glycine-tRNA ligase	1	0.470051
31.8	cell.contractile vacuole	1	0.47101
34.3	transport.amino acids	3	0.472236
26.8	misc.nitrilases, *nitrile lyases, berberine bridge enzymes, reticuline oxidases, troponine reductases	4	0.474353
27.3.2	RNA.regulation of transcription.Alfin-like	1	0.481437
27.4	RNA.RNA binding	20	0.483761
2.2.10	major CHO metabolism.degradation.acetate metabolism	2	0.490493
29.2.1.1.1.2	protein.synthesis.ribosomal protein.prokaryotic.chloroplast.50S subunit	2	0.490632
17.6.2	hormone metabolism.gibberelin.signal transduction	1	0.491792
12.1.1	N-metabolism.nitrate metabolism.NR	3	0.495174
29.2.5	protein.synthesis.release	1	0.498497
11.10.2	lipid metabolism.glycolipid synthesis.DGDG synthase	1	0.502862
33.1	development.storage proteins	1	0.502862
29.2.1.1.3.2	protein.synthesis.ribosomal protein.prokaryotic.unknown organellar.50S subunit	2	0.510975
13.1.5.3.2	amino acid metabolism.synthesis.serine-glycine-cysteine group.cysteine.SAT	1	0.51386
13.1.7	amino acid metabolism.synthesis.histidine	2	0.515523
2.2.2.4	major CHO metabolism.degradation.starch.D enzyme	2	0.515666
34.18	transport.unspecified anions	3	0.517878
29.2.1.1.1	protein.synthesis.ribosomal protein.prokaryotic.chloroplast	4	0.519799
11.5	lipid metabolism.glyceral metabolism	3	0.520447
11.5.2	lipid metabolism.glyceral metabolism.Glycerol-3-phosphate dehydrogenase (NAD+)	3	0.520447
27.3.13	RNA.regulation of transcription.CCAAT box binding factor family, DR1	1	0.520722
13.2.3.5.1	mino acid metabolism.degradation.aspartate family.lysine.lysine decarboxylase	1	0.525186
16.1.1	secondary metabolism.isoprenoids.non-mevalonate pathway	4	0.525787
26.26	misc.aminotransferases	2	0.530593
26.26.1	misc.aminotransferases.aminotransferase class IV family protein	2	0.530593
3.4.5	minor CHO metabolism.myo-inositol.inositol phosphatase	1	0.532329
2.1.2.4	major CHO metabolism.synthesis.starch.debranching	2	0.534359
17.1.1.1.10	hormone metabolism.abscisic acid.synthesis-degradation.synthesis.9-cis-epoxycarotenoid dioxygenase	2	0.538866
27.3.60	RNA.regulation of transcription.NIN-like bZIP-related family	2	0.541054
31.6.1.8	cell.motility.eukaryotes.flagellar membrane proteins	2	0.542369
24.2	Biodegradation of Xenobiotics.lactoylglutathione lyase	1	0.544688
30.2	signalling.receptor kinases	5	0.547368
11.3.4	lipid metabolism.Phospholipid synthesis.CDP-diacylglycerol-inositol 3-phosphatidyltransferase	1	0.553005
13.1.5.3.1	amino acid metabolism.synthesis.serine-glycine-cysteine group.cysteine.OASTL	2	0.553536
29.2.1.1	protein.synthesis.ribosomal protein.prokaryotic	8	0.553543
29.5.11.4.3.2	protein.degradation.ubiquitin.E3.SCF.FBOX	4	0.555929
30.11	signalling.light	4	0.556976
34.8	transport.metabolite transporters at the envelope membrane	6	0.558802
27.3.70	RNA.regulation of transcription.Silencing Group	2	0.56124
29.5.11	protein.degradation.ubiquitin	86	0.561425
27.3.99	RNA.regulation of transcription.unclassified	15	0.563038
23.3.1.3	nucleotide metabolism.salvage.phosphoribosyltransferases.upp	1	0.563068
11.1.7	lipid metabolism.FA synthesis and FA elongation.ACP thioesterase	1	0.566441
26.3	misc.gluco-, galacto- and mannosidases	7	0.571023
17.6	hormone metabolism.gibberelin	2	0.571843
21.2	redox.ascorbate and glutathione	4	0.572371
30.8	signalling.misc	2	0.572443
13.1.2	amino acid metabolism.synthesis.glutamate family	6	0.573373
27.3.63	RNA.regulation of transcription.PHD finger transcription factor	7	0.573832
2.1.2.1	major CHO metabolism.synthesis.starch.AGPase	1	0.575343
6	gluconeogenesis / glyoxylate cycle	4	0.583995
26.16	misc.myrosinases-lectin-jacalin	2	0.585418
12.4	N-metabolism.misc	3	0.589577
27.3.55	RNA.regulation of transcription.HDA	5	0.589657
29.2.1.1.1.2.2	protein.synthesis.ribosomal protein.prokaryotic.chloroplast.50S subunit.L2	1	0.589894
29.2.1.1.3.2.13	protein.synthesis.ribosomal protein.prokaryotic.unknown organellar.50S subunit.L13	1	0.589894
29.2.1.1.4.2	protein.synthesis.ribosomal protein.prokaryotic.non-organellar.50S subunit	1	0.589894
27.3.6	RNA.regulation of transcription.bHLH,Basic Helix-Loop-Helix family	3	0.596429
29.3.4	protein.targeting.secretory pathway	30	0.597913
8.1	TCA / org transformation.TCA	5	0.599804
13.1.2.3	amino acid metabolism.synthesis.glutamate family.arginine	3	0.602438
1.1.1.3	PS.lightreaction.photosystem II.biogenesis	1	0.602872
16.8.5	secondary metabolism.flavonoids.isoflavones	1	0.602872
16.8.5.1	secondary metabolism.flavonoids.isoflavones.isoflavone reductase	1	0.602872
8.1.1.2	TCA / org transformation.TCA.pyruvate DH.E2	1	0.602872
29.5.1	protein.degradation.subtilases	7	0.607791
29.5.4	protein.degradation.aspartate protease	2	0.610997
29.3.1	protein.targeting.nucleus	6	0.611771
34.99	transport.misc	24	0.614058
6.4	gluconeogenesis / glyoxylate cycle.PEPCK	1	0.615538
13.1.2.3.4	amino acid metabolism.synthesis.glutamate family.arginine.acetylornithine aminotransferase	1	0.622576
25.8	C1-metabolism.tetrahydrofolate synthase	1	0.622576
13.1.2.2.10	amino acid metabolism.synthesis.glutamate family.proline.ornithine aminotransferase	1	0.626551
19.3	tetrapyrrole synthesis.GSA	1	0.626551
29.1.11	protein.aa activation.serine-tRNA ligase	1	0.626551
27.3.28	RNA.regulation of transcription.SBP,Squamosa promoter binding protein family	14	0.626973
29.8	protein.assembly and cofactor ligation	5	0.627244
29.5.9	protein.degradation.AAA type	3	0.631732
29.6.2.3.2	protein.folding.chaperones and co-chaperones.HSP70s.co-chaperones	8	0.634909
11.10	lipid metabolism.glycolipid synthesis	2	0.636587
13	amino acid metabolism	45	0.637552
1.2.2	PS.photorespiration.glycolate oxydase	1	0.637869
13.2.6.3	amino acid metabolism.degradation.aromatic aa.tryptophan	1	0.637869
6.1	gluconeogenesis / glyoxylate cycle.citrate synthase	1	0.640545
24	Biodegradation of Xenobiotics	6	0.650809
19.20	tetrapyrrole synthesis.ferrochelatase	1	0.650845
13.1.5.1	amino acid metabolism.synthesis.serine-glycine-cysteine group.serine	1	0.655344
13.1.5.1.2	amino acid metabolism.synthesis.serine-glycine-cysteine group.serine.phosphoserine aminotransferase	1	0.655344
18.4.1	Co-factor and vitamine metabolism.pantothenate.branched-chain amino acid aminotransferase	2	0.657505
29.5.11.4.4	protein.degradation.ubiquitin.E3.APC	5	0.660357
11.9	lipid metabolism.lipid degradation	20	0.660533
17.1.1.1.1	hormone metabolism.abscisic acid.synthesis-degradation.synthesis.zeaxanthin epoxidase	1	0.663021
26.28	misc.GDSL-motif lipase	1	0.663021
27.3.18	RNA.regulation of transcription.E2F/DP transcription factor family	1	0.663021
29.2.1.1.1.2.22	protein.synthesis.ribosomal protein.prokaryotic.chloroplast.50S subunit.L22	1	0.663021
31.9	cell.eyespot	1	0.663021
27.3.71	RNA.regulation of transcription.SNF7	4	0.668037
13.1.4.1.4	amino acid metabolism.synthesis.branched chain group.common.branched-chain amino acid aminotransferase	2	0.668067
34.15	transport.potassium	11	0.668985
13.1.6.3	amino acid metabolism.synthesis.aromatic aa.phenylalanine	1	0.669143
13.1.6.3.1	amino acid metabolism.synthesis.aromatic aa.phenylalanine.arogenate dehydratase / prephenate dehydratase	1	0.669143
13.2.4.1	amino acid metabolism.degradation.branched chain group.shared	1	0.669143
8.1.1	TCA / org transformation.TCA.pyruvate DH	2	0.672085
13.1.3.5	amino acid metabolism.synthesis.aspartate family.lysine	2	0.677404
11.8.6	lipid metabolism.'exotics' (steroids, squalene etc).cycloartenol synthase	1	0.683056
29.1.22	protein.aa activation.asparagine-tRNA ligase	1	0.683056
4	glycolysis	5	0.684794
4.1	glycolysis.cytosolic branch	5	0.684794
11.1.8	lipid metabolism.FA synthesis and FA elongation.acyl coa ligase	3	0.684887
19.10	tetrapyrrole synthesis.magnesium chelatase	1	0.685118
27.3.52	RNA.regulation of transcription.Global transcription factor group	1	0.685118
16.4	secondary metabolism.N misc	3	0.691783
16.4.2	secondary metabolism.N misc.betaine	2	0.692966
16.4.2.1	secondary metabolism.N misc.betaine.betaine-aldehyde dehydrogenase	2	0.692966
29.3.2	protein.targeting.mitochondria	4	0.693195
29.2.1.1.3.2.4	protein.synthesis.ribosomal protein.prokaryotic.unknown organellar.50S subunit.L4	1	0.696154
11.9.4.9	lipid metabolism.lipid degradation.beta-oxidation.multifunctional	1	0.697076
13.1.4.4.1	amino acid metabolism.synthesis.branched chain group.leucine specific.2-isopropylmalate synthase	1	0.697076
13.1.6.1	amino acid metabolism.synthesis.aromatic aa.chorismate	1	0.697076
13.1.6.1.7	amino acid metabolism.synthesis.aromatic aa.chorismate.chorismate synthase	1	0.697076
29.1.13	protein.aa activation.tryptophan-tRNA ligase	1	0.697076
4.1.8	glycolysis.cytosolic branch.glyceraldehyde 3-phosphate dehydrogenase (GAP-DH)	1	0.697076
21.5	redox.peroxiredoxin	4	0.701272
10.5	cell wall.cell wall proteins	2	0.703414
10.5.2	cell wall.cell wall proteins.proline rich proteins	2	0.703414
26.13	misc.acid and other phosphatases	9	0.705584
29.5.7	protein.degradation.metalloprotease	15	0.707026
3.4	minor CHO metabolism.myo-inositol	2	0.708331
30.2.99	signalling.receptor kinases.misc	2	0.708331
13.1.4.1.1	amino acid metabolism.synthesis.branched chain group.common.acetolactate synthase	1	0.713992
29.1.12	protein.aa activation.aspartate-tRNA ligase	1	0.713992
27.3.23	RNA.regulation of transcription.HSF,Heat-shock transcription factor family	2	0.715564
25.9	C1-metabolism.dihydroneopterin aldolase	1	0.715621
29.5.11.20	protein.degradation.ubiquitin.proteasom	12	0.718252
20.1	stress.biotic	7	0.722287
11.8	lipid metabolism.'exotics'(steroids, squalene etc)	9	0.727657
2.1.2.2	major CHO metabolism.synthesis.starch.starch synthase	5	0.728664
29.1	protein.aa activation	18	0.729954
30.1	signalling.in sugar and nutrient physiology	3	0.731235
13.1.3.6	amino acid metabolism.synthesis.aspartate family.misc	1	0.731988
13.1.3.6.1	amino acid metabolism.synthesis.aspartate family.misc.homoserine	1	0.731988
13.1.3.6.1.1	amino acid metabolism.synthesis.aspartate family.misc.homoserine.aspartate kinase	1	0.731988
33	development	44	0.737502
1.2.7	PS.photorespiration.glycerate kinase	1	0.739511
2.1	major CHO metabolism.synthesis	11	0.740814
27.3.39	RNA.regulation of transcription.AtSR Transcription Factor family	1	0.746822
29.1.16	protein.aa activation.cysteine-tRNA ligase	1	0.746822
29.6.2.3.2.2	protein.folding.chaperones and co-chaperones.HSP70s.co-chaperones.J-domain	7	0.747883
13.1.1.3.1	amino acid metabolism.synthesis.central amino acid metabolism.alanine.alanine aminotransferase	1	0.749422
13.1.2.3.21	amino acid metabolism.synthesis.glutamate family.arginine.ornithine carbamoyltransferase	1	0.749422
19.40	tetrapyrrole synthesis.regulation	1	0.749422
12.3	N-metabolism.N-degradation	2	0.750597
12.3.1	N-metabolism.N-degradation.glutamate dehydrogenase	2	0.750597
29.5.11.2	protein.degradation.ubiquitin.E1	3	0.752743
23	nucleotide metabolism	24	0.753787
29.2.1.2	protein.synthesis.ribosomal protein.eukaryotic	1	0.758901
29.2.1.2.1	protein.synthesis.ribosomal protein.eukaryotic.40S subunit	1	0.758901
29.2.1.2.1.27	protein.synthesis.ribosomal protein.eukaryotic.40S subunit.S27	1	0.758901
30.9	signalling.lipids	1	0.758901
2.2.2	major CHO metabolism.degradation.starch	3	0.759591
13.1.3.4	amino acid metabolism.synthesis.aspartate family.methionine	1	0.762702
21.6	redox.dismutases and catalases	1	0.762702
8.1.4	TCA / org transformation.TCA.IDH	1	0.762702
31.3.1	cell.cycle.peptidylprolyl isomerase	8	0.765159
34.19	transport.Major Intrinsic Proteins	1	0.770561
9.2	mitochondrial electron transport / ATP synthesis.NADH-DH	1	0.770561
9.2.1	mitochondrial electron transport / ATP synthesis.NADH-DH.type II	1	0.770561
9.2.1.2	mitochondrial electron transport / ATP synthesis.NADH-DH.type II.external	1	0.770561
13.2.3	amino acid metabolism.degradation.aspartate family	4	0.778146
13.2.3.2	amino acid metabolism.degradation.aspartate family.threonine	1	0.780119
4.1.4	glycolysis.cytosolic branch.phosphofructokinase (PFK)	1	0.780119
13.2.6	amino acid metabolism.degradation.aromatic aa	2	0.781407
27.3.42	RNA.regulation of transcription.Bromodomain proteins	3	0.781765
34.7	transport.phosphate	14	0.782224
27.3.11	RNA.regulation of transcription.C2H2 zinc finger family	3	0.790214
27.3.9	RNA.regulation of transcription.C2C2(Zn) GATA transcription factor family	2	0.791076
11.8.1	lipid metabolism.'exotics' (steroids, squalene etc).sphingolipids	6	0.794655
31.6.1.9	cell.motility.eukaryotes.flagellar adhesion and gamete fusion	3	0.795212
5	fermentation	1	0.796683
5.3	fermentation.ADH	1	0.796683
17.1.1.1	hormone metabolism.abscisic acid.synthesis-degradation.synthesis	3	0.802446
14	S-assimilation	3	0.812351
19.5	tetrapyrrole synthesis.porphobilinogen deaminase	1	0.813098
30.1.2	signalling.in sugar and nutrient physiology.pyruvate dehydrogenase kinase	1	0.813098
8.1.7	TCA / org transformation.TCA.succinate dehydrogenase	1	0.813098
10.1	cell wall.precursor synthesis	1	0.816488
10.1.9	cell wall.precursor synthesis.MUR4	1	0.816488
23.1.2.5	nucleotide metabolism.synthesis.purine.AIR synthase	1	0.816488
9.7	mitochondrial electron transport / ATP synthesis.cytochrome c oxidase	1	0.816488
11.9.3.3	lipid metabolism.lipid degradation.lysophospholipases.glycerophosphodiester phosphodiesterase	2	0.821645
33.99	development.unspecified	42	0.824069
13.1.4.4	amino acid metabolism.synthesis.branched chain group.leucine specific	2	0.824219
13.2.4.4	amino acid metabolism.degradation.branched chain group.leucine	3	0.82537
18.4	Co-factor and vitamine metabolism.pantothenate	3	0.831126
22	polyamine metabolism	3	0.84069
22.1	polyamine metabolism.synthesis	3	0.84069
30.6	signalling.MAP kinases	6	0.843066
29.5.11.5	protein.degradation.ubiquitin.ubiquitin protease	7	0.84393
22.1.1	polyamine metabolism.synthesis.ornithine decarboxylase	1	0.84397
2.2.1.4	major CHO metabolism.degradation.sucrose.hexokinase	1	0.84397
17	hormone metabolism	20	0.847256
19.13	tetrapyrrole synthesis.divinyl chlorophyllide-a 8-vinyl-reductase	1	0.853011
13.2.2	amino acid metabolism.degradation.glutamate family	3	0.854799
13.2.2.2	amino acid metabolism.degradation.glutamate family.proline	3	0.854799
29.6.3.1	protein.folding.immunophilins (IMM).FKBPs	2	0.858026
26.9	misc.glutathione S transferases	1	0.858152
29.3	protein.targeting	46	0.858822
29.2.4	protein.synthesis.elongation	4	0.858849
10	cell wall	3	0.859607
3.8	minor CHO metabolism.galactose	2	0.867735
3.8.1	minor CHO metabolism.galactose.galactokinases	2	0.867735
27.1.1	RNA.processing.splicing	9	0.868275
1.3.9	PS.calvin cycle.seduheptulose bisphosphatase	1	0.869924
11.9.3.4	lipid metabolism.lipid degradation.lysophospholipases.phospholipase A2	1	0.869924
31.2.5	cell.division.plastid	1	0.869924
8.2.9	TCA / org transformation.other organic acid transformatons.cyt MDH	1	0.869924
31.4	cell.vesicle transport	17	0.876161
26.6	misc.O-methyl transferases	1	0.876804
13.2.7	amino acid metabolism.degradation.histidine	1	0.886157
21.99	redox.misc	1	0.886157
13.1.4.1	amino acid metabolism.synthesis.branched chain group.common	3	0.889838
13.2.5	amino acid metabolism.degradation.serine-glycine-cysteine group	1	0.890099
13.2.5.2	amino acid metabolism.degradation.serine-glycine-cysteine group.glycine	1	0.890099
13.1.5	amino acid metabolism.synthesis.serine-glycine-cysteine group	4	0.895991
13.1.3.1	amino acid metabolism.synthesis.aspartate family.asparagine	1	0.898487
27.3.31	RNA.regulation of transcription.TUB transcription factor family	1	0.898487
2.1.2	major CHO metabolism.synthesis.starch	9	0.899402
13.2.3.5	amino acid metabolism.degradation.aspartate family.lysine	2	0.907284
17.6.1	hormone metabolism.gibberelin.synthesis-degradation	1	0.910841
34.11	transport.NDP-sugars at the ER	1	0.910841
27.3.30	RNA.regulation of transcription.Trihelix, Triple-Helix transcription factor family	1	0.911583
27.3.32	RNA.regulation of transcription.WRKY domain transcription factor family	1	0.911583
13.1.5.3	amino acid metabolism.synthesis.serine-glycine-cysteine group.cysteine	3	0.91494
1.2.5	PS.photorespiration.serine hydroxymethyltransferase	1	0.916779
8.2	TCA / org transformation.other organic acid transformations	4	0.923444
18.3.1	Co-factor and vitamine metabolism.riboflavin.GTP cyclohydrolase II	1	0.923465
30.10	signalling.phosphorelay	1	0.923465
11.1.13	lipid metabolism.FA synthesis and FA elongation.acyl-CoA binding protein	1	0.923961
3.4.3	minor CHO metabolism.myo-inositol.InsP Synthases	1	0.923961
26.7	misc.oxidases - copper, flavone etc	20	0.924023
13.1.2.3.2	amino acid metabolism.synthesis.glutamate family.arginine.acetylglutamate kinase	1	0.927925
29.5	protein.degradation	154	0.928368
34.2	transport.sugars	2	0.928992
6.3	gluconeogenesis / glyoxylate cycle.Malate DH	2	0.929167
13.1.3	amino acid metabolism.synthesis.aspartate family	5	0.934495
29.1.10	protein.aa activation.methionine-tRNA ligase	2	0.93548
27.3.66	RNA.regulation of transcription.Psudo ARR transcription factor family	2	0.936357
13.2.6.2	amino acid metabolism.degradation.aromatic aa.tyrosine	1	0.937597
8.1.1.3	TCA / org transformation.TCA.pyruvate DH.E3	1	0.937597
29.6.2.5	protein.folding.chaperones and co-chaperones.HSP100s	5	0.937824
29.6.2.5.1	protein.folding.chaperones and co-chaperones.HSP100s.chaperones	5	0.937824
2.1.2.3	major CHO metabolism.synthesis.starch.starch branching	1	0.937845
13.1.4.4.3	amino acid metabolism.synthesis.branched chain group.leucine specific.3-isopropylmalate dehydrogenase	1	0.940078
1.1.4	PS.lightreaction.ATP synthase	1	0.94256
19.11	tetrapyrrole synthesis.magnesium protoporphyrin IX methyltransferase	1	0.950258
2.2.10.1	major CHO metabolism.degradation.acetate metabolism.acetate kinase	1	0.950258
23.1	nucleotide metabolism.synthesis	3	0.952172
23.1.2	nucleotide metabolism.synthesis.purine	3	0.952172
26.17	misc.dynamin	3	0.953177
23.1.2.20	nucleotide metabolism.synthesis.purine.adenylosuccinate synthase	1	0.957463
29.3.5	protein.targeting.peroxisomes	1	0.957463
28.1.3	DNA.synthesis/chromatin structure.histone	3	0.958342
8.2.10	TCA / org transformation.other organic acid transformatons.malic	2	0.963757
29.3.4.1	protein.targeting.secretory pathway.ER	1	0.964174
13.2	amino acid metabolism.degradation	15	0.969575
16.1.1.1	secondary metabolism.isoprenoids.non-mevalonate pathway.DXS	1	0.971386
8.1.5	TCA / org transformation.TCA.2-oxoglutarate dehydrogenase	1	0.971386
8.2.4	TCA / org transformation.other organic acid transformatons.IDH	1	0.971386
3.5	minor CHO metabolism.others	8	0.971743
13.1.4	amino acid metabolism.synthesis.branched chain group	5	0.973506
13.2.1	amino acid metabolism.degradation.central amino acid metabolism	1	0.976361
13.2.1.2	amino acid metabolism.degradation.central amino acid metabolism.aspartate	1	0.976361
3	minor CHO metabolism	16	0.978197
13.2.4	amino acid metabolism.degradation.branched chain group	4	0.981953
17.1	hormone metabolism.abscisic acid	4	0.982949
17.1.1	hormone metabolism.abscisic acid.synthesis-degradation	4	0.982949
1.1.5	PS.lightreaction.other electron carrier (ox/red)	1	0.983327
1.1.5.2	PS.lightreaction.other electron carrier (ox/red).ferredoxin	1	0.983327
21.2.2	redox.ascorbate and glutathione.glutathione	1	0.983327
19.7	tetrapyrrole synthesis.uroporphyrinogen decarboxylase	1	0.986064
11.9.3	lipid metabolism.lipid degradation.lysophospholipases	4	0.990043
18.5	Co-factor and vitamine metabolism.folate & vitamine K	2	0.991728
20.2.3	stress.abiotic.drought/salt	5	0.992874
11.10.4	lipid metabolism.glycolipid synthesis.sulfolipid synthase	1	0.998507
29.2.2.50	protein.synthesis.ribosome biogenesis.BRIX	1	0.998507
11.8.10	lipid metabolism.'exotics' (steroids, squalene etc).phosphatidylcholinesterol O-acyltransferase	2	0.99912

## Sheet: MeHg-10-9
bin	name	elements	p-value
31.6	cell.motility	146	7.4054e-34
31.6.1	cell.motility.eukaryotes	146	7.4054e-34
31	cell	260	4.75286e-24
31.6.1.10	cell.motility.eukaryotes.flagellar associated proteins	45	6.10585e-16
31.6.1.4	cell.motility.eukaryotes.axonemal dyneins	33	1.14644e-09
29.4	protein.postranslational modification	296	4.04168e-09
28	DNA	98	2.94594e-08
29	protein	596	5.21798e-08
31.6.1.4.2	cell.motility.eukaryotes.axonemal dyneins.inner arm	24	9.93267e-07
31.6.1.5	cell.motility.eukaryotes.radial spoke	12	1.44541e-06
29.6	protein.folding	51	1.73899e-06
31.6.1.6	cell.motility.eukaryotes.central pair	12	4.2078e-06
28.1	DNA.synthesis/chromatin structure	64	4.34857e-06
31.6.1.5.2	cell.motility.eukaryotes.radial spoke.stalk	9	2.74791e-05
27	RNA	219	4.17503e-05
29.6.2	protein.folding.chaperones and co-chaperones	27	8.00733e-05
31.6.1.3	cell.motility.eukaryotes.intraflagellar transport	18	0.000192678
26.10	misc.cytochrome P450	17	0.000258929
31.6.1.4.1	cell.motility.eukaryotes.axonemal dyneins.outer arm	9	0.00025992
1.5	PS.carbon concentrating mechanism	10	0.000305278
1.5.3	PS.carbon concentrating mechanism.algal	10	0.000305278
27.3.69	RNA.regulation of transcription.SET-domain transcriptional regulator family	13	0.000336685
1	PS	35	0.000369779
29.6.2.3.1	protein.folding.chaperones and co-chaperones.HSP70s.chaperones	6	0.000400243
31.6.1.4.2.1	cell.motility.eukaryotes.axonemal dyneins.inner arm.monomeric species	16	0.000450614
31.6.1.3.2	cell.motility.eukaryotes.intraflagellar transport.IFT particle protein	15	0.000552012
26	misc	106	0.000928031
31.6.1.6.1	cell.motility.eukaryotes.central pair.C1a	6	0.00101469
27.3	RNA.regulation of transcription	150	0.00114334
31.1	cell.organisation	68	0.00125963
29.6.2.4	protein.folding.chaperones and co-chaperones.HSP90s	4	0.00179068
34	transport	168	0.00190718
8.3	TCA / org transformation.carbonic anhydrases	5	0.00243409
34.12	transport.metal	11	0.00280513
28.2	DNA.repair	24	0.00326171
34.9	transport.metabolite transporters at the mitochondrial membrane	15	0.00418749
2.2.1	major CHO metabolism.degradation.sucrose	4	0.00459683
2.2.1.3	major CHO metabolism.degradation.sucrose.invertases	4	0.00459683
2.2.1.3.2	major CHO metabolism.degradation.sucrose.invertases.cell wall	4	0.00459683
29.6.2.4.1	protein.folding.chaperones and co-chaperones.HSP90s.chaperones	3	0.00580418
34.16	transport.ABC transporters and multidrug resistance systems	32	0.00702569
31.6.1.3.2.2	cell.motility.eukaryotes.intraflagellar transport.IFT particle protein.complex B	9	0.00752855
27.3.46	RNA.regulation of transcription.DNA methyltransferases	4	0.00820125
11.2	lipid metabolism.FA desaturation	6	0.0100291
30	signalling	68	0.0112972
30.4	signalling.phosphinositides	10	0.0116079
1.1.1.2	PS.lightreaction.photosystem II.PSII polypeptide subunits	3	0.0118031
29.6.2.1	protein.folding.chaperones and co-chaperones.small HSPs	3	0.0141342
29.6.2.1.1	protein.folding.chaperones and co-chaperones.small HSPs.chaperones	3	0.0141342
30.4.1	signalling.phosphinositides.phosphatidylinositol-4-phosphate 5-kinase	7	0.0148464
21.1	redox.thioredoxin	14	0.0151532
31.6.1.5.1	cell.motility.eukaryotes.radial spoke.head	3	0.0177776
27.1	RNA.processing	47	0.0181436
18	Co-factor and vitamine metabolism	18	0.0221149
11.1.9	lipid metabolism.FA synthesis and FA elongation.long chain fatty acid CoA ligase	3	0.0225977
20.2.1	stress.abiotic.heat	20	0.0237964
29.1.30	protein.aa activation.pseudouridylate synthase	4	0.0261172
27.3.44	RNA.regulation of transcription.Chromatin Remodeling Factors	13	0.0262563
17.3.1.2	hormone metabolism.brassinosteroid.synthesis-degradation.sterols	3	0.0264338
31.6.1.6.2	cell.motility.eukaryotes.central pair.C1b	3	0.0275078
31.6.1.3.2.1	cell.motility.eukaryotes.intraflagellar transport.IFT particle protein.complex A	6	0.0289006
29.6.2.3	protein.folding.chaperones and co-chaperones.HSP70s	13	0.0300462
29.5.5	protein.degradation.serine protease	12	0.0303693
18.6	Co-factor and vitamine metabolism.biotin	2	0.0352244
31.6.1.11	cell.motility.eukaryotes.other	9	0.0403289
2.2.1.3.3	major CHO metabolism.degradation.sucrose.invertases.vacuolar	2	0.0405595
1.1.1	PS.lightreaction.photosystem II	4	0.0463839
1.1.99	PS.lightreaction.unspecified	5	0.0465368
31.2	cell.division	15	0.0494413
11.2.1	lipid metabolism.FA desaturation.desaturase	4	0.0544386
23.4.10	nucleotide metabolism.phosphotransfer and pyrophosphatases.nucleoside diphosphate kinase	2	0.0565933
34.6	transport.sulphate	2	0.0573062
34.21	transport.calcium	7	0.0586135
16	secondary metabolism	25	0.0606034
27.3.35	RNA.regulation of transcription.bZIP transcription factor family	4	0.0629456
23.5	nucleotide metabolism.deoxynucleotide metabolism	3	0.0665695
26.2	misc.UDP glucosyl and glucoronyl transferases	16	0.067405
25	C1-metabolism	4	0.0791591
27.3.17	RNA.regulation of transcription.CPP(Zn),CPP1-related transcription factor family	3	0.0794017
2.2	major CHO metabolism.degradation	11	0.080505
8	TCA / org transformation	13	0.0826099
27.3.72	RNA.regulation of transcription.Transcriptional Adaptor Zinc Bundle (TAZ) domain family	1	0.0837589
23.2	nucleotide metabolism.degradation	12	0.0864289
17.3.1.2.3	hormone metabolism.brassinosteroid.synthesis-degradation.sterols.CYP51	1	0.0879366
11.9.2.2	lipid metabolism.lipid degradation.lipases.acylglycerol lipase	1	0.0925203
12.1.2	N-metabolism.nitrate metabolism.nitrite reductase	1	0.0943945
11.8.1.2	lipid metabolism.'exotics' (steroids, squalene etc).sphingolipids.serine C-palmitoyltransferase	2	0.0954141
29.2.3	protein.synthesis.initiation	12	0.0963749
32	micro RNA, natural antisense etc	1	0.103831
27.1.20	RNA.processing.degradation dicer	1	0.103831
18.3	Co-factor and vitamine metabolism.riboflavin	5	0.104919
29.2.2	protein.synthesis.ribosome biogenesis	1	0.106757
11.3.7	lipid metabolism.Phospholipid synthesis.cyclopropane-fatty-acyl-phospholipid synthase	1	0.108721
35	not assigned	3683	0.110712
35.2	not assigned.unknown	3683	0.110712
1.1.70	PS.lightreaction.hydrogenase	4	0.116909
1.1.70.1	PS.lightreaction.hydrogenase.FeFe-hydrogenase	4	0.116909
31.6.1.7	cell.motility.eukaryotes.dynein regulatory complex (DRC)	1	0.123127
23.5.4	nucleotide metabolism.deoxynucleotide metabolism.ribonucleoside-diphosphate reductase	2	0.123681
1.1	PS.lightreaction	18	0.126137
13.1.6	amino acid metabolism.synthesis.aromatic aa	4	0.131437
28.1.1	DNA.synthesis/chromatin structure.retrotransposon/transposase	1	0.132017
27.3.12	RNA.regulation of transcription.C3H zinc finger family	4	0.13601
13.1.6.4	amino acid metabolism.synthesis.aromatic aa.tyrosine	1	0.14081
13.1.6.4.1	amino acid metabolism.synthesis.aromatic aa.tyrosine.arogenate dehydrogenase \& prephenate dehydrogenase	1	0.14081
13.1.6.4.2	amino acid metabolism.synthesis.aromatic aa.tyrosine.prephenate dehydrogenase	1	0.14081
29.6.2.4.2	protein.folding.chaperones and co-chaperones.HSP90s.co-chaperones	1	0.142403
26.22	misc.short chain dehydrogenase/reductase (SDR)	6	0.144159
13.1.3.5.4	amino acid metabolism.synthesis.aspartate family.lysine.diaminopimelate epimerase	1	0.144179
12.1	N-metabolism.nitrate metabolism	4	0.144241
31.6.1.6.6	cell.motility.eukaryotes.central pair.C1-C2 bridge	1	0.144519
11.3.5	lipid metabolism.Phospholipid synthesis.diacylglycerol kinase	2	0.146628
13.1.2.2	amino acid metabolism.synthesis.glutamate family.proline	3	0.149898
3.2	minor CHO metabolism.trehalose	2	0.151062
3.2.4	minor CHO metabolism.trehalose.trehalase	2	0.151062
3.6	minor CHO metabolism.callose	2	0.151373
31.6.1.3.1	cell.motility.eukaryotes.intraflagellar transport.IFT motor protein	3	0.160006
29.5.11.1	protein.degradation.ubiquitin.ubiquitin	3	0.160485
20.2.5	stress.abiotic.light	3	0.161232
29.2	protein.synthesis	29	0.162198
9.5	mitochondrial electron transport / ATP synthesis.cytochrome c reductase	1	0.165136
29.1.5	protein.aa activation.isoleucine-tRNA ligase	1	0.165136
27.3.54	RNA.regulation of transcription.Histone acetyltransferases	4	0.16573
9	mitochondrial electron transport / ATP synthesis	9	0.166377
23.4.4	nucleotide metabolism.phosphotransfer and pyrophosphatases.thymidylate kinase	2	0.172974
29.3.4.3	protein.targeting.secretory pathway.vacuole	8	0.173296
11.9.2	lipid metabolism.lipid degradation.lipases	12	0.17475
11	lipid metabolism	62	0.177218
31.3	cell.cycle	13	0.177921
29.5.11.4	protein.degradation.ubiquitin.E3	43	0.182093
31.6.1.6.3	cell.motility.eukaryotes.central pair.C1	1	0.186135
13.1.1	amino acid metabolism.synthesis.central amino acid metabolism	3	0.18773
13.1.1.3	amino acid metabolism.synthesis.central amino acid metabolism.alanine	3	0.18773
23.4.1	nucleotide metabolism.phosphotransfer and pyrophosphatases.adenylate kinase	3	0.190317
17.2	hormone metabolism.auxin	1	0.190604
17.2.1	hormone metabolism.auxin.synthesis-degradation	1	0.190604
19.30	tetrapyrrole synthesis.uroporphyrin-III C-methyltransferase	1	0.193026
29.2.1.1.1.1	protein.synthesis.ribosomal protein.prokaryotic.chloroplast.30S subunit	2	0.193181
2	major CHO metabolism	21	0.195336
17.5.3	hormone metabolism.ethylene.induced-regulated-responsive-activated	1	0.195899
20.1.7	stress.biotic.PR-proteins	1	0.195899
20.1.7.6	stress.biotic.PR-proteins.proteinase inhibitors	1	0.195899
17.3	hormone metabolism.brassinosteroid	4	0.195993
17.3.1	hormone metabolism.brassinosteroid.synthesis-degradation	4	0.195993
34.14	transport.unspecified cations	17	0.197774
30.5	signalling.G-proteins	25	0.198769
31.6.1.6.4	cell.motility.eukaryotes.central pair.C2b	1	0.201519
29.3.4.99	protein.targeting.secretory pathway.unspecified	22	0.204136
27.3.57	RNA.regulation of transcription.JUMONJI family	6	0.205969
17.3.1.1	hormone metabolism.brassinosteroid.synthesis-degradation.BRs	1	0.208149
17.3.1.1.1	hormone metabolism.brassinosteroid.synthesis-degradation.BRs.DET2	1	0.208149
13.1.1.3.11	amino acid metabolism.synthesis.central amino acid metabolism.alanine.alanine-glyoxylate aminotransferase	2	0.208664
23.3.1.1	nucleotide metabolism.salvage.phosphoribosyltransferases.aprt	1	0.210394
24.1	Biodegradation of Xenobiotics.hydroxyacylglutathione hydrolase	1	0.210619
23.3	nucleotide metabolism.salvage	2	0.212812
23.3.1	nucleotide metabolism.salvage.phosphoribosyltransferases	2	0.212812
11.2.3	lipid metabolism.FA desaturation.omega 3 desaturase	1	0.21425
33.30	development.multitarget	2	0.215476
33.30.1	development.multitarget.target of rapamycin	2	0.215476
27.3.67	RNA.regulation of transcription.putative transcription regulator	11	0.215529
16.8	secondary metabolism.flavonoids	4	0.218439
11.2.4	lipid metabolism.FA desaturation.omega 6 desaturase	1	0.22376
20.2	stress.abiotic	30	0.226175
34.1	transport.p- and v-ATPases	5	0.229399
29.1.17	protein.aa activation.glutamate-tRNA ligase	1	0.233082
29.1.18	protein.aa activation.glutamine-tRNA ligase	1	0.233082
19.1	tetrapyrrole synthesis.glu-tRNA synthetase	1	0.233082
17.3.1.2.4	hormone metabolism.brassinosteroid.synthesis-degradation.sterols.FACKEL	1	0.234297
17.5.1	hormone metabolism.ethylene.synthesis-degradation	2	0.235051
29.2.1.1.2	protein.synthesis.ribosomal protein.prokaryotic.mitochondrion	1	0.236617
29.2.1.1.2.51	protein.synthesis.ribosomal protein.prokaryotic.mitochondrion.L51/S25/CI-B8	1	0.236617
23	nucleotide metabolism	29	0.240603
16.8.4	secondary metabolism.flavonoids.flavonols	1	0.245432
16.4.1	secondary metabolism.N misc.alkaloid-like	1	0.245432
31.6.1.3.1.2	cell.motility.eukaryotes.intraflagellar transport.IFT motor protein.cytoplasmic dynein 1b subunits	2	0.247347
1.1.30	PS.lightreaction.state transition	3	0.249445
29.5.30	protein.degradation.prolyl protease	1	0.250243
23.4	nucleotide metabolism.phosphotransfer and pyrophosphatases	7	0.25079
16.2.1	secondary metabolism.phenylpropanoids.lignin biosynthesis	2	0.252662
16.2.1.10	secondary metabolism.phenylpropanoids.lignin biosynthesis.CAD	2	0.252662
11.1.10	lipid metabolism.FA synthesis and FA elongation.beta ketoacyl CoA synthase	3	0.254922
29.5.11.4.1	protein.degradation.ubiquitin.E3.HECT	7	0.255406
29.5.2	protein.degradation.autophagy	4	0.257715
26.24	misc.GCN5-related N-acetyltransferase	4	0.261772
29.6.3.2	protein.folding.immunophilins (IMM).cyclophilins	2	0.265685
16.99	secondary metabolism.unspecified	2	0.265779
16.1	secondary metabolism.isoprenoids	11	0.266909
27.3.65	RNA.regulation of transcription.Polycomb Group (PcG)	2	0.268609
28.99	DNA.unspecified	10	0.2702
26.11	misc.alcohol dehydrogenases	3	0.271928
26.11.1	misc.alcohol dehydrogenases.cinnamyl alcohol dehydrogenase	3	0.271928
29.2.1.1.3	protein.synthesis.ribosomal protein.prokaryotic.unknown organellar	3	0.27224
16.1.3	secondary metabolism.isoprenoids.tocopherol biosynthesis	1	0.274741
16.1.3.2	secondary metabolism.isoprenoids.tocopherol biosynthesis.homogentisate phytyltransferase	1	0.274741
29.2.1.1.4	protein.synthesis.ribosomal protein.prokaryotic.non-organellar	2	0.27616
29.2.4.1	protein.synthesis.elongation.deoxyhypusine synthase	1	0.280492
29.2.3.1	protein.synthesis.initiation.deoxyhypusine synthase	1	0.280492
29.1.19	protein.aa activation.arginine-tRNA ligase	1	0.281182
14.15	S-assimilation.AKN	1	0.285347
21	redox	27	0.287467
22.1.2	polyamine metabolism.synthesis.SAM decarboxylase	1	0.287585
27.3.25	RNA.regulation of transcription.MYB domain transcription factor family	1	0.287585
27.1.2	RNA.processing.RNA helicase	11	0.289156
9.4	mitochondrial electron transport / ATP synthesis.alternative oxidase	1	0.293658
18.8	Co-factor and vitamine metabolism.ubiquinone	1	0.30431
18.8.1	Co-factor and vitamine metabolism.ubiquinone.hexaprenyldihydroxybenzoate methyltransferase	1	0.30431
27.3.3	RNA.regulation of transcription.AP2/EREBP, APETALA2/Ethylene-responsive element binding protein family	7	0.308915
29.2.99	protein.synthesis.misc	2	0.312706
34.1.1	transport.p- and v-ATPases.H+-transporting two-sector ATPase	1	0.317308
29.5.3	protein.degradation.cysteine protease	12	0.324059
22.1.4	polyamine metabolism.synthesis.agmatine deiminase	1	0.324548
16.2	secondary metabolism.phenylpropanoids	6	0.324902
29.2.1.1.1.1.20	protein.synthesis.ribosomal protein.prokaryotic.chloroplast.30S subunit.S20	1	0.326833
29.2.5	protein.synthesis.release	1	0.330356
16.8.3	secondary metabolism.flavonoids.dihydroflavonols	2	0.33174
27.3.48	RNA.regulation of transcription.FHA transcription factor	1	0.335765
17.3.1.2.6	hormone metabolism.brassinosteroid.synthesis-degradation.sterols.DWF7	1	0.342959
31.6.1.2	cell.motility.eukaryotes.deflagellation	2	0.343313
11.9.2.1	lipid metabolism.lipid degradation.lipases.triacylglycerol lipase	6	0.346335
23.1.2	nucleotide metabolism.synthesis.purine	4	0.346384
26.8	misc.nitrilases, *nitrile lyases, berberine bridge enzymes, reticuline oxidases, troponine reductases	4	0.347019
13.2.3.4	amino acid metabolism.degradation.aspartate family.methionine	1	0.34818
17.4	hormone metabolism.cytokinin	1	0.34818
17.4.2	hormone metabolism.cytokinin.signal transduction	1	0.34818
29.2.1.1.4.1	protein.synthesis.ribosomal protein.prokaryotic.non-organellar.30S subunit	1	0.34818
29.2.1.1.3.1	protein.synthesis.ribosomal protein.prokaryotic.unknown organellar.30S subunit	1	0.34818
29.2.1.1.3.1.15	protein.synthesis.ribosomal protein.prokaryotic.unknown organellar.30S subunit.S15	1	0.34818
26.1	misc.misc2	2	0.352981
14.3	S-assimilation.sulfite redox	2	0.357079
29.3.3	protein.targeting.chloroplast	7	0.357984
29.2.1.99.2	protein.synthesis.ribosomal protein.unknown.large subunit	1	0.363166
29.2.1.99.2.34	protein.synthesis.ribosomal protein.unknown.large subunit.L34	1	0.363166
29.5.11.3	protein.degradation.ubiquitin.E2	12	0.365576
29.1.13	protein.aa activation.tryptophan-tRNA ligase	1	0.369238
1.1.40	PS.lightreaction.cyclic electron flow-chlororespiration	1	0.369238
23.1	nucleotide metabolism.synthesis	5	0.372921
11.3	lipid metabolism.Phospholipid synthesis	11	0.375758
16.1.4	secondary metabolism.isoprenoids.carotenoids	2	0.376359
1.2	PS.photorespiration	4	0.378253
11.1.3	lipid metabolism.FA synthesis and FA elongation.ketoacyl ACP synthase	1	0.379219
29.2.1.99.1	protein.synthesis.ribosomal protein.unknown.small subunit	1	0.379219
29.2.1.99.1.19	protein.synthesis.ribosomal protein.unknown.small subunit.S19	1	0.379219
11.5	lipid metabolism.glyceral metabolism	3	0.379374
11.5.2	lipid metabolism.glyceral metabolism.Glycerol-3-phosphate dehydrogenase (NAD+)	3	0.379374
29.6.2.2	protein.folding.chaperones and co-chaperones.HSP60s	1	0.384101
29.6.2.2.2	protein.folding.chaperones and co-chaperones.HSP60s.organelle	1	0.384101
29.6.2.2.2.2	protein.folding.chaperones and co-chaperones.HSP60s.organelle.co-chaperones	1	0.384101
29.5.11	protein.degradation.ubiquitin	81	0.384298
12	N-metabolism	10	0.385083
15	metal handling	5	0.386284
15.2	metal handling.binding, chelation and storage	5	0.386284
29.5.11.4.3	protein.degradation.ubiquitin.E3.SCF	6	0.386684
30.3	signalling.calcium	12	0.389396
1.3.13	PS.calvin cycle.rubisco interacting	2	0.389603
33.1	development.storage proteins	1	0.390045
29.2.1.1.1.1.530	protein.synthesis.ribosomal protein.prokaryotic.chloroplast.30S subunit.S30A	1	0.390045
20	stress	39	0.390913
27.3.23	RNA.regulation of transcription.HSF,Heat-shock transcription factor family	2	0.392383
30.2.11	signalling.receptor kinases.leucine rich repeat XI	3	0.39358
31.6.1.1	cell.motility.eukaryotes.basal bodies	11	0.395337
19	tetrapyrrole synthesis	11	0.396428
17.6.2	hormone metabolism.gibberelin.signal transduction	1	0.396907
9.3	mitochondrial electron transport / ATP synthesis.electron transfer flavoprotein	1	0.396907
16.1.1.10	secondary metabolism.isoprenoids.non-mevalonate pathway.geranylgeranyl pyrophosphate synthase	1	0.398115
27.4	RNA.RNA binding	17	0.400136
29.5.11.4.2	protein.degradation.ubiquitin.E3.RING	26	0.400335
18.5.2	Co-factor and vitamine metabolism.folate & vitamine K.vitamine K	1	0.405585
18.5.2.1	Co-factor and vitamine metabolism.folate & vitamine K.vitamine K.isochorismate synthase	1	0.405585
29.2.1	protein.synthesis.ribosomal protein	11	0.408179
21.2.1	redox.ascorbate and glutathione.ascorbate	3	0.408306
29.2.1.1	protein.synthesis.ribosomal protein.prokaryotic	8	0.413232
31.8	cell.contractile vacuole	1	0.413668
13.1.6.5	amino acid metabolism.synthesis.aromatic aa.tryptophan	1	0.415261
13.1.6.5.4	amino acid metabolism.synthesis.aromatic aa.tryptophan.indole-3-glycerol phosphate synthase	1	0.415261
29.1.10	protein.aa activation.methionine-tRNA ligase	1	0.415261
11.9.4	lipid metabolism.lipid degradation.beta-oxidation	4	0.419757
11.9.4.2	lipid metabolism.lipid degradation.beta-oxidation.acyl CoA DH	3	0.421495
34.18	transport.unspecified anions	3	0.423045
31.6.1.3.1.1	cell.motility.eukaryotes.intraflagellar transport.IFT motor protein.kinesin-2 subunits	1	0.425251
16.1.5	secondary metabolism.isoprenoids.terpenoids	2	0.432542
27.2	RNA.transcription	6	0.43296
16.1.1	secondary metabolism.isoprenoids.non-mevalonate pathway	4	0.433257
13.1.5.3.2	amino acid metabolism.synthesis.serine-glycine-cysteine group.cysteine.SAT	1	0.434107
1.3	PS.calvin cycle	3	0.435141
26.26	misc.aminotransferases	2	0.438208
26.26.1	misc.aminotransferases.aminotransferase class IV family protein	2	0.438208
17.5.2	hormone metabolism.ethylene.signal transduction	5	0.441033
9.1	mitochondrial electron transport / ATP synthesis.NADH-DH	4	0.442119
9.1.2	mitochondrial electron transport / ATP synthesis.NADH-DH.localisation not clear	4	0.442119
13.1.2.3	amino acid metabolism.synthesis.glutamate family.arginine	3	0.447114
1.2.1	PS.photorespiration.phosphoglycolate phosphatase	1	0.449719
29.2.1.1.1.2	protein.synthesis.ribosomal protein.prokaryotic.chloroplast.50S subunit	2	0.450062
31.6.1.8	cell.motility.eukaryotes.flagellar membrane proteins	2	0.45177
18.5.1	Co-factor and vitamine metabolism.folate & vitamine K.folate	1	0.453066
17.5	hormone metabolism.ethylene	8	0.455815
17.6	hormone metabolism.gibberelin	2	0.457977
34.5	transport.ammonium	8	0.462789
19.20	tetrapyrrole synthesis.ferrochelatase	1	0.466212
12.1.1	N-metabolism.nitrate metabolism.NR	3	0.471504
29.1.14	protein.aa activation.glycine-tRNA ligase	1	0.472674
30.8	signalling.misc	2	0.473497
24.2	Biodegradation of Xenobiotics.lactoylglutathione lyase	1	0.475731
13.1.5.3.1	amino acid metabolism.synthesis.serine-glycine-cysteine group.cysteine.OASTL	2	0.476066
29.5.1	protein.degradation.subtilases	7	0.476397
4.1.12	glycolysis.cytosolic branch.phosphoglycerate mutase	2	0.480683
13.1.3.5.5	amino acid metabolism.synthesis.aspartate family.lysine.diaminopimelate decarboxylase	1	0.484002
29.1.16	protein.aa activation.cysteine-tRNA ligase	1	0.484002
29.2.1.1.3.2	protein.synthesis.ribosomal protein.prokaryotic.unknown organellar.50S subunit	2	0.495785
21.2	redox.ascorbate and glutathione	7	0.496621
27.3.6	RNA.regulation of transcription.bHLH,Basic Helix-Loop-Helix family	3	0.497968
30.4.2	signalling.phosphinositides.phosphatidylinositol 4-kinase	2	0.498975
29.5.11.4.3.1	protein.degradation.ubiquitin.E3.SCF.SKP	2	0.499669
18.13	Co-factor and vitamine metabolism.isochorismatase	1	0.503139
18.1	Co-factor and vitamine metabolism.molybdenum cofactor	1	0.503139
11.1.7	lipid metabolism.FA synthesis and FA elongation.ACP thioesterase	1	0.503139
19.10	tetrapyrrole synthesis.magnesium chelatase	1	0.503139
27.3.26	RNA.regulation of transcription.MYB-related transcription factor family	3	0.505134
30.11	signalling.light	4	0.50688
27.3.63	RNA.regulation of transcription.PHD finger transcription factor	11	0.507302
2.2.2.4	major CHO metabolism.degradation.starch.D enzyme	3	0.510515
4.1.14	glycolysis.cytosolic branch.pyruvate kinase (PK)	2	0.513814
11.9	lipid metabolism.lipid degradation	19	0.514379
11.10.2	lipid metabolism.glycolipid synthesis.DGDG synthase	1	0.520859
11.3.4	lipid metabolism.Phospholipid synthesis.CDP-diacylglycerol-inositol 3-phosphatidyltransferase	1	0.520859
11.3.3	lipid metabolism.Phospholipid synthesis.phosphatidate cytidylyltransferase	1	0.520859
29.6.3.1	protein.folding.immunophilins (IMM).FKBPs	1	0.520859
29.8	protein.assembly and cofactor ligation	5	0.521505
29.2.1.1.1.2.2	protein.synthesis.ribosomal protein.prokaryotic.chloroplast.50S subunit.L2	1	0.521864
27.3.13	RNA.regulation of transcription.CCAAT box binding factor family, DR1	1	0.521864
27.3.52	RNA.regulation of transcription.Global transcription factor group	1	0.521864
21.5	redox.peroxiredoxin	4	0.524673
8.1.1.2	TCA / org transformation.TCA.pyruvate DH.E2	1	0.530345
19.12	tetrapyrrole synthesis.magnesium-protoporphyrin IX monomethyl ester (oxidative) cyclase	2	0.531603
13.1.2.3.4	amino acid metabolism.synthesis.glutamate family.arginine.acetylornithine aminotransferase	1	0.535019
27.3.71	RNA.regulation of transcription.SNF7	4	0.537561
29.2.1.1.4.2	protein.synthesis.ribosomal protein.prokaryotic.non-organellar.50S subunit	1	0.547308
29.2.1.1.3.2.13	protein.synthesis.ribosomal protein.prokaryotic.unknown organellar.50S subunit.L13	1	0.547308
30.99	signalling.unspecified	1	0.547308
2.2.10	major CHO metabolism.degradation.acetate metabolism	2	0.54897
2.2.10.2	major CHO metabolism.degradation.acetate metabolism.phosphate acetyltransferase	2	0.54897
29.4.1	protein.postranslational modification.kinase	20	0.549041
29.4.1.57	protein.postranslational modification.kinase.receptor like cytoplasmatic kinase VII	3	0.550314
34.3	transport.amino acids	4	0.550812
13.1.3.4	amino acid metabolism.synthesis.aspartate family.methionine	1	0.551643
2.1.2.4	major CHO metabolism.synthesis.starch.debranching	2	0.552038
30.6	signalling.MAP kinases	5	0.555874
29.5.11.4.3.2	protein.degradation.ubiquitin.E3.SCF.FBOX	4	0.560152
13.2.3.5.1	mino acid metabolism.degradation.aspartate family.lysine.lysine decarboxylase	1	0.564118
13.1	amino acid metabolism.synthesis	30	0.566112
29.1.15	protein.aa activation.proline-tRNA ligase	2	0.568688
3.4.5	minor CHO metabolism.myo-inositol.inositol phosphatase	1	0.571247
21.6	redox.dismutases and catalases	1	0.571247
12.2	N-metabolism.ammonia metabolism	2	0.57449
13.1.7	amino acid metabolism.synthesis.histidine	3	0.57881
27.3.60	RNA.regulation of transcription.NIN-like bZIP-related family	3	0.583708
29.3.2	protein.targeting.mitochondria	4	0.589155
16.4.2	secondary metabolism.N misc.betaine	2	0.590097
16.4.2.1	secondary metabolism.N misc.betaine.betaine-aldehyde dehydrogenase	2	0.590097
29.6.3	protein.folding.immunophilins (IMM)	3	0.590474
13.1.3.5	amino acid metabolism.synthesis.aspartate family.lysine	2	0.590701
27.3.18	RNA.regulation of transcription.E2F/DP transcription factor family	2	0.592515
11.10	lipid metabolism.glycolipid synthesis	2	0.599189
17.1.1.1.10	hormone metabolism.abscisic acid.synthesis-degradation.synthesis.9-cis-epoxycarotenoid dioxygenase	2	0.602539
29.6.2.5	protein.folding.chaperones and co-chaperones.HSP100s	6	0.604196
29.6.2.5.1	protein.folding.chaperones and co-chaperones.HSP100s.chaperones	6	0.604196
17.5.1.1	hormone metabolism.ethylene.synthesis-degradation.1-aminocyclopropane-1-carboxylate synthase	1	0.60471
23.3.1.3	nucleotide metabolism.salvage.phosphoribosyltransferases.upp	1	0.610552
16.1.2	secondary metabolism.isoprenoids.mevalonate pathway	1	0.610552
16.1.2.9	secondary metabolism.isoprenoids.mevalonate pathway.farnesyl pyrophosphate synthetase	1	0.610552
19.5	tetrapyrrole synthesis.porphobilinogen deaminase	1	0.610552
13.1.1.3.1	amino acid metabolism.synthesis.central amino acid metabolism.alanine.alanine aminotransferase	1	0.614678
13.1.2.3.21	amino acid metabolism.synthesis.glutamate family.arginine.ornithine carbamoyltransferase	1	0.614678
11.8.6	lipid metabolism.'exotics' (steroids, squalene etc).cycloartenol synthase	1	0.622749
13.1.2	amino acid metabolism.synthesis.glutamate family	6	0.630717
12.2.99	N-metabolism.ammonia metabolism.unspecified	1	0.635932
29.1.11	protein.aa activation.serine-tRNA ligase	1	0.636374
27.3.55	RNA.regulation of transcription.HDA	4	0.644253
17.1.1.1.1	hormone metabolism.abscisic acid.synthesis-degradation.synthesis.zeaxanthin epoxidase	1	0.647007
29.2.1.2	protein.synthesis.ribosomal protein.eukaryotic	1	0.647007
29.2.1.2.1	protein.synthesis.ribosomal protein.eukaryotic.40S subunit	1	0.647007
29.2.1.2.1.27	protein.synthesis.ribosomal protein.eukaryotic.40S subunit.S27	1	0.647007
30.2.99	signalling.receptor kinases.misc	2	0.649186
13.2.4.4	amino acid metabolism.degradation.branched chain group.leucine	3	0.657307
27.3.70	RNA.regulation of transcription.Silencing Group	2	0.660878
13.1.6.1	amino acid metabolism.synthesis.aromatic aa.chorismate	1	0.662196
13.1.6.1.7	amino acid metabolism.synthesis.aromatic aa.chorismate.chorismate synthase	1	0.662196
2.1.2.1	major CHO metabolism.synthesis.starch.AGPase	1	0.662196
2.2.2	major CHO metabolism.degradation.starch	5	0.663521
18.11	Co-factor and vitamine metabolism.lipoic acid	1	0.668941
26.28	misc.GDSL-motif lipase	1	0.668941
29.2.1.1.1.2.22	protein.synthesis.ribosomal protein.prokaryotic.chloroplast.50S subunit.L22	1	0.668941
1.2.2	PS.photorespiration.glycolate oxydase	1	0.668941
1.1.99.1	PS.lightreaction.unspecified.TEF	2	0.670897
20.1	stress.biotic	9	0.671351
26.3	misc.gluco-, galacto- and mannosidases	6	0.679249
33	development	45	0.679909
27.1.19	RNA.processing.ribonucleases	7	0.680694
11.3.10	lipid metabolism.Phospholipid synthesis.(S)-coclaurine-N-methyltransferase	1	0.681831
9.2	mitochondrial electron transport / ATP synthesis.NADH-DH	1	0.681831
9.2.1	mitochondrial electron transport / ATP synthesis.NADH-DH.type II	1	0.681831
9.2.1.2	mitochondrial electron transport / ATP synthesis.NADH-DH.type II.external	1	0.681831
1.2.7	PS.photorespiration.glycerate kinase	1	0.681831
13.2.3	amino acid metabolism.degradation.aspartate family	3	0.687286
29.2.4	protein.synthesis.elongation	3	0.687944
26.16	misc.myrosinases-lectin-jacalin	2	0.688048
13.1.4.4	amino acid metabolism.synthesis.branched chain group.leucine specific	1	0.689565
13.1.4.4.1	amino acid metabolism.synthesis.branched chain group.leucine specific.2-isopropylmalate synthase	1	0.689565
27.3.39	RNA.regulation of transcription.AtSR Transcription Factor family	1	0.689565
34.8	transport.metabolite transporters at the envelope membrane	7	0.690327
11.1.8	lipid metabolism.FA synthesis and FA elongation.acyl coa ligase	2	0.691595
27.3.99	RNA.regulation of transcription.unclassified	15	0.693917
29.5.11.5	protein.degradation.ubiquitin.ubiquitin protease	6	0.694121
29.2.1.1.1	protein.synthesis.ribosomal protein.prokaryotic.chloroplast	4	0.69943
30.9	signalling.lipids	1	0.701685
10.5	cell wall.cell wall proteins	2	0.70325
10.5.2	cell wall.cell wall proteins.proline rich proteins	2	0.70325
6.1	gluconeogenesis / glyoxylate cycle.citrate synthase	1	0.705589
12.3	N-metabolism.N-degradation	1	0.705589
12.3.1	N-metabolism.N-degradation.glutamate dehydrogenase	1	0.705589
1.1.1.3	PS.lightreaction.photosystem II.biogenesis	1	0.705589
27.3.2	RNA.regulation of transcription.Alfin-like	1	0.705589
30.2	signalling.receptor kinases	5	0.709013
11.1	lipid metabolism.FA synthesis and FA elongation	12	0.710012
34.99	transport.misc	25	0.711028
8.1	TCA / org transformation.TCA	5	0.712828
29.5.4	protein.degradation.aspartate protease	4	0.715194
23.1.2.5	nucleotide metabolism.synthesis.purine.AIR synthase	1	0.717809
29.2.1.1.3.2.4	protein.synthesis.ribosomal protein.prokaryotic.unknown organellar.50S subunit.L4	1	0.717809
29.3.4	protein.targeting.secretory pathway	31	0.719672
13.2.2	amino acid metabolism.degradation.glutamate family	3	0.72298
13.2.2.2	amino acid metabolism.degradation.glutamate family.proline	3	0.72298
27.3.9	RNA.regulation of transcription.C2C2(Zn) GATA transcription factor family	2	0.724304
29.5.7	protein.degradation.metalloprotease	15	0.730341
29.5.11.4.4	protein.degradation.ubiquitin.E3.APC	4	0.730498
12.4	N-metabolism.misc	3	0.732776
13.2.6.3	amino acid metabolism.degradation.aromatic aa.tryptophan	1	0.737091
34.19	transport.Major Intrinsic Proteins	1	0.737091
11.8	lipid metabolism.'exotics'(steroids, squalene etc)	9	0.738156
13.1.4.1.4	amino acid metabolism.synthesis.branched chain group.common.branched-chain amino acid aminotransferase	2	0.746895
29.6.2.3.2	protein.folding.chaperones and co-chaperones.HSP70s.co-chaperones	7	0.746917
4.1.1	glycolysis.cytosolic branch.UGPase	1	0.748554
12.2.2	N-metabolism.ammonia metabolism.glutamine synthetase	1	0.748554
19.40	tetrapyrrole synthesis.regulation	1	0.748554
26.23	misc.rhodanese	6	0.751097
29.3.1	protein.targeting.nucleus	6	0.751577
29.1.22	protein.aa activation.asparagine-tRNA ligase	1	0.753719
34.7	transport.phosphate	13	0.757056
26.6	misc.O-methyl transferases	1	0.75913
8.2.9	TCA / org transformation.other organic acid transformatons.cyt MDH	1	0.75913
24	Biodegradation of Xenobiotics	6	0.764558
31.2.5	cell.division.plastid	1	0.768333
13.1.6.3	amino acid metabolism.synthesis.aromatic aa.phenylalanine	1	0.770461
13.1.6.3.1	amino acid metabolism.synthesis.aromatic aa.phenylalanine.arogenate dehydratase / prephenate dehydratase	1	0.770461
13.1.2.2.10	amino acid metabolism.synthesis.glutamate family.proline.ornithine aminotransferase	1	0.770461
8.1.4	TCA / org transformation.TCA.IDH	1	0.770461
19.3	tetrapyrrole synthesis.GSA	1	0.770461
33.99	development.unspecified	42	0.772731
3.8	minor CHO metabolism.galactose	2	0.774728
3.8.1	minor CHO metabolism.galactose.galactokinases	2	0.774728
11.9.3.3	lipid metabolism.lipid degradation.lysophospholipases.glycerophosphodiester phosphodiesterase	2	0.775064
8.1.1	TCA / org transformation.TCA.pyruvate DH	3	0.776894
13.2.4	amino acid metabolism.degradation.branched chain group	4	0.777154
13.2.5	amino acid metabolism.degradation.serine-glycine-cysteine group	1	0.780179
13.2.5.2	amino acid metabolism.degradation.serine-glycine-cysteine group.glycine	1	0.780179
27.3.28	RNA.regulation of transcription.SBP,Squamosa promoter binding protein family	12	0.780491
29.1.12	protein.aa activation.aspartate-tRNA ligase	1	0.784218
11.8.1	lipid metabolism.'exotics' (steroids, squalene etc).sphingolipids	6	0.784688
29.5	protein.degradation	152	0.789832
31.9	cell.eyespot	1	0.792315
9.7	mitochondrial electron transport / ATP synthesis.cytochrome c oxidase	1	0.792315
13.1.3.6	amino acid metabolism.synthesis.aspartate family.misc	1	0.796133
13.1.3.6.1	amino acid metabolism.synthesis.aspartate family.misc.homoserine	1	0.796133
13.1.3.6.1.1	amino acid metabolism.synthesis.aspartate family.misc.homoserine.aspartate kinase	1	0.796133
3.4	minor CHO metabolism.myo-inositol	2	0.796937
34.4	transport.nitrate	3	0.79903
31.6.1.9	cell.motility.eukaryotes.flagellar adhesion and gamete fusion	3	0.80262
31.3.1	cell.cycle.peptidylprolyl isomerase	8	0.811057
13.2.6	amino acid metabolism.degradation.aromatic aa	2	0.811157
13	amino acid metabolism	45	0.816579
16.4	secondary metabolism.N misc	3	0.817439
2.1.2.2	major CHO metabolism.synthesis.starch.starch synthase	5	0.821492
10.1	cell wall.precursor synthesis	1	0.824193
10.1.9	cell wall.precursor synthesis.MUR4	1	0.824193
13.1.4.1.1	amino acid metabolism.synthesis.branched chain group.common.acetolactate synthase	1	0.824916
11.9.4.9	lipid metabolism.lipid degradation.beta-oxidation.multifunctional	1	0.824916
30.1.2	signalling.in sugar and nutrient physiology.pyruvate dehydrogenase kinase	1	0.824916
20.2.3	stress.abiotic.drought/salt	6	0.830588
29.1	protein.aa activation	18	0.832651
6	gluconeogenesis / glyoxylate cycle	4	0.838752
13.2.4.1	amino acid metabolism.degradation.branched chain group.shared	1	0.839641
17.6.1	hormone metabolism.gibberelin.synthesis-degradation	1	0.839641
3.4.3	minor CHO metabolism.myo-inositol.InsP Synthases	1	0.839641
17	hormone metabolism	20	0.842611
13.1.2.3.2	amino acid metabolism.synthesis.glutamate family.arginine.acetylglutamate kinase	1	0.847146
27.3.30	RNA.regulation of transcription.Trihelix, Triple-Helix transcription factor family	1	0.847146
13.1.5.1	amino acid metabolism.synthesis.serine-glycine-cysteine group.serine	1	0.853209
13.1.5.1.2	amino acid metabolism.synthesis.serine-glycine-cysteine group.serine.phosphoserine aminotransferase	1	0.853209
19.13	tetrapyrrole synthesis.divinyl chlorophyllide-a 8-vinyl-reductase	1	0.854665
10	cell wall	3	0.854972
13.2	amino acid metabolism.degradation	14	0.856256
28.1.3	DNA.synthesis/chromatin structure.histone	4	0.860094
27.3.66	RNA.regulation of transcription.Psudo ARR transcription factor family	2	0.862593
8.2	TCA / org transformation.other organic acid transformations	3	0.863252
13.1.5.3	amino acid metabolism.synthesis.serine-glycine-cysteine group.cysteine	4	0.864229
13.2.3.5	amino acid metabolism.degradation.aspartate family.lysine	2	0.864658
27.3.11	RNA.regulation of transcription.C2H2 zinc finger family	4	0.866054
1.2.5	PS.photorespiration.serine hydroxymethyltransferase	1	0.866333
27.3.32	RNA.regulation of transcription.WRKY domain transcription factor family	1	0.866333
34.15	transport.potassium	11	0.867335
13.1.3.1	amino acid metabolism.synthesis.aspartate family.asparagine	1	0.872178
4.1.8	glycolysis.cytosolic branch.glyceraldehyde 3-phosphate dehydrogenase (GAP-DH)	1	0.872178
11.1.4	lipid metabolism.FA synthesis and FA elongation.ACP oxoacyl reductase	1	0.872178
17.1.1.1	hormone metabolism.abscisic acid.synthesis-degradation.synthesis	3	0.87225
29.5.11.2	protein.degradation.ubiquitin.E1	3	0.878727
18.4.1	Co-factor and vitamine metabolism.pantothenate.branched-chain amino acid aminotransferase	2	0.880341
26.9	misc.glutathione S transferases	2	0.88414
11.9.3	lipid metabolism.lipid degradation.lysophospholipases	3	0.887188
18.3.1	Co-factor and vitamine metabolism.riboflavin.GTP cyclohydrolase II	1	0.887554
31.4	cell.vesicle transport	17	0.888004
18.4	Co-factor and vitamine metabolism.pantothenate	3	0.890012
13.2.1	amino acid metabolism.degradation.central amino acid metabolism	1	0.891222
13.2.1.2	amino acid metabolism.degradation.central amino acid metabolism.aspartate	1	0.891222
6.4	gluconeogenesis / glyoxylate cycle.PEPCK	1	0.891222
11.1.13	lipid metabolism.FA synthesis and FA elongation.acyl-CoA binding protein	1	0.891222
13.1.4.1	amino acid metabolism.synthesis.branched chain group.common	3	0.891989
14	S-assimilation	3	0.892554
1.3.4	PS.calvin cycle.GAP	1	0.89269
2.1.2.3	major CHO metabolism.synthesis.starch.starch branching	1	0.897095
13.2.7	amino acid metabolism.degradation.histidine	1	0.90714
27.3.42	RNA.regulation of transcription.Bromodomain proteins	1	0.90714
23.1.2.4	nucleotide metabolism.synthesis.purine.FGAR amidotransferase	1	0.907385
13.1.3	amino acid metabolism.synthesis.aspartate family	5	0.90952
11.8.10	lipid metabolism.'exotics' (steroids, squalene etc).phosphatidylcholinesterol O-acyltransferase	2	0.910628
23.1.1	nucleotide metabolism.synthesis.pyrimidine	1	0.913273
23.1.1.1	nucleotide metabolism.synthesis.pyrimidine.carbamoyl phosphate synthetase	1	0.913273
2.2.2.2	major CHO metabolism.degradation.starch.starch phosphorylase	1	0.914991
27.1.1	RNA.processing.splicing	9	0.917469
2.1.1	major CHO metabolism.synthesis.sucrose	1	0.917937
2.1.1.2	major CHO metabolism.synthesis.sucrose.SPP	1	0.917937
29.3.4.1	protein.targeting.secretory pathway.ER	1	0.917937
11.10.4	lipid metabolism.glycolipid synthesis.sulfolipid synthase	1	0.91941
8.1.1.1	TCA / org transformation.TCA.pyruvate DH.E1	1	0.920639
19.11	tetrapyrrole synthesis.magnesium protoporphyrin IX methyltransferase	1	0.920639
22	polyamine metabolism	3	0.922855
22.1	polyamine metabolism.synthesis	3	0.922855
29.6.2.3.2.2	protein.folding.chaperones and co-chaperones.HSP70s.co-chaperones.J-domain	6	0.924189
26.7	misc.oxidases - copper, flavone etc	20	0.928488
4.1.4	glycolysis.cytosolic branch.phosphofructokinase (PFK)	1	0.928749
22.1.1	polyamine metabolism.synthesis.ornithine decarboxylase	1	0.928749
34.11	transport.NDP-sugars at the ER	1	0.928749
1.1.4	PS.lightreaction.ATP synthase	1	0.9317
17.1	hormone metabolism.abscisic acid	4	0.93365
17.1.1	hormone metabolism.abscisic acid.synthesis-degradation	4	0.93365
34.2	transport.sugars	3	0.933787
13.1.4	amino acid metabolism.synthesis.branched chain group	4	0.934512
29.3.5	protein.targeting.peroxisomes	1	0.937851
16.1.1.1	secondary metabolism.isoprenoids.non-mevalonate pathway.DXS	1	0.937851
6.3	gluconeogenesis / glyoxylate cycle.Malate DH	2	0.939305
21.99	redox.misc	1	0.941544
27.3.31	RNA.regulation of transcription.TUB transcription factor family	1	0.941544
16.8.5	secondary metabolism.flavonoids.isoflavones	1	0.941544
16.8.5.1	secondary metabolism.flavonoids.isoflavones.isoflavone reductase	1	0.941544
13.1.5	amino acid metabolism.synthesis.serine-glycine-cysteine group	5	0.944051
26.17	misc.dynamin	3	0.946866
29.1.3	protein.aa activation.threonine-tRNA ligase	1	0.947701
29.3	protein.targeting	48	0.949436
26.13	misc.acid and other phosphatases	11	0.953761
18.5	Co-factor and vitamine metabolism.folate & vitamine K	2	0.954111
8.2.10	TCA / org transformation.other organic acid transformatons.malic	1	0.955833
4	glycolysis	7	0.956516
4.1	glycolysis.cytosolic branch	7	0.956516
8.2.4	TCA / org transformation.other organic acid transformatons.IDH	1	0.962489
2.1	major CHO metabolism.synthesis	10	0.966648
8.1.7	TCA / org transformation.TCA.succinate dehydrogenase	1	0.967915
29.5.9	protein.degradation.AAA type	4	0.96914
8.1.1.3	TCA / org transformation.TCA.pyruvate DH.E3	1	0.970382
3.5	minor CHO metabolism.others	10	0.970473
3	minor CHO metabolism	18	0.970577
30.1	signalling.in sugar and nutrient physiology	5	0.974271
29.2.1.99	protein.synthesis.ribosomal protein.unknown	2	0.983067
5	fermentation	1	0.990372
5.3	fermentation.ADH	1	0.990372
21.2.2	redox.ascorbate and glutathione.glutathione	1	0.990372
20.1.1	stress.biotic.respiratory burst	1	0.990372
2.1.2	major CHO metabolism.synthesis.starch	9	0.992259
29.5.11.20	protein.degradation.ubiquitin.proteasom	9	0.997282
13.2.6.2	amino acid metabolism.degradation.aromatic aa.tyrosine	1	0.998272

## Sheet: MeHg-10-8
bin	name	elements	p-value
31.6	cell.motility	158	2.16386e-34
31.6.1	cell.motility.eukaryotes	158	2.16386e-34
31	cell	297	3.81155e-18
31.6.1.10	cell.motility.eukaryotes.flagellar associated proteins	48	2.14488e-14
31.6.1.4	cell.motility.eukaryotes.axonemal dyneins	33	7.00944e-13
28	DNA	122	8.56972e-11
31.6.1.4.2	cell.motility.eukaryotes.axonemal dyneins.inner arm	24	4.96485e-09
29.4	protein.postranslational modification	381	3.88319e-08
28.1	DNA.synthesis/chromatin structure	82	1.54827e-07
29	protein	754	3.64577e-07
31.6.1.5	cell.motility.eukaryotes.radial spoke	12	4.73675e-07
31.6.1.6	cell.motility.eukaryotes.central pair	12	1.11502e-06
31.6.1.4.2.1	cell.motility.eukaryotes.axonemal dyneins.inner arm.monomeric species	16	3.84749e-06
31.6.1.5.2	cell.motility.eukaryotes.radial spoke.stalk	9	1.1973e-05
31.6.1.4.1	cell.motility.eukaryotes.axonemal dyneins.outer arm	9	2.8726e-05
28.2	DNA.repair	30	3.22093e-05
31.6.1.3	cell.motility.eukaryotes.intraflagellar transport	21	3.43818e-05
29.6	protein.folding	57	3.81437e-05
1	PS	77	5.26479e-05
31.2	cell.division	19	7.17559e-05
31.6.1.3.2	cell.motility.eukaryotes.intraflagellar transport.IFT particle protein	17	0.000117259
29.6.2	protein.folding.chaperones and co-chaperones	30	0.000209531
1.5	PS.carbon concentrating mechanism	10	0.00034064
1.5.3	PS.carbon concentrating mechanism.algal	10	0.00034064
31.6.1.6.1	cell.motility.eukaryotes.central pair.C1a	6	0.000543309
30.4.1	signalling.phosphinositides.phosphatidylinositol-4-phosphate 5-kinase	6	0.00138568
30	signalling	87	0.00169896
26.10	misc.cytochrome P450	13	0.00171488
27.3.69	RNA.regulation of transcription.SET-domain transcriptional regulator family	11	0.00190435
8.3	TCA / org transformation.carbonic anhydrases	6	0.00250382
31.6.1.3.2.2	cell.motility.eukaryotes.intraflagellar transport.IFT particle protein.complex B	11	0.00309038
34	transport	218	0.00334847
13.1.6	amino acid metabolism.synthesis.aromatic aa	7	0.00517706
30.4	signalling.phosphinositides	10	0.0055649
29.6.2.3.1	protein.folding.chaperones and co-chaperones.HSP70s.chaperones	6	0.00564005
27.3	RNA.regulation of transcription	165	0.00877244
34.9	transport.metabolite transporters at the mitochondrial membrane	14	0.00921236
1.1	PS.lightreaction	47	0.00972175
23.5	nucleotide metabolism.deoxynucleotide metabolism	4	0.0104762
29.6.2.4	protein.folding.chaperones and co-chaperones.HSP90s	4	0.011536
11.2	lipid metabolism.FA desaturation	8	0.0119905
31.6.1.11	cell.motility.eukaryotes.other	9	0.0120581
34.16	transport.ABC transporters and multidrug resistance systems	47	0.0120728
31.6.1.5.1	cell.motility.eukaryotes.radial spoke.head	3	0.0128816
31.6.1.3.2.1	cell.motility.eukaryotes.intraflagellar transport.IFT particle protein.complex A	6	0.0133672
2.2.1.3	major CHO metabolism.degradation.sucrose.invertases	3	0.0135038
2.2.1.3.2	major CHO metabolism.degradation.sucrose.invertases.cell wall	3	0.0135038
29.6.2.1	protein.folding.chaperones and co-chaperones.small HSPs	3	0.0152806
29.6.2.1.1	protein.folding.chaperones and co-chaperones.small HSPs.chaperones	3	0.0152806
31.6.1.6.2	cell.motility.eukaryotes.central pair.C1b	3	0.0181994
27.3.46	RNA.regulation of transcription.DNA methyltransferases	3	0.0186965
11.2.1	lipid metabolism.FA desaturation.desaturase	5	0.0189733
27.3.44	RNA.regulation of transcription.Chromatin Remodeling Factors	14	0.0193497
27.2	RNA.transcription	12	0.0193965
34.12	transport.metal	16	0.0211871
1.1.1.2	PS.lightreaction.photosystem II.PSII polypeptide subunits	5	0.0225896
29.5.5	protein.degradation.serine protease	17	0.0239261
23.5.4	nucleotide metabolism.deoxynucleotide metabolism.ribonucleoside-diphosphate reductase	2	0.0271912
29.6.2.4.1	protein.folding.chaperones and co-chaperones.HSP90s.chaperones	3	0.0285095
34.6	transport.sulphate	3	0.0296868
27.3.17	RNA.regulation of transcription.CPP(Zn),CPP1-related transcription factor family	3	0.029993
11	lipid metabolism	78	0.0358315
18.6	Co-factor and vitamine metabolism.biotin	3	0.0365176
30.5	signalling.G-proteins	32	0.0388223
23.4.10	nucleotide metabolism.phosphotransfer and pyrophosphatases.nucleoside diphosphate kinase	2	0.0408246
2.2.1	major CHO metabolism.degradation.sucrose	5	0.0458776
27.3.99	RNA.regulation of transcription.unclassified	13	0.0458848
21.5	redox.peroxiredoxin	4	0.0468669
10	cell wall	8	0.048287
27.3.63	RNA.regulation of transcription.PHD finger transcription factor	15	0.048419
29.2.2	protein.synthesis.ribosome biogenesis	5	0.0490068
8	TCA / org transformation	15	0.0518646
25	C1-metabolism	8	0.0530207
34.21	transport.calcium	9	0.0534532
1.1.99	PS.lightreaction.unspecified	8	0.0534586
27.3.35	RNA.regulation of transcription.bZIP transcription factor family	4	0.0554121
1.1.30	PS.lightreaction.state transition	3	0.0571224
21.1	redox.thioredoxin	17	0.0585432
10.5	cell wall.cell wall proteins	5	0.0598525
23.2	nucleotide metabolism.degradation	15	0.0607077
31.1	cell.organisation	88	0.0614758
31.3	cell.cycle	18	0.0615429
11.9.2	lipid metabolism.lipid degradation.lipases	12	0.0631024
23.4.4	nucleotide metabolism.phosphotransfer and pyrophosphatases.thymidylate kinase	2	0.071421
29.1	protein.aa activation	22	0.0725059
20.2.1	stress.abiotic.heat	23	0.0726386
13.1.6.5	amino acid metabolism.synthesis.aromatic aa.tryptophan	3	0.0737673
29.6.2.2	protein.folding.chaperones and co-chaperones.HSP60s	3	0.0740486
29.6.2.2.2	protein.folding.chaperones and co-chaperones.HSP60s.organelle	3	0.0740486
29.6.2.2.2.2	protein.folding.chaperones and co-chaperones.HSP60s.organelle.co-chaperones	3	0.0740486
18.3	Co-factor and vitamine metabolism.riboflavin	5	0.074792
1.1.1	PS.lightreaction.photosystem II	14	0.0833188
27.3.72	RNA.regulation of transcription.Transcriptional Adaptor Zinc Bundle (TAZ) domain family	1	0.0841165
11.1.9	lipid metabolism.FA synthesis and FA elongation.long chain fatty acid CoA ligase	3	0.0843804
18.4.2	Co-factor and vitamine metabolism.pantothenate.3-methyl-2-oxobutanoate hydroxymethyltransferase (KPHMT,PANB)	1	0.0846591
9.5	mitochondrial electron transport / ATP synthesis.cytochrome c reductase	1	0.08849
29.5.2	protein.degradation.autophagy	3	0.0920068
11.9.2.2	lipid metabolism.lipid degradation.lipases.acylglycerol lipase	1	0.092265
12.1.2	N-metabolism.nitrate metabolism.nitrite reductase	1	0.0923136
11.3.7	lipid metabolism.Phospholipid synthesis.cyclopropane-fatty-acyl-phospholipid synthase	1	0.0929473
18.4	Co-factor and vitamine metabolism.pantothenate	3	0.0938979
17.3.1.2	hormone metabolism.brassinosteroid.synthesis-degradation.sterols	3	0.0942969
17.3.1.2.3	hormone metabolism.brassinosteroid.synthesis-degradation.sterols.CYP51	1	0.0973798
4.1.10	glycolysis.cytosolic branch.aldolase	1	0.0987061
29.1.20	protein.aa activation.phenylalanine-tRNA ligase	2	0.106311
17.2.1	hormone metabolism.auxin.synthesis-degradation	1	0.109675
17.5.1	hormone metabolism.ethylene.synthesis-degradation	1	0.109675
991	Mineral Nutrition	1	0.109675
991.1	Mineral Nutrition.phosphate	1	0.109675
16.8	secondary metabolism.flavonoids	1	0.109675
16.8.4	secondary metabolism.flavonoids.flavonols	1	0.109675
16.4.1	secondary metabolism.N misc.alkaloid-like	1	0.109675
34.1	transport.p- and v-ATPases	6	0.112906
13.1.1.3.11	amino acid metabolism.synthesis.central amino acid metabolism.alanine.alanine-glyoxylate aminotransferase	4	0.114822
17.3.1.1	hormone metabolism.brassinosteroid.synthesis-degradation.BRs	1	0.115017
17.3.1.1.1	hormone metabolism.brassinosteroid.synthesis-degradation.BRs.DET2	1	0.115017
31.6.1.2	cell.motility.eukaryotes.deflagellation	1	0.117882
11.5.2	lipid metabolism.glyceral metabolism.Glycerol-3-phosphate dehydrogenase (NAD+)	3	0.119173
31.6.1.3.1	cell.motility.eukaryotes.intraflagellar transport.IFT motor protein	4	0.12202
20.2.5	stress.abiotic.light	3	0.126457
22.1.4	polyamine metabolism.synthesis.agmatine deiminase	1	0.126687
2	major CHO metabolism	28	0.129033
11.2.3	lipid metabolism.FA desaturation.omega 3 desaturase	1	0.129331
26.8	misc.nitrilases, *nitrile lyases, berberine bridge enzymes, reticuline oxidases, troponine reductases	4	0.131034
31.6.1.7	cell.motility.eukaryotes.dynein regulatory complex (DRC)	1	0.133182
12.1	N-metabolism.nitrate metabolism	4	0.134957
23.3	nucleotide metabolism.salvage	3	0.13499
23.3.1	nucleotide metabolism.salvage.phosphoribosyltransferases	3	0.13499
31.6.1.6.6	cell.motility.eukaryotes.central pair.C1-C2 bridge	1	0.135535
29.3.4.3	protein.targeting.secretory pathway.vacuole	6	0.138329
13.1.6.1	amino acid metabolism.synthesis.aromatic aa.chorismate	2	0.140071
18	Co-factor and vitamine metabolism	23	0.140942
17.2	hormone metabolism.auxin	2	0.141316
21.2	redox.ascorbate and glutathione	7	0.144372
29.6.2.3	protein.folding.chaperones and co-chaperones.HSP70s	15	0.145824
13.1.6.4	amino acid metabolism.synthesis.aromatic aa.tyrosine	1	0.147363
13.1.6.4.1	amino acid metabolism.synthesis.aromatic aa.tyrosine.arogenate dehydrogenase \& prephenate dehydrogenase	1	0.147363
13.1.6.4.2	amino acid metabolism.synthesis.aromatic aa.tyrosine.prephenate dehydrogenase	1	0.147363
18.5.1	Co-factor and vitamine metabolism.folate & vitamine K.folate	1	0.148913
28.1.1	DNA.synthesis/chromatin structure.retrotransposon/transposase	1	0.149906
13.1.1	amino acid metabolism.synthesis.central amino acid metabolism	8	0.151686
35	not assigned	4469	0.151821
35.2	not assigned.unknown	4469	0.151821
13.1.1.3	amino acid metabolism.synthesis.central amino acid metabolism.alanine	6	0.152299
29.5.11.1	protein.degradation.ubiquitin.ubiquitin	7	0.154397
31.6.1.6.3	cell.motility.eukaryotes.central pair.C1	1	0.159069
11.9.3.2	lipid metabolism.lipid degradation.lysophospholipases.carboxylesterase	2	0.160129
31.6.1.6.4	cell.motility.eukaryotes.central pair.C2b	1	0.16199
23.3.1.1	nucleotide metabolism.salvage.phosphoribosyltransferases.aprt	1	0.16687
29.1.5	protein.aa activation.isoleucine-tRNA ligase	1	0.16687
33.30	development.multitarget	2	0.170744
33.30.1	development.multitarget.target of rapamycin	2	0.170744
2.2	major CHO metabolism.degradation	15	0.17601
28.1.3	DNA.synthesis/chromatin structure.histone	8	0.178054
29.3.4.99	protein.targeting.secretory pathway.unspecified	18	0.1795
1.3.13	PS.calvin cycle.rubisco interacting	3	0.181644
26	misc	119	0.182954
13.1.6.5.4	amino acid metabolism.synthesis.aromatic aa.tryptophan.indole-3-glycerol phosphate synthase	1	0.184989
11.8.1.2	lipid metabolism.'exotics' (steroids, squalene etc).sphingolipids.serine C-palmitoyltransferase	2	0.185275
27.3.54	RNA.regulation of transcription.Histone acetyltransferases	3	0.186386
31.6.1.3.1.2	cell.motility.eukaryotes.intraflagellar transport.IFT motor protein.cytoplasmic dynein 1b subunits	3	0.187209
17.4	hormone metabolism.cytokinin	1	0.188257
17.4.2	hormone metabolism.cytokinin.signal transduction	1	0.188257
26.23	misc.rhodanese	9	0.189636
30.2.11	signalling.receptor kinases.leucine rich repeat XI	4	0.192328
27.3.60	RNA.regulation of transcription.NIN-like bZIP-related family	4	0.192628
27	RNA	257	0.192844
29.1.17	protein.aa activation.glutamate-tRNA ligase	1	0.195529
29.1.18	protein.aa activation.glutamine-tRNA ligase	1	0.195529
19.1	tetrapyrrole synthesis.glu-tRNA synthetase	1	0.195529
27.3.3	RNA.regulation of transcription.AP2/EREBP, APETALA2/Ethylene-responsive element binding protein family	8	0.197057
26.5	misc.acyl transferases	1	0.198056
11.1.7	lipid metabolism.FA synthesis and FA elongation.ACP thioesterase	1	0.198406
13.1.6.1.10	amino acid metabolism.synthesis.aromatic aa.chorismate.dehydroquinate/shikimate dehydrogenase	1	0.201049
23	nucleotide metabolism	40	0.204105
29.6.2.4.2	protein.folding.chaperones and co-chaperones.HSP90s.co-chaperones	1	0.208404
13.1.3.5.4	amino acid metabolism.synthesis.aspartate family.lysine.diaminopimelate epimerase	1	0.209041
11.1.10	lipid metabolism.FA synthesis and FA elongation.beta ketoacyl CoA synthase	3	0.209567
1.1.40	PS.lightreaction.cyclic electron flow-chlororespiration	2	0.212836
32	micro RNA, natural antisense etc	1	0.213908
29.1.19	protein.aa activation.arginine-tRNA ligase	1	0.214649
2.2.1.3.3	major CHO metabolism.degradation.sucrose.invertases.vacuolar	1	0.220555
27.3.65	RNA.regulation of transcription.Polycomb Group (PcG)	2	0.222045
19	tetrapyrrole synthesis	16	0.225108
11.5	lipid metabolism.glyceral metabolism	4	0.229627
11.8.10	lipid metabolism.'exotics' (steroids, squalene etc).phosphatidylcholinesterol O-acyltransferase	1	0.230948
30.6	signalling.MAP kinases	7	0.231483
26.17	misc.dynamin	2	0.235159
23.3.1.3	nucleotide metabolism.salvage.phosphoribosyltransferases.upp	1	0.23717
24.1	Biodegradation of Xenobiotics.hydroxyacylglutathione hydrolase	1	0.240475
17	hormone metabolism	24	0.24078
13.1.2.3	amino acid metabolism.synthesis.glutamate family.arginine	6	0.240799
29.2.99	protein.synthesis.misc	2	0.243961
17.5.3	hormone metabolism.ethylene.induced-regulated-responsive-activated	1	0.244525
23.4.1	nucleotide metabolism.phosphotransfer and pyrophosphatases.adenylate kinase	3	0.246927
22.1.5	polyamine metabolism.synthesis.N-carbamoylputrescine amidohydrolase	1	0.247081
11.9.2.1	lipid metabolism.lipid degradation.lipases.triacylglycerol lipase	4	0.248159
27.3.57	RNA.regulation of transcription.JUMONJI family	6	0.249971
1.2.7	PS.photorespiration.glycerate kinase	1	0.250793
19.10	tetrapyrrole synthesis.magnesium chelatase	4	0.251728
11.9	lipid metabolism.lipid degradation	21	0.257528
24	Biodegradation of Xenobiotics	11	0.265969
29.1.10	protein.aa activation.methionine-tRNA ligase	1	0.267981
11.3.5	lipid metabolism.Phospholipid synthesis.diacylglycerol kinase	3	0.271728
1.2	PS.photorespiration	5	0.274639
30.2.17	signalling.receptor kinases.DUF 26	1	0.2751
29.5.30	protein.degradation.prolyl protease	1	0.279544
16.1.3.2	secondary metabolism.isoprenoids.tocopherol biosynthesis.homogentisate phytyltransferase	1	0.283473
16.99	secondary metabolism.unspecified	2	0.287225
11.1.12	lipid metabolism.FA synthesis and FA elongation.ACP protein	1	0.288579
27.3.6	RNA.regulation of transcription.bHLH,Basic Helix-Loop-Helix family	3	0.291962
21.6	redox.dismutases and catalases	3	0.292494
29.5.11.4.3	protein.degradation.ubiquitin.E3.SCF	7	0.292777
17.1.1.1.1	hormone metabolism.abscisic acid.synthesis-degradation.synthesis.zeaxanthin epoxidase	1	0.293516
13.1.7	amino acid metabolism.synthesis.histidine	3	0.296637
29.1.16	protein.aa activation.cysteine-tRNA ligase	1	0.297226
13.1.3.6	amino acid metabolism.synthesis.aspartate family.misc	3	0.299061
13.1.3.6.1	amino acid metabolism.synthesis.aspartate family.misc.homoserine	3	0.299061
29.5	protein.degradation	202	0.300625
21.2.1	redox.ascorbate and glutathione.ascorbate	3	0.301226
9.2.1.2	mitochondrial electron transport / ATP synthesis.NADH-DH.type II.external	2	0.301457
17.1	hormone metabolism.abscisic acid	5	0.30161
17.1.1	hormone metabolism.abscisic acid.synthesis-degradation	5	0.30161
3.2.4	minor CHO metabolism.trehalose.trehalase	1	0.302968
18.2	Co-factor and vitamine metabolism.thiamine	2	0.303707
29.3.2	protein.targeting.mitochondria	7	0.304793
17.6.2	hormone metabolism.gibberelin.signal transduction	1	0.30557
22.1.2	polyamine metabolism.synthesis.SAM decarboxylase	1	0.30557
16.2.1.1	secondary metabolism.phenylpropanoids.lignin biosynthesis.PAL	1	0.30557
20.1.7	stress.biotic.PR-proteins	1	0.30557
20.1.7.6	stress.biotic.PR-proteins.proteinase inhibitors	1	0.30557
29.6.2.5	protein.folding.chaperones and co-chaperones.HSP100s	5	0.305625
29.6.2.5.1	protein.folding.chaperones and co-chaperones.HSP100s.chaperones	5	0.305625
26.1	misc.misc2	5	0.306687
13.2.2	amino acid metabolism.degradation.glutamate family	2	0.311286
13.2.2.2	amino acid metabolism.degradation.glutamate family.proline	2	0.311286
16.2.1.10	secondary metabolism.phenylpropanoids.lignin biosynthesis.CAD	1	0.311778
27.3.31	RNA.regulation of transcription.TUB transcription factor family	1	0.312861
27.3.48	RNA.regulation of transcription.FHA transcription factor	1	0.31661
19.20	tetrapyrrole synthesis.ferrochelatase	1	0.31661
15.2	metal handling.binding, chelation and storage	5	0.318863
1.3	PS.calvin cycle	15	0.318875
34.8	transport.metabolite transporters at the envelope membrane	12	0.321719
13.1	amino acid metabolism.synthesis	47	0.322533
27.1	RNA.processing	57	0.327486
16.4.2	secondary metabolism.N misc.betaine	1	0.328282
16.4.2.1	secondary metabolism.N misc.betaine.betaine-aldehyde dehydrogenase	1	0.328282
34.1.1	transport.p- and v-ATPases.H+-transporting two-sector ATPase	2	0.332369
16.1.1.4	secondary metabolism.isoprenoids.non-mevalonate pathway.CMK	1	0.332526
17.7	hormone metabolism.jasmonate	1	0.333279
17.7.1	hormone metabolism.jasmonate.synthesis-degradation	1	0.333279
17.7.1.2	hormone metabolism.jasmonate.synthesis-degradation.lipoxygenase	1	0.333279
8.2.9	TCA / org transformation.other organic acid transformatons.cyt MDH	1	0.333279
33.99	development.unspecified	58	0.334934
29.2.1.2.1	protein.synthesis.ribosomal protein.eukaryotic.40S subunit	1	0.337691
29.2.1.2.1.27	protein.synthesis.ribosomal protein.eukaryotic.40S subunit.S27	1	0.337691
22.1.6	polyamine metabolism.synthesis.spermidine synthase	1	0.337944
14.15	S-assimilation.AKN	2	0.338161
21.2.2	redox.ascorbate and glutathione.glutathione	2	0.340946
2.1.2.4	major CHO metabolism.synthesis.starch.debranching	2	0.341938
12.2	N-metabolism.ammonia metabolism	4	0.343442
2.2.10.2	major CHO metabolism.degradation.acetate metabolism.phosphate acetyltransferase	2	0.345287
29.2.2.50	protein.synthesis.ribosome biogenesis.BRIX	3	0.346875
13.1.2.3.21	amino acid metabolism.synthesis.glutamate family.arginine.ornithine carbamoyltransferase	1	0.347272
17.6	hormone metabolism.gibberelin	2	0.350213
13.1.4.1.1	amino acid metabolism.synthesis.branched chain group.common.acetolactate synthase	1	0.351282
27.3.51	RNA.regulation of transcription.General Transcription, TBP-binding protein	1	0.351282
1.1.70	PS.lightreaction.hydrogenase	4	0.352347
1.1.70.1	PS.lightreaction.hydrogenase.FeFe-hydrogenase	4	0.352347
13.1.3.6.1.4	amino acid metabolism.synthesis.aspartate family.misc.homoserine.homoserine kinase	1	0.356237
2.1.2	major CHO metabolism.synthesis.starch	12	0.357944
29.2.1.99.2	protein.synthesis.ribosomal protein.unknown.large subunit	1	0.359258
29.2.1.99.2.34	protein.synthesis.ribosomal protein.unknown.large subunit.L34	1	0.359258
13.2.3.5	amino acid metabolism.degradation.aspartate family.lysine	1	0.362559
13.2.3.5.1	mino acid metabolism.degradation.aspartate family.lysine.lysine decarboxylase	1	0.362559
29.6.3.1	protein.folding.immunophilins (IMM).FKBPs	1	0.362559
29.5.11.4	protein.degradation.ubiquitin.E3	51	0.36771
29.2	protein.synthesis	41	0.368784
31.2.5	cell.division.plastid	1	0.371904
11.1.3	lipid metabolism.FA synthesis and FA elongation.ketoacyl ACP synthase	1	0.371904
23.4	nucleotide metabolism.phosphotransfer and pyrophosphatases	7	0.374602
13.2.5	amino acid metabolism.degradation.serine-glycine-cysteine group	3	0.375474
13.2.5.2	amino acid metabolism.degradation.serine-glycine-cysteine group.glycine	3	0.375474
27.1.2	RNA.processing.RNA helicase	12	0.375945
23.1.2.5	nucleotide metabolism.synthesis.purine.AIR synthase	1	0.378126
29.2.4.1	protein.synthesis.elongation.deoxyhypusine synthase	1	0.382765
29.2.3.1	protein.synthesis.initiation.deoxyhypusine synthase	1	0.382765
29.5.11.4.3.2	protein.degradation.ubiquitin.E3.SCF.FBOX	5	0.383062
13.1.3	amino acid metabolism.synthesis.aspartate family	11	0.384569
9	mitochondrial electron transport / ATP synthesis	14	0.384756
29.2.1.1.1.1	protein.synthesis.ribosomal protein.prokaryotic.chloroplast.30S subunit	1	0.388268
29.2.1.1.1.1.20	protein.synthesis.ribosomal protein.prokaryotic.chloroplast.30S subunit.S20	1	0.388268
26.22	misc.short chain dehydrogenase/reductase (SDR)	8	0.394302
29.5.11.4.1	protein.degradation.ubiquitin.E3.HECT	7	0.394492
18.5.2.1	Co-factor and vitamine metabolism.folate & vitamine K.vitamine K.isochorismate synthase	1	0.394515
2.1.2.3	major CHO metabolism.synthesis.starch.starch branching	1	0.394515
31.6.1.8	cell.motility.eukaryotes.flagellar membrane proteins	3	0.394843
13.1.2	amino acid metabolism.synthesis.glutamate family	8	0.403392
13.1.4.4	amino acid metabolism.synthesis.branched chain group.leucine specific	1	0.406481
13.1.4.4.1	amino acid metabolism.synthesis.branched chain group.leucine specific.2-isopropylmalate synthase	1	0.406481
2.2.2.3	major CHO metabolism.degradation.starch.glucan water dikinase	1	0.407618
12.4	N-metabolism.misc	3	0.410088
12.2.2	N-metabolism.ammonia metabolism.glutamine synthetase	2	0.41479
13.1.2.3.2	amino acid metabolism.synthesis.glutamate family.arginine.acetylglutamate kinase	1	0.4152
29.8	protein.assembly and cofactor ligation	6	0.415483
27.3.12	RNA.regulation of transcription.C3H zinc finger family	6	0.41566
27.3.23	RNA.regulation of transcription.HSF,Heat-shock transcription factor family	2	0.417234
2.2.2	major CHO metabolism.degradation.starch	7	0.418605
13.1.6.1.7	amino acid metabolism.synthesis.aromatic aa.chorismate.chorismate synthase	1	0.419095
13.1.3.5.2	amino acid metabolism.synthesis.aspartate family.lysine.dihydrodipicolinate reductase	1	0.419095
31.6.1.3.1.1	cell.motility.eukaryotes.intraflagellar transport.IFT motor protein.kinesin-2 subunits	1	0.419095
17.3.1.2.6	hormone metabolism.brassinosteroid.synthesis-degradation.sterols.DWF7	1	0.419095
29.2.1.99.1.4	protein.synthesis.ribosomal protein.unknown.small subunit.S4	1	0.419095
26.2	misc.UDP glucosyl and glucoronyl transferases	17	0.420378
4.1.6	glycolysis.cytosolic branch.fructose-2,6-bisphosphatase (Fru2,6BisPase)	1	0.421993
27.3.32	RNA.regulation of transcription.WRKY domain transcription factor family	1	0.421993
14.3	S-assimilation.sulfite redox	2	0.422456
10.1	cell wall.precursor synthesis	3	0.426859
34.2	transport.sugars	5	0.427497
10.5.2	cell wall.cell wall proteins.proline rich proteins	1	0.428704
2.2.10	major CHO metabolism.degradation.acetate metabolism	3	0.429989
34.18	transport.unspecified anions	3	0.429989
27.3.52	RNA.regulation of transcription.Global transcription factor group	1	0.435921
30.3	signalling.calcium	14	0.436869
12	N-metabolism	12	0.438388
12.3	N-metabolism.N-degradation	1	0.438589
12.3.1	N-metabolism.N-degradation.glutamate dehydrogenase	1	0.438589
27.3.26	RNA.regulation of transcription.MYB-related transcription factor family	1	0.438589
13.2.4	amino acid metabolism.degradation.branched chain group	6	0.439138
2.1	major CHO metabolism.synthesis	13	0.440126
18.3.1	Co-factor and vitamine metabolism.riboflavin.GTP cyclohydrolase II	1	0.443655
18.5.2	Co-factor and vitamine metabolism.folate & vitamine K.vitamine K	2	0.445627
13.1.6.3	amino acid metabolism.synthesis.aromatic aa.phenylalanine	1	0.446201
13.1.6.3.1	amino acid metabolism.synthesis.aromatic aa.phenylalanine.arogenate dehydratase / prephenate dehydratase	1	0.446201
11.1.8	lipid metabolism.FA synthesis and FA elongation.acyl coa ligase	2	0.448812
12.1.1	N-metabolism.nitrate metabolism.NR	3	0.450875
11.8.3	lipid metabolism.'exotics' (steroids, squalene etc).UDP-glucose:sterol glucosyltransferase	1	0.453281
27.3.18	RNA.regulation of transcription.E2F/DP transcription factor family	1	0.453281
29.5.11.4.4	protein.degradation.ubiquitin.E3.APC	4	0.456595
27.3.28	RNA.regulation of transcription.SBP,Squamosa promoter binding protein family	9	0.463428
15.1	metal handling.acquisition	1	0.46425
16.1.1.10	secondary metabolism.isoprenoids.non-mevalonate pathway.geranylgeranyl pyrophosphate synthase	1	0.46425
29.2.1.2	protein.synthesis.ribosomal protein.eukaryotic	2	0.464392
3.8	minor CHO metabolism.galactose	1	0.473192
3.8.1	minor CHO metabolism.galactose.galactokinases	1	0.473192
29.6.3.2	protein.folding.immunophilins (IMM).cyclophilins	1	0.473658
11.9.3.3	lipid metabolism.lipid degradation.lysophospholipases.glycerophosphodiester phosphodiesterase	3	0.47492
2.2.2.4	major CHO metabolism.degradation.starch.D enzyme	3	0.47501
20.1	stress.biotic	9	0.476872
27.3.2	RNA.regulation of transcription.Alfin-like	1	0.480664
13.2.4.4	amino acid metabolism.degradation.branched chain group.leucine	4	0.482447
29.2.1.99	protein.synthesis.ribosomal protein.unknown	3	0.485657
9.2	mitochondrial electron transport / ATP synthesis.NADH-DH	3	0.487293
9.2.1	mitochondrial electron transport / ATP synthesis.NADH-DH.type II	3	0.487293
18.4.1	Co-factor and vitamine metabolism.pantothenate.branched-chain amino acid aminotransferase	1	0.487569
1.1.99.1	PS.lightreaction.unspecified.TEF	4	0.490552
30.2	signalling.receptor kinases	8	0.491141
11.3.4	lipid metabolism.Phospholipid synthesis.CDP-diacylglycerol-inositol 3-phosphatidyltransferase	1	0.495004
9.4	mitochondrial electron transport / ATP synthesis.alternative oxidase	1	0.495004
20.2.3	stress.abiotic.drought/salt	7	0.49649
19.40	tetrapyrrole synthesis.regulation	1	0.498983
13.1.3.5.5	amino acid metabolism.synthesis.aspartate family.lysine.diaminopimelate decarboxylase	1	0.507314
29.2.1.1.4	protein.synthesis.ribosomal protein.prokaryotic.non-organellar	1	0.507314
29.2.1.1.4.1	protein.synthesis.ribosomal protein.prokaryotic.non-organellar.30S subunit	1	0.507314
29.2.1.1.3.1	protein.synthesis.ribosomal protein.prokaryotic.unknown organellar.30S subunit	1	0.507314
29.2.1.1.3.1.15	protein.synthesis.ribosomal protein.prokaryotic.unknown organellar.30S subunit.S15	1	0.507314
27.3.70	RNA.regulation of transcription.Silencing Group	1	0.507314
17.3	hormone metabolism.brassinosteroid	4	0.508671
17.3.1	hormone metabolism.brassinosteroid.synthesis-degradation	4	0.508671
33	development	62	0.508944
11.1.1	lipid metabolism.FA synthesis and FA elongation.Acetyl CoA Carboxylation	1	0.515717
26.11	misc.alcohol dehydrogenases	1	0.515717
26.11.1	misc.alcohol dehydrogenases.cinnamyl alcohol dehydrogenase	1	0.515717
1.3.11	PS.calvin cycle.RPE	3	0.516482
7.1.2	OPP.oxidative PP.6-phosphogluconolactonase	1	0.51848
27.3.53	RNA.regulation of transcription.High mobility group (HMG) family	2	0.519431
27.1.19	RNA.processing.ribonucleases	7	0.520736
30.8	signalling.misc	2	0.5222
16.1.2.7	secondary metabolism.isoprenoids.mevalonate pathway.isopentenyl pyrophosphate:dimethyllallyl pyrophosphate isomerase	1	0.527142
13.1.4.5	amino acid metabolism.synthesis.branched chain group.isoleucine specific	1	0.533398
13.1.3.6.1.1	amino acid metabolism.synthesis.aspartate family.misc.homoserine.aspartate kinase	2	0.535687
15	metal handling	7	0.553244
13	amino acid metabolism	69	0.555462
29.5.11.4.3.1	protein.degradation.ubiquitin.E3.SCF.SKP	2	0.556121
1.2.5	PS.photorespiration.serine hydroxymethyltransferase	2	0.557434
11.3.3	lipid metabolism.Phospholipid synthesis.phosphatidate cytidylyltransferase	1	0.558284
16.1.4	secondary metabolism.isoprenoids.carotenoids	6	0.561616
13.1.2.3.22	amino acid metabolism.synthesis.glutamate family.arginine.arginosuccinate synthase	2	0.565337
5	fermentation	1	0.565569
5.3	fermentation.ADH	1	0.565569
17.5	hormone metabolism.ethylene	9	0.56909
1.3.4	PS.calvin cycle.GAP	2	0.571361
27.4	RNA.RNA binding	23	0.576035
9.1	mitochondrial electron transport / ATP synthesis.NADH-DH	6	0.576583
9.1.2	mitochondrial electron transport / ATP synthesis.NADH-DH.localisation not clear	6	0.576583
29.4.1.57	protein.postranslational modification.kinase.receptor like cytoplasmatic kinase VII	4	0.576842
20.2	stress.abiotic	34	0.576913
17.1.1.1.10	hormone metabolism.abscisic acid.synthesis-degradation.synthesis.9-cis-epoxycarotenoid dioxygenase	2	0.578629
29.5.11.4.2	protein.degradation.ubiquitin.E3.RING	32	0.579627
30.1	signalling.in sugar and nutrient physiology	4	0.580279
29.1.11	protein.aa activation.serine-tRNA ligase	1	0.581308
1.3.2	PS.calvin cycle.rubisco small subunit	1	0.586484
23.1.1	nucleotide metabolism.synthesis.pyrimidine	3	0.587018
16	secondary metabolism	29	0.589163
11.1.20	lipid metabolism.FA synthesis and FA elongation.MCD	1	0.5896
29.5.11.2	protein.degradation.ubiquitin.E1	4	0.592904
27.3.25	RNA.regulation of transcription.MYB domain transcription factor family	4	0.594817
18.8	Co-factor and vitamine metabolism.ubiquinone	1	0.595158
29.5.11.3	protein.degradation.ubiquitin.E2	17	0.597961
29.2.1.1.1	protein.synthesis.ribosomal protein.prokaryotic.chloroplast	2	0.598837
23.1.1.1	nucleotide metabolism.synthesis.pyrimidine.carbamoyl phosphate synthetase	2	0.602917
1.1.1.1	PS.lightreaction.photosystem II.LHC-II	6	0.603917
31.8	cell.contractile vacuole	1	0.604942
18.11	Co-factor and vitamine metabolism.lipoic acid	1	0.604942
29.2.1.99.1.19	protein.synthesis.ribosomal protein.unknown.small subunit.S19	1	0.604942
29.5.11.20	protein.degradation.ubiquitin.proteasom	14	0.608503
4.1.2	glycolysis.cytosolic branch.phosphoglucomutase (PGM)	1	0.608806
34.14	transport.unspecified cations	22	0.609287
29.5.9	protein.degradation.AAA type	4	0.619676
11.3.10	lipid metabolism.Phospholipid synthesis.(S)-coclaurine-N-methyltransferase	1	0.622591
29.3.4.1	protein.targeting.secretory pathway.ER	1	0.622591
1.1.5.1	PS.lightreaction.other electron carrier (ox/red).plastocyanin	1	0.622591
27.3.55	RNA.regulation of transcription.HDA	5	0.627619
4.1.14	glycolysis.cytosolic branch.pyruvate kinase (PK)	3	0.629539
17.5.2	hormone metabolism.ethylene.signal transduction	7	0.630724
13.2.4.3	amino acid metabolism.degradation.branched chain group.valine	1	0.630962
17.2.3	hormone metabolism.auxin.induced-regulated-responsive-activated	1	0.630962
29.3.99	protein.targeting.unknown	3	0.6347
13.1.4.1	amino acid metabolism.synthesis.branched chain group.common	3	0.634804
13.1.5.3.2	amino acid metabolism.synthesis.serine-glycine-cysteine group.cysteine.SAT	1	0.639021
13.1.4	amino acid metabolism.synthesis.branched chain group	5	0.64502
16.1.3	secondary metabolism.isoprenoids.tocopherol biosynthesis	2	0.645657
31.4	cell.vesicle transport	13	0.647203
30.9	signalling.lipids	1	0.649834
3.2	minor CHO metabolism.trehalose	2	0.650511
13.1.3.4	amino acid metabolism.synthesis.aspartate family.methionine	3	0.653007
26.16	misc.myrosinases-lectin-jacalin	3	0.65374
29.6.1	protein.folding.prefoldin and trigger factor	1	0.657083
1.3.9	PS.calvin cycle.seduheptulose bisphosphatase	2	0.657563
31.9	cell.eyespot	1	0.659992
3.4.5	minor CHO metabolism.myo-inositol.inositol phosphatase	1	0.659992
26.26	misc.aminotransferases	1	0.659992
26.26.1	misc.aminotransferases.aminotransferase class IV family protein	1	0.659992
16.4	secondary metabolism.N misc	2	0.660006
13.2.3.2	amino acid metabolism.degradation.aspartate family.threonine	3	0.660032
34.5	transport.ammonium	8	0.665412
17.3.1.2.4	hormone metabolism.brassinosteroid.synthesis-degradation.sterols.FACKEL	1	0.665826
8.1.7	TCA / org transformation.TCA.succinate dehydrogenase	1	0.665826
7.1	OPP.oxidative PP	2	0.667616
4.1.12	glycolysis.cytosolic branch.phosphoglycerate mutase	1	0.669116
11.8.4	lipid metabolism.'exotics' (steroids, squalene etc).3-beta hydroxysteroid dehydrogenase/isomerase	1	0.669116
34.4	transport.nitrate	3	0.669199
13.2.3.4	amino acid metabolism.degradation.aspartate family.methionine	3	0.669305
16.1.3.4	secondary metabolism.isoprenoids.tocopherol biosynthesis.tocopherol cyclase	1	0.672779
11.9.4	lipid metabolism.lipid degradation.beta-oxidation	3	0.673431
11.9.4.2	lipid metabolism.lipid degradation.beta-oxidation.acyl CoA DH	3	0.673431
29.2.3	protein.synthesis.initiation	15	0.678992
23.1.2.20	nucleotide metabolism.synthesis.purine.adenylosuccinate synthase	1	0.680129
19.12	tetrapyrrole synthesis.magnesium-protoporphyrin IX monomethyl ester (oxidative) cyclase	2	0.682025
1.1.2	PS.lightreaction.photosystem I	10	0.683798
2.1.1	major CHO metabolism.synthesis.sucrose	1	0.688434
2.1.1.2	major CHO metabolism.synthesis.sucrose.SPP	1	0.688434
29.1.13	protein.aa activation.tryptophan-tRNA ligase	1	0.688434
21	redox	33	0.69021
11.1	lipid metabolism.FA synthesis and FA elongation	14	0.690417
1.1.3	PS.lightreaction.cytochrome b6/f	2	0.69327
29.3.1	protein.targeting.nucleus	5	0.696372
6.5	gluconeogenesis / glyoxylate cycle.pyruvate dikinase	1	0.696962
3.2.1	minor CHO metabolism.trehalose.TPS	1	0.696962
12.2.1	N-metabolism.ammonia metabolism.glutamate synthase	1	0.697706
12.2.1.1	N-metabolism.ammonia metabolism.glutamate synthase.ferredoxin dependent	1	0.697706
16.10	secondary metabolism.simple phenols	1	0.697706
13.1.1.2	amino acid metabolism.synthesis.central amino acid metabolism.aspartate	2	0.698523
13.1.1.2.1	amino acid metabolism.synthesis.central amino acid metabolism.aspartate.aspartate aminotransferase	2	0.698523
1.1.2.2	PS.lightreaction.photosystem I.PSI polypeptide subunits	7	0.698659
29.6.2.3.2	protein.folding.chaperones and co-chaperones.HSP70s.co-chaperones	9	0.7012
11.8.7	lipid metabolism.'exotics' (steroids, squalene etc).trans-2-enoyl-CoA reductase (NADPH)	2	0.70643
29.1.14	protein.aa activation.glycine-tRNA ligase	1	0.706836
27.1.20	RNA.processing.degradation dicer	3	0.707646
7.2	OPP.non-reductive PP	1	0.709079
7.2.4	OPP.non-reductive PP.ribose 5-phosphate isomerase	1	0.709079
19.16	tetrapyrrole synthesis.chlorophyll b synthase	1	0.709079
29.5.11.5	protein.degradation.ubiquitin.ubiquitin protease	8	0.715577
27.3.11	RNA.regulation of transcription.C2H2 zinc finger family	6	0.71567
26.13	misc.acid and other phosphatases	12	0.7178
29.1.22	protein.aa activation.asparagine-tRNA ligase	1	0.717886
29.4.1.59	protein.postranslational modification.kinase.receptor like cytoplasmatic kinase IX	1	0.717886
13.1.2.2	amino acid metabolism.synthesis.glutamate family.proline	2	0.71835
27.3.67	RNA.regulation of transcription.putative transcription regulator	14	0.719566
23.1	nucleotide metabolism.synthesis	10	0.719633
34.11	transport.NDP-sugars at the ER	5	0.720958
16.1.2	secondary metabolism.isoprenoids.mevalonate pathway	2	0.72194
16.2	secondary metabolism.phenylpropanoids	5	0.723904
13.1.2.2.2	amino acid metabolism.synthesis.glutamate family.proline.pyrroline-5-carboxylate reductase	1	0.724281
4.1.3	glycolysis.cytosolic branch.glucose-6-phosphate isomerase	1	0.724281
12.2.99	N-metabolism.ammonia metabolism.unspecified	1	0.724281
13.2.3	amino acid metabolism.degradation.aspartate family	7	0.724354
1.1.5	PS.lightreaction.other electron carrier (ox/red)	3	0.726071
2.1.2.2	major CHO metabolism.synthesis.starch.starch synthase	6	0.72704
28.99	DNA.unspecified	10	0.727379
30.4.2	signalling.phosphinositides.phosphatidylinositol 4-kinase	2	0.735287
23.2.1	nucleotide metabolism.degradation.pyrimidine	1	0.736749
23.2.1.3	nucleotide metabolism.degradation.pyrimidine.dihydrouracil dehydrogenase	1	0.736749
31.3.1	cell.cycle.peptidylprolyl isomerase	9	0.738056
13.1.3.4.1	amino acid metabolism.synthesis.aspartate family.methionine.cystathionine gamma-synthase	1	0.738076
27.3.66	RNA.regulation of transcription.Psudo ARR transcription factor family	1	0.738076
29.2.1.1.3	protein.synthesis.ribosomal protein.prokaryotic.unknown organellar	3	0.747072
9.3	mitochondrial electron transport / ATP synthesis.electron transfer flavoprotein	2	0.747234
3.5	minor CHO metabolism.others	17	0.747738
11.3	lipid metabolism.Phospholipid synthesis	14	0.752699
29.3.4	protein.targeting.secretory pathway	25	0.753601
2.2.2.2	major CHO metabolism.degradation.starch.starch phosphorylase	1	0.755009
29.5.4	protein.degradation.aspartate protease	2	0.756268
22	polyamine metabolism	5	0.756324
22.1	polyamine metabolism.synthesis	5	0.756324
6	gluconeogenesis / glyoxylate cycle	4	0.756772
29.2.1.1.3.2.15	protein.synthesis.ribosomal protein.prokaryotic.unknown organellar.50S subunit.L15	1	0.756919
30.1.2	signalling.in sugar and nutrient physiology.pyruvate dehydrogenase kinase	1	0.756919
30.11.1	signalling.light.COP9 signalosome	1	0.756919
20.1.1	stress.biotic.respiratory burst	1	0.756919
26.9	misc.glutathione S transferases	3	0.756982
1.1.1.4	PS.lightreaction.photosystem II.LHC biogenesis	1	0.765341
27.3.5	RNA.regulation of transcription.ARR	1	0.765341
11.8.1	lipid metabolism.'exotics' (steroids, squalene etc).sphingolipids	7	0.765978
17.6.1	hormone metabolism.gibberelin.synthesis-degradation	1	0.766875
11.5.1	lipid metabolism.glyceral metabolism.glycerol kinase	1	0.766875
26.6	misc.O-methyl transferases	5	0.77356
30.11	signalling.light	10	0.774417
13.2.5.1	amino acid metabolism.degradation.serine-glycine-cysteine group.serine	1	0.775715
1.3.7	PS.calvin cycle.FBPase	1	0.775715
1.2.6	PS.photorespiration.hydroxypyruvate reductase	1	0.775715
11.8.6	lipid metabolism.'exotics' (steroids, squalene etc).cycloartenol synthase	1	0.777063
30.4.4	signalling.phosphinositides.phosphoinositide phospholipase C	1	0.777063
11.8	lipid metabolism.'exotics'(steroids, squalene etc)	13	0.777914
21.4	redox.glutaredoxins	3	0.779481
23.1.3	nucleotide metabolism.synthesis.PRS-PP	2	0.780974
30.99	signalling.unspecified	1	0.784004
8.1.1.2	TCA / org transformation.TCA.pyruvate DH.E2	1	0.784004
3.4	minor CHO metabolism.myo-inositol	2	0.784796
16.1	secondary metabolism.isoprenoids	19	0.786948
27.1.1	RNA.processing.splicing	10	0.788455
25.5	C1-metabolism.Methylenetetrahydrofolate dehydrogenase & Methenyltetrahydrofolate cyclohydrolase	1	0.792899
11.10.3	lipid metabolism.glycolipid synthesis.UDP-sulfoquinovose synthase	1	0.792899
11.4	lipid metabolism.TAG synthesis	1	0.792899
29.5.11.4.99	protein.degradation.ubiquitin.E3.unspecified	1	0.792899
23.1.2	nucleotide metabolism.synthesis.purine	5	0.792901
3	minor CHO metabolism	26	0.793463
13.1.5.1	amino acid metabolism.synthesis.serine-glycine-cysteine group.serine	1	0.796194
13.1.5.1.2	amino acid metabolism.synthesis.serine-glycine-cysteine group.serine.phosphoserine aminotransferase	1	0.796194
6.2	gluconeogenesis / glyoxylate cycle.malate synthase	1	0.796194
9.2.1.3	mitochondrial electron transport / ATP synthesis.NADH-DH.type II.mitochondrial	1	0.796194
13.1.1.3.1	amino acid metabolism.synthesis.central amino acid metabolism.alanine.alanine aminotransferase	2	0.803429
30.2.99	signalling.receptor kinases.misc	3	0.803512
29.1.3	protein.aa activation.threonine-tRNA ligase	2	0.803979
27.3.42	RNA.regulation of transcription.Bromodomain proteins	3	0.804298
29.4.1	protein.postranslational modification.kinase	23	0.806262
11.10.2	lipid metabolism.glycolipid synthesis.DGDG synthase	1	0.807849
9.7	mitochondrial electron transport / ATP synthesis.cytochrome c oxidase	1	0.807849
11.2.4	lipid metabolism.FA desaturation.omega 6 desaturase	2	0.809206
26.24	misc.GCN5-related N-acetyltransferase	5	0.811759
10.1.1	cell wall.precursor synthesis.NDP sugar pyrophosphorylase	1	0.812718
10.1.1.20	cell wall.precursor synthesis.NDP sugar pyrophosphorylase.multiple NDP-Sugars	1	0.812718
34.3	transport.amino acids	5	0.812806
8.2	TCA / org transformation.other organic acid transformations	4	0.815604
19.21	tetrapyrrole synthesis.heme oxygenase	1	0.818376
13.2	amino acid metabolism.degradation	20	0.818721
18.5.2.5	Co-factor and vitamine metabolism.folate & vitamine K.vitamine K.naphthoate synthase	1	0.820329
8.2.10	TCA / org transformation.other organic acid transformatons.malic	2	0.820654
11.10.4	lipid metabolism.glycolipid synthesis.sulfolipid synthase	1	0.827564
23.1.2.4	nucleotide metabolism.synthesis.purine.FGAR amidotransferase	1	0.828348
11.9.3	lipid metabolism.lipid degradation.lysophospholipases	6	0.831239
31.6.1.1	cell.motility.eukaryotes.basal bodies	15	0.832195
18.5	Co-factor and vitamine metabolism.folate & vitamine K	3	0.833161
29.6.2.3.2.2	protein.folding.chaperones and co-chaperones.HSP70s.co-chaperones.J-domain	8	0.833178
31.6.1.9	cell.motility.eukaryotes.flagellar adhesion and gamete fusion	3	0.8335
29.2.1.99.1	protein.synthesis.ribosomal protein.unknown.small subunit	2	0.837134
23.1.1.10	nucleotide metabolism.synthesis.pyrimidine.CTP synthetase	1	0.837562
29.2.1.1.3.2.1712	protein.synthesis.ribosomal protein.prokaryotic.unknown organellar.50S subunit.L7/L12	1	0.837562
26.27	misc.calcineurin-like phosphoesterase family protein	1	0.848373
34.99	transport.misc	29	0.848914
29.2.5	protein.synthesis.release	2	0.851595
8.2.4	TCA / org transformation.other organic acid transformatons.IDH	1	0.856648
4.1.1	glycolysis.cytosolic branch.UGPase	1	0.857832
1.3.3	PS.calvin cycle.phosphoglycerate kinase	1	0.857832
1.2.1	PS.photorespiration.phosphoglycolate phosphatase	1	0.857832
26.3	misc.gluco-, galacto- and mannosidases	6	0.858061
29.1.30	protein.aa activation.pseudouridylate synthase	3	0.864075
13.2.6.2	amino acid metabolism.degradation.aromatic aa.tyrosine	1	0.864741
20	stress	43	0.864874
13.1.5.3.1	amino acid metabolism.synthesis.serine-glycine-cysteine group.cysteine.OASTL	2	0.866106
29.3	protein.targeting	50	0.867465
8.1.4	TCA / org transformation.TCA.IDH	1	0.873641
3.6	minor CHO metabolism.callose	4	0.873811
1.3.6	PS.calvin cycle.aldolase	1	0.876215
8.1	TCA / org transformation.TCA	5	0.877097
17.1.1.1	hormone metabolism.abscisic acid.synthesis-degradation.synthesis	3	0.878355
1.1.2.1	PS.lightreaction.photosystem I.LHC-I	3	0.879156
29.2.4	protein.synthesis.elongation	8	0.882575
27.3.39	RNA.regulation of transcription.AtSR Transcription Factor family	1	0.883746
34.15	transport.potassium	12	0.886411
8.1.1	TCA / org transformation.TCA.pyruvate DH	3	0.887401
29.1.15	protein.aa activation.proline-tRNA ligase	3	0.888433
33.1	development.storage proteins	2	0.888518
16.1.4.5	secondary metabolism.isoprenoids.carotenoids.lycopene beta cyclase	1	0.889103
30.10	signalling.phosphorelay	1	0.889103
29.6.3	protein.folding.immunophilins (IMM)	2	0.890905
1.1.1.3	PS.lightreaction.photosystem II.biogenesis	2	0.891607
29.5.3	protein.degradation.cysteine protease	20	0.892243
7	OPP	3	0.892446
13.2.6.3	amino acid metabolism.degradation.aromatic aa.tryptophan	1	0.897248
2.2.1.1	major CHO metabolism.degradation.sucrose.fructokinase	1	0.897248
16.1.2.1	secondary metabolism.isoprenoids.mevalonate pathway.acetyl-CoA C-acyltransferase	1	0.897248
29.2.1.1.1.2	protein.synthesis.ribosomal protein.prokaryotic.chloroplast.50S subunit	1	0.905404
29.2.1.1.1.2.22	protein.synthesis.ribosomal protein.prokaryotic.chloroplast.50S subunit.L22	1	0.905404
4	glycolysis	13	0.906838
24.2	Biodegradation of Xenobiotics.lactoylglutathione lyase	3	0.908065
4.1	glycolysis.cytosolic branch	12	0.908753
11.10	lipid metabolism.glycolipid synthesis	3	0.908755
29.2.1	protein.synthesis.ribosomal protein	10	0.909738
16.1.1	secondary metabolism.isoprenoids.non-mevalonate pathway	5	0.910781
13.1.3.5	amino acid metabolism.synthesis.aspartate family.lysine	4	0.91116
14	S-assimilation	4	0.912356
10.1.9	cell wall.precursor synthesis.MUR4	1	0.913172
34.19	transport.Major Intrinsic Proteins	1	0.913172
19.5	tetrapyrrole synthesis.porphobilinogen deaminase	2	0.916093
13.1.2.3.11	amino acid metabolism.synthesis.glutamate family.arginine.carbamoyl-phosphate synthase	1	0.920748
13.1.5.3	amino acid metabolism.synthesis.serine-glycine-cysteine group.cysteine	4	0.921629
19.3	tetrapyrrole synthesis.GSA	1	0.926135
11.3.6	lipid metabolism.Phospholipid synthesis.choline-phosphate cytidylyltransferase	1	0.927333
1.1.4	PS.lightreaction.ATP synthase	1	0.931926
29.2.1.1	protein.synthesis.ribosomal protein.prokaryotic	5	0.933895
16.1.5	secondary metabolism.isoprenoids.terpenoids	3	0.934442
13.1.3.1	amino acid metabolism.synthesis.aspartate family.asparagine	1	0.934922
29.5.1	protein.degradation.subtilases	9	0.935218
1.1.5.3	PS.lightreaction.other electron carrier (ox/red).ferredoxin reductase	2	0.935429
13.1.4.1.4	amino acid metabolism.synthesis.branched chain group.common.branched-chain amino acid aminotransferase	2	0.938255
2.1.2.1	major CHO metabolism.synthesis.starch.AGPase	3	0.939288
29.2.1.2.2	protein.synthesis.ribosomal protein.eukaryotic.60S subunit	1	0.939519
29.2.1.2.2.13	protein.synthesis.ribosomal protein.eukaryotic.60S subunit.L13	1	0.939519
1.3.12	PS.calvin cycle.PRK	1	0.939519
27.3.7	RNA.regulation of transcription.C2C2(Zn) CO-like, Constans-like zinc finger family	1	0.939519
27.3.9	RNA.regulation of transcription.C2C2(Zn) GATA transcription factor family	6	0.940456
29.2.1.1.3.2	protein.synthesis.ribosomal protein.prokaryotic.unknown organellar.50S subunit	2	0.941082
15.3	metal handling.regulation	1	0.942917
27.3.1	RNA.regulation of transcription.ABI3/VP1-related B3-domain-containing transcription factor family	1	0.945917
34.7	transport.phosphate	14	0.94925
19.13	tetrapyrrole synthesis.divinyl chlorophyllide-a 8-vinyl-reductase	1	0.950318
2.2.1.4	major CHO metabolism.degradation.sucrose.hexokinase	1	0.95532
13.99	amino acid metabolism.misc	1	0.957122
3.4.3	minor CHO metabolism.myo-inositol.InsP Synthases	1	0.957122
29.5.11	protein.degradation.ubiquitin	107	0.957581
27.3.50	RNA.regulation of transcription.General Transcription	1	0.959724
34.98	transport.membrane system unknown	1	0.959724
34.10	transport.nucleotides	2	0.961032
13.2.3.4.1	amino acid metabolism.degradation.aspartate family.methionine.methionine gamma-lyase	1	0.96473
16.1.4.2	secondary metabolism.isoprenoids.carotenoids.phytoene dehydrogenase	1	0.96473
34.30	transport.H+ transporting pyrophosphatase	1	0.96473
29.3.5	protein.targeting.peroxisomes	1	0.966533
8.1.1.3	TCA / org transformation.TCA.pyruvate DH.E3	1	0.966533
29.5.7	protein.degradation.metalloprotease	22	0.96705
29.3.3	protein.targeting.chloroplast	9	0.96805
7.1.3	OPP.oxidative PP.6-phosphogluconate dehydrogenase	1	0.969337
23.1.2.6	nucleotide metabolism.synthesis.purine.AIR carboxylase	1	0.97154
4.1.4	glycolysis.cytosolic branch.phosphofructokinase (PFK)	1	0.974345
2.2.10.1	major CHO metabolism.degradation.acetate metabolism.acetate kinase	1	0.974345
26.7	misc.oxidases - copper, flavone etc	23	0.975973
13.2.6	amino acid metabolism.degradation.aromatic aa	2	0.976755
16.1.4.1	secondary metabolism.isoprenoids.carotenoids.phytoene synthase	1	0.977551
13.1.5	amino acid metabolism.synthesis.serine-glycine-cysteine group	5	0.978032
4.3	glycolysis.unclear/dually targeted	1	0.980156
4.3.14	glycolysis.unclear/dually targeted.pyruvate kinase (PK)	1	0.980156
11.1.30	lipid metabolism.FA synthesis and FA elongation.pyruvate kinase	1	0.980156
23.3.1.2	nucleotide metabolism.salvage.phosphoribosyltransferases.hgprt	1	0.980758
2.2.2.1	major CHO metabolism.degradation.starch.starch cleavage	1	0.983964
6.3	gluconeogenesis / glyoxylate cycle.Malate DH	1	0.987772
27.3.71	RNA.regulation of transcription.SNF7	4	0.989173
6.1	gluconeogenesis / glyoxylate cycle.citrate synthase	1	0.989576
8.1.1.1	TCA / org transformation.TCA.pyruvate DH.E1	1	0.989576
19.11	tetrapyrrole synthesis.magnesium protoporphyrin IX methyltransferase	1	0.989576
13.2.4.1	amino acid metabolism.degradation.branched chain group.shared	1	0.992383
16.2.1	secondary metabolism.phenylpropanoids.lignin biosynthesis	2	0.992629
22.1.1	polyamine metabolism.synthesis.ornithine decarboxylase	1	0.993385
4.1.8	glycolysis.cytosolic branch.glyceraldehyde 3-phosphate dehydrogenase (GAP-DH)	2	0.99674
